# Supplementary material for: The genus Amegilla (Hymenoptera, Apidae, Anthophorini) in Australia: A revision of the subgenera Notomegilla and Zonamegilla
Source: Zookeys. 2017 Feb 8;(653):79–140. doi: 10.3897/zookeys.653.11177 (PMC5345376; doi:10.3897/zookeys.653.11177)
Supplement: XML Treatment for Asaropoda [file zookeys.653.11177-treatment1.xml]

<!DOCTYPE tp:taxon-treatment
  PUBLIC "-//TaxonX//DTD Taxonomic Treatment Publishing DTD v0 20100105//EN" "tax-treatment-NSO.dtd">
<tp:taxon-treatment xmlns:tp="http://www.plazi.org/taxpub"><tp:treatment-meta><kwd-group><label>Taxon classification</label><kwd><named-content content-type="kingdom">Animalia</named-content></kwd><kwd><named-content content-type="order">Hymenoptera</named-content></kwd><kwd><named-content content-type="family">Apidae</named-content></kwd></kwd-group><mixed-citation publication-type="journal"><person-group><name><surname>Leijs</surname><given-names>Remko</given-names></name><name><surname>Batley</surname><given-names>Michael</given-names></name><name><surname>Hogendoorn</surname><given-names>Katja</given-names></name></person-group><article-title>The genus <italic><tp:taxon-name><tp:taxon-name-part taxon-name-part-type="genus">Amegilla</tp:taxon-name-part></tp:taxon-name></italic> (<tp:taxon-name><tp:taxon-name-part taxon-name-part-type="order">Hymenoptera</tp:taxon-name-part></tp:taxon-name>, <tp:taxon-name><tp:taxon-name-part taxon-name-part-type="family">Apidae</tp:taxon-name-part></tp:taxon-name>, <tp:taxon-name><tp:taxon-name-part taxon-name-part-type="tribe">Anthophorini</tp:taxon-name-part></tp:taxon-name>) in Australia: A revision of the subgenera <italic><tp:taxon-name><tp:taxon-name-part taxon-name-part-type="subgenus">Notomegilla</tp:taxon-name-part></tp:taxon-name></italic> and <italic><tp:taxon-name><tp:taxon-name-part taxon-name-part-type="subgenus">Zonamegilla</tp:taxon-name-part></tp:taxon-name></italic></article-title><source>Zookeys</source><day>8</day><month>2</month><year>2017</year><volume>2017</volume><issue>653</issue><fpage>79</fpage><lpage>140</lpage><pub-id pub-id-type="doi">10.3897/zookeys.653.11177</pub-id></mixed-citation></tp:treatment-meta><tp:nomenclature><label>Subgenus</label><tp:taxon-name>
            <tp:taxon-name-part taxon-name-part-type="subgenus">Asaropoda</tp:taxon-name-part>
          </tp:taxon-name><tp:taxon-authority>Cockerell, 1926.</tp:taxon-authority><tp:nomenclature-citation-list><tp:nomenclature-citation><tp:taxon-name>
                <tp:taxon-name-part taxon-name-part-type="subgenus">Asaropoda</tp:taxon-name-part>
              </tp:taxon-name><comment>Cockerell, 1926, p. 216. Type species: <tp:taxon-name><tp:taxon-name-part taxon-name-part-type="genus">Saropoda</tp:taxon-name-part> <tp:taxon-name-part taxon-name-part-type="species">bombiformis</tp:taxon-name-part></tp:taxon-name> Smith, 1854 (original designation).</comment></tp:nomenclature-citation></tp:nomenclature-citation-list></tp:nomenclature><tp:treatment-sec sec-type="diagnosis" id="SECID0ER1AI"><title>Diagnosis.</title><p>Length 13–24 mm; pubescence brown to grey (mostly black in <italic>aurata</italic> from New Guinea and the Bismark Archipelago); maxillary palpus with last segment fused to fifth segment so that maxillary palpus appears five-segmented.; apical margins of male metasomal sterna modified; S4 usually produced medially, rounded and having a thick brush of hair; S5 broadly and deeply emarginate; S6 shallowly emarginate medially with one or two patches of hair laterally; S7 somewhat quadrate, medioapically emarginate; S8 apically narrowed; apex of gonocoxite of male bilobed with long narrow upper lobe and small ventral lobe; gonostylus of male well developed. Forewing conspicuously hairy near costal margin, 1<sup>st</sup> discoidal cell without hairs, other closed cells with hairs sparse or absent; gonostylus of male distinct, slender, and directed apically.</p></tp:treatment-sec><tp:treatment-sec sec-type="distribution" id="SECID0E21AI"><title>Distribution.</title><p>Widely distributed across Australia, New Guinea and the Bismark Archipelago, but not recorded from Tasmania.</p></tp:treatment-sec><tp:treatment-sec sec-type="Number of species in Australia" id="SECID0EA2AI"><title>Number of species in Australia.</title><p>
            <xref ref-type="bibr" rid="B11">Cardale (1993)</xref> listed 25 names of which one, <italic><tp:taxon-name><tp:taxon-name-part taxon-name-part-type="species">alpha</tp:taxon-name-part></tp:taxon-name></italic>, is here moved to the subgenus <tp:taxon-name><tp:taxon-name-part taxon-name-part-type="subgenus">Zonamegilla</tp:taxon-name-part></tp:taxon-name>. An additional species, <italic>paracalva</italic>, was described by <xref ref-type="bibr" rid="B7">Brooks (1993)</xref>. The species belonging to this subgenus are in need of revision.</p></tp:treatment-sec><ref-list><ref id="B11"><mixed-citation xmlns:xlink="http://www.w3.org/1999/xlink" xlink:type="simple">
          <person-group><name name-style="western"><surname>Cardale</surname><given-names>JC</given-names></name></person-group> (<year>1993</year>) <tp:taxon-name><tp:taxon-name-part taxon-name-part-type="order">Hymenoptera</tp:taxon-name-part></tp:taxon-name>: <tp:taxon-name><tp:taxon-name-part taxon-name-part-type="superfamily">Apoidea</tp:taxon-name-part></tp:taxon-name>. In: Houston WWK, Maynard GV (Eds) Zoological Catalogue of Australia, Vol. 10. AGPS, Canberra.</mixed-citation></ref><ref id="B7"><mixed-citation xmlns:xlink="http://www.w3.org/1999/xlink" xlink:type="simple">
          <person-group><name name-style="western"><surname>Brooks</surname><given-names>RW</given-names></name></person-group> (<year>1993</year>) A new <italic><tp:taxon-name><tp:taxon-name-part taxon-name-part-type="genus">Amegilla</tp:taxon-name-part></tp:taxon-name></italic> (<tp:taxon-name><tp:taxon-name-part taxon-name-part-type="order">Hymenoptera</tp:taxon-name-part></tp:taxon-name>: <tp:taxon-name><tp:taxon-name-part taxon-name-part-type="family">Anthophoridae</tp:taxon-name-part></tp:taxon-name>) from Western Australia. Records of the Western Australian Museum 16: 279–282.</mixed-citation></ref></ref-list></tp:taxon-treatment>
