# Supplementary material for: The genus Amegilla (Hymenoptera, Apidae, Anthophorini) in Australia: A revision of the subgenera Notomegilla and Zonamegilla
Source: Zookeys. 2017 Feb 8;(653):79–140. doi: 10.3897/zookeys.653.11177 (PMC5345376; doi:10.3897/zookeys.653.11177)
Supplement: XML Treatment for Notomegilla [file zookeys.653.11177-treatment2.xml]

<!DOCTYPE tp:taxon-treatment
  PUBLIC "-//TaxonX//DTD Taxonomic Treatment Publishing DTD v0 20100105//EN" "tax-treatment-NSO.dtd">
<tp:taxon-treatment xmlns:tp="http://www.plazi.org/taxpub"><tp:treatment-meta><kwd-group><label>Taxon classification</label><kwd><named-content content-type="kingdom">Animalia</named-content></kwd><kwd><named-content content-type="order">Hymenoptera</named-content></kwd><kwd><named-content content-type="family">Apidae</named-content></kwd></kwd-group><mixed-citation publication-type="journal"><person-group><name><surname>Leijs</surname><given-names>Remko</given-names></name><name><surname>Batley</surname><given-names>Michael</given-names></name><name><surname>Hogendoorn</surname><given-names>Katja</given-names></name></person-group><article-title>The genus <italic><tp:taxon-name><tp:taxon-name-part taxon-name-part-type="genus">Amegilla</tp:taxon-name-part></tp:taxon-name></italic> (<tp:taxon-name><tp:taxon-name-part taxon-name-part-type="order">Hymenoptera</tp:taxon-name-part></tp:taxon-name>, <tp:taxon-name><tp:taxon-name-part taxon-name-part-type="family">Apidae</tp:taxon-name-part></tp:taxon-name>, <tp:taxon-name><tp:taxon-name-part taxon-name-part-type="tribe">Anthophorini</tp:taxon-name-part></tp:taxon-name>) in Australia: A revision of the subgenera <italic><tp:taxon-name><tp:taxon-name-part taxon-name-part-type="subgenus">Notomegilla</tp:taxon-name-part></tp:taxon-name></italic> and <italic><tp:taxon-name><tp:taxon-name-part taxon-name-part-type="subgenus">Zonamegilla</tp:taxon-name-part></tp:taxon-name></italic></article-title><source>Zookeys</source><day>8</day><month>2</month><year>2017</year><volume>2017</volume><issue>653</issue><fpage>79</fpage><lpage>140</lpage><pub-id pub-id-type="doi">10.3897/zookeys.653.11177</pub-id></mixed-citation></tp:treatment-meta><tp:nomenclature><label>Subgenus</label><tp:taxon-name>
            <tp:taxon-name-part taxon-name-part-type="subgenus">Notomegilla</tp:taxon-name-part>
          </tp:taxon-name><tp:taxon-authority>Brooks, 1988</tp:taxon-authority><tp:nomenclature-citation-list><tp:nomenclature-citation><tp:taxon-name>
                <tp:taxon-name-part taxon-name-part-type="subgenus">Notomegilla</tp:taxon-name-part>
              </tp:taxon-name><comment>Brooks, 1988, p. 511.Type species: <tp:taxon-name><tp:taxon-name-part taxon-name-part-type="genus">Anthophora</tp:taxon-name-part> <tp:taxon-name-part taxon-name-part-type="species">aeruginosa</tp:taxon-name-part></tp:taxon-name> Smith, 1854 (original designation).</comment></tp:nomenclature-citation></tp:nomenclature-citation-list></tp:nomenclature><tp:treatment-sec sec-type="diagnosis" id="SECID0EV4AI"><title>Diagnosis.</title><p>Length 9–12 mm; metallic green/blue hair present on femur and tibia of fore and mid legs; pale paraocular marks present in males, absent in females; maxiliary palpus with 4 or 5 segments. Most or all closed cells of forewing with some rather long hairs; S6 of male simple, convex without lateral depression, edge entire to shallowly emarginate medially; apex of S7 of male greatly expanded laterally, without subapical circular area; apex of S8 narrowed, truncate or rounded.</p></tp:treatment-sec><tp:treatment-sec sec-type="description" id="SECID0E14AI"><title>Description.</title><p>For a full description of the subgenus see <xref ref-type="bibr" rid="B6">Brooks (1988)</xref>.</p><p>
            <bold><italic>Female. Structure.</italic></bold> Head: wider than long; inner orbits of eyes diverging above; length f3–9 subequal. <bold><italic>Coloration</italic>.</bold> Integument black, except ivory or pale yellow marks on labrum, mandibles, clypeus and supraclypeal area (<xref ref-type="bibr" rid="B6">Brooks 1988</xref> erroneously stated that paraocular marks are well developed in both sexes.) <bold><italic>Pubescence</italic>.</bold> Head: labrum white; gena with white hairs. Legs: forecoxa white; hind basitibia white with black streak. Metasoma: T1–T4 with apical hair bands, T5 with long white hair laterally, S3-S4 dark medially, white with metallic blue-green iridescence posterolaterally, S5 dark. <bold><italic>Punctation</italic>.</bold> Head: interspaces on clypeus pit-reticulate; labrum somewhat shiny, with <!--PageBreak-->close punctation, interspaces smooth. Scutum with small, shallow punctures; interspaces almost smooth.</p><p>
            <bold><italic>Male. Structure.</italic></bold> Head: wider than long; inner orbits diverging above; length f3–10 subequal. Wings: length cu-v of hind wing subequal to second abscissa M+Cu. Metasoma: Apicomedial margin T7 bilobed. <bold><italic>Coloration</italic>.</bold> Integument black, pale yellow marks on labrum, mandibles, clypeus, scape, paraocular and supraclypeal areas. <bold><italic>Pubescence</italic>.</bold> Head: labrum white, gena mostly white. Legs: Forefemur posteriorly with long, light coloured hair; forecoxa white; mid and hind legs dark or black, with lighter coloured hairs on apex of femur, outer surface of tibia and basitarsus. Metasoma: T1–T6 with apical hair bands or entirely covered with adpressed hair; S6 dark. <bold><italic>Sculpture</italic>.</bold> Head: clypeus dull with small, shallow, open punctures; interspaces pit-reticulate; Labrum somewhat shiny, with small, shallow punctures; interspaces interspaces pit-reticulate. Thorax: scutum with medium, strong, dense punctures; interspaces smooth. Metasoma: T1–T5 with shallow, close, somewhat scrobiculate punctures; interspaces pit-reticulate.</p></tp:treatment-sec><tp:treatment-sec sec-type="distribution" id="SECID0EQ6AI"><title>Distribution.</title><p>Australia.</p></tp:treatment-sec><tp:treatment-sec sec-type="Included species" id="SECID0EV6AI"><title>Included species.</title><p>
            <italic><tp:taxon-name><tp:taxon-name-part taxon-name-part-type="species">aeruginosa</tp:taxon-name-part></tp:taxon-name></italic> and <italic><tp:taxon-name><tp:taxon-name-part taxon-name-part-type="species">chlorocyanea</tp:taxon-name-part></tp:taxon-name></italic>.</p></tp:treatment-sec><ref-list><ref id="B6"><mixed-citation xmlns:xlink="http://www.w3.org/1999/xlink" xlink:type="simple">
          <person-group><name name-style="western"><surname>Brooks</surname><given-names>RW</given-names></name></person-group> (<year>1988</year>) Systematics and phylogeny of the Anthophorine bees (<tp:taxon-name><tp:taxon-name-part taxon-name-part-type="order">Hymenoptera</tp:taxon-name-part></tp:taxon-name>: <tp:taxon-name><tp:taxon-name-part taxon-name-part-type="family">Anthophoridae</tp:taxon-name-part></tp:taxon-name>; <tp:taxon-name><tp:taxon-name-part taxon-name-part-type="tribe">Anthophorini</tp:taxon-name-part></tp:taxon-name>). University of Kansas Science Bullletin 53: 436–575.</mixed-citation></ref></ref-list></tp:taxon-treatment>
