# Supplementary material for: The genus Amegilla (Hymenoptera, Apidae, Anthophorini) in Australia: A revision of the subgenera Notomegilla and Zonamegilla
Source: Zookeys. 2017 Feb 8;(653):79–140. doi: 10.3897/zookeys.653.11177 (PMC5345376; doi:10.3897/zookeys.653.11177)
Supplement: XML Treatment for Amegilla (Notomegilla) aeruginosa [file zookeys.653.11177-treatment3.xml]

<!DOCTYPE tp:taxon-treatment
  PUBLIC "-//TaxonX//DTD Taxonomic Treatment Publishing DTD v0 20100105//EN" "tax-treatment-NSO.dtd">
<tp:taxon-treatment xmlns:tp="http://www.plazi.org/taxpub"><tp:treatment-meta><kwd-group><label>Taxon classification</label><kwd><named-content content-type="kingdom">Animalia</named-content></kwd><kwd><named-content content-type="order">Hymenoptera</named-content></kwd><kwd><named-content content-type="family">Apidae</named-content></kwd></kwd-group><mixed-citation publication-type="journal"><person-group><name><surname>Leijs</surname><given-names>Remko</given-names></name><name><surname>Batley</surname><given-names>Michael</given-names></name><name><surname>Hogendoorn</surname><given-names>Katja</given-names></name></person-group><article-title>The genus <italic><tp:taxon-name><tp:taxon-name-part taxon-name-part-type="genus">Amegilla</tp:taxon-name-part></tp:taxon-name></italic> (<tp:taxon-name><tp:taxon-name-part taxon-name-part-type="order">Hymenoptera</tp:taxon-name-part></tp:taxon-name>, <tp:taxon-name><tp:taxon-name-part taxon-name-part-type="family">Apidae</tp:taxon-name-part></tp:taxon-name>, <tp:taxon-name><tp:taxon-name-part taxon-name-part-type="tribe">Anthophorini</tp:taxon-name-part></tp:taxon-name>) in Australia: A revision of the subgenera <italic><tp:taxon-name><tp:taxon-name-part taxon-name-part-type="subgenus">Notomegilla</tp:taxon-name-part></tp:taxon-name></italic> and <italic><tp:taxon-name><tp:taxon-name-part taxon-name-part-type="subgenus">Zonamegilla</tp:taxon-name-part></tp:taxon-name></italic></article-title><source>Zookeys</source><day>8</day><month>2</month><year>2017</year><volume>2017</volume><issue>653</issue><fpage>79</fpage><lpage>140</lpage><pub-id pub-id-type="doi">10.3897/zookeys.653.11177</pub-id></mixed-citation></tp:treatment-meta><tp:nomenclature><tp:taxon-name>
            <tp:taxon-name-part taxon-name-part-type="genus">Amegilla</tp:taxon-name-part> (<tp:taxon-name-part taxon-name-part-type="subgenus">Notomegilla</tp:taxon-name-part>) <tp:taxon-name-part taxon-name-part-type="species">aeruginosa</tp:taxon-name-part>
</tp:taxon-name><tp:taxon-authority>(Smith)</tp:taxon-authority><xref ref-type="fig" rid="F3">Figs 4</xref><xref ref-type="fig" rid="F9">, 24</xref><xref ref-type="fig" rid="F10">, 38</xref><tp:nomenclature-citation-list><tp:nomenclature-citation><tp:taxon-name>
                <tp:taxon-name-part taxon-name-part-type="genus">Anthophora</tp:taxon-name-part> <tp:taxon-name-part taxon-name-part-type="species">aeruginosa</tp:taxon-name-part></tp:taxon-name><comment>Smith, 1854, p. 336.</comment></tp:nomenclature-citation><tp:nomenclature-citation><tp:taxon-name>
                <tp:taxon-name-part taxon-name-part-type="genus">Amegilla</tp:taxon-name-part> <tp:taxon-name-part taxon-name-part-type="species">aeruginosa</tp:taxon-name-part></tp:taxon-name><comment>(Smith) Michener, 1965, p. 216.</comment></tp:nomenclature-citation><tp:nomenclature-citation><tp:taxon-name>
                <tp:taxon-name-part taxon-name-part-type="genus">Amegilla</tp:taxon-name-part> (<tp:taxon-name-part taxon-name-part-type="subgenus">Notomegilla</tp:taxon-name-part>) <tp:taxon-name-part taxon-name-part-type="species">aeruginosa</tp:taxon-name-part></tp:taxon-name><comment>(Smith) Brooks, 1988, p. 512.</comment></tp:nomenclature-citation><tp:nomenclature-citation><tp:taxon-name>
                <tp:taxon-name-part taxon-name-part-type="genus">Anthophora</tp:taxon-name-part> <tp:taxon-name-part taxon-name-part-type="species">kershawi</tp:taxon-name-part></tp:taxon-name><comment>Rayment, 1944, p. 21, <bold>n. syn.</bold></comment></tp:nomenclature-citation><tp:nomenclature-citation><tp:taxon-name>
                <tp:taxon-name-part taxon-name-part-type="genus">Anthophora</tp:taxon-name-part> <tp:taxon-name-part taxon-name-part-type="species">sybilae</tp:taxon-name-part></tp:taxon-name><comment>Rayment, 1944, p. 22, <bold>n. syn.</bold></comment></tp:nomenclature-citation><tp:nomenclature-citation><tp:taxon-name>
                <tp:taxon-name-part taxon-name-part-type="genus">Amegilla</tp:taxon-name-part> <tp:taxon-name-part taxon-name-part-type="species">sybilae</tp:taxon-name-part></tp:taxon-name><comment>(Rayment) Michener, 1965, p. 217.</comment></tp:nomenclature-citation><tp:nomenclature-citation><tp:taxon-name>
                <tp:taxon-name-part taxon-name-part-type="genus">Amegilla</tp:taxon-name-part> (<tp:taxon-name-part taxon-name-part-type="subgenus">Notomegilla</tp:taxon-name-part>) <tp:taxon-name-part taxon-name-part-type="species">sybilae</tp:taxon-name-part></tp:taxon-name><comment>(Rayment) Brooks, 1988, p. 512.</comment></tp:nomenclature-citation></tp:nomenclature-citation-list></tp:nomenclature><tp:treatment-sec sec-type="material" id="SECID0EDFBI"><title>Material examined.</title><p>364 females and 286 males.</p></tp:treatment-sec><tp:treatment-sec sec-type="Types" id="SECID0EIFBI"><title>Types.</title><p>Lectotype of <italic><tp:taxon-name><tp:taxon-name-part taxon-name-part-type="species">aeruginosa</tp:taxon-name-part></tp:taxon-name></italic>: male, <abbrev xmlns:xlink="http://www.w3.org/1999/xlink" content-type="institution" xlink:title="The Natural History Museum, London" id="ABBRID0EYFBI" xlink:type="simple">BMNH</abbrev> 17B.659. The original description was from one or more male and female syntypes, reportedly collected from Hunter River, Australia. The only specimen found that was considered to be one of the syntypes was a single male bearing no collection information, but two handwritten labels: “<tp:taxon-name><tp:taxon-name-part taxon-name-part-type="species">aeruginosa</tp:taxon-name-part></tp:taxon-name> Type Sm.” and “<tp:taxon-name><tp:taxon-name-part taxon-name-part-type="genus">Anthophora</tp:taxon-name-part> <tp:taxon-name-part taxon-name-part-type="species">aeruginosa</tp:taxon-name-part></tp:taxon-name> Type Sm.”. Accordingly this specimen is here designated as the lectotype.</p><p>Holotype (by monotypy) of <italic><tp:taxon-name><tp:taxon-name-part taxon-name-part-type="species">kershawi</tp:taxon-name-part></tp:taxon-name></italic>: male, Claudie River, Queensland, <named-content xmlns:xlink="http://www.w3.org/1999/xlink" content-type="dwc:institutional_code" xlink:type="simple">ANIC</named-content> 32-033849.</p><p>Syntypes of <italic><tp:taxon-name><tp:taxon-name-part taxon-name-part-type="species">sybilae</tp:taxon-name-part></tp:taxon-name></italic>: male, Macintosh Holding, Queensland, 14 Mar.1940,”cotype”, <named-content xmlns:xlink="http://www.w3.org/1999/xlink" content-type="dwc:institutional_code" xlink:type="simple">ANIC</named-content> 32-034555; female, Magnetic Island, Queensland, 20 Dec. 1939, “cotype”, <named-content xmlns:xlink="http://www.w3.org/1999/xlink" content-type="dwc:institutional_code" xlink:type="simple">ANIC</named-content> 32-034554; female, Edungalba, Queensland, 4 Nov.1939, <named-content xmlns:xlink="http://www.w3.org/1999/xlink" content-type="dwc:institutional_code" xlink:type="simple">ANIC</named-content> 32-033280; female, Litchfield, Daly R., NT, T.G. Campbell, 5/4/1929, <named-content xmlns:xlink="http://www.w3.org/1999/xlink" content-type="dwc:institutional_code" xlink:type="simple">ANIC</named-content> 32-033879.</p></tp:treatment-sec><tp:treatment-sec sec-type="Decision for synonymy" id="SECID0EBIBI"><title>Decision for synonymy.</title><p>Based on examination of the holotype and of Rayment’s syntypes, combined with results of DNA analyses of specimens from across its geographical range we conclude that there is evidence for only one species. Uncorrected sequence divergence was found to be 0–2.0%, which is within the limits expected for conspecific individuals (<xref ref-type="bibr" rid="B27">Hebert et al. 2010</xref>).</p></tp:treatment-sec><tp:treatment-sec sec-type="diagnosis" id="SECID0ELIBI"><title>Diagnosis.</title><p>Both sexes are easily distinguished from other Australian <italic><tp:taxon-name><tp:taxon-name-part taxon-name-part-type="genus">Amegilla</tp:taxon-name-part></tp:taxon-name></italic> by the green/bronze metallic pubescence which covers most of the dorsal surface.</p></tp:treatment-sec><tp:treatment-sec sec-type="redescription" id="SECID0EYIBI"><title>Redescription.</title><p>
            <italic>Female</italic>: Pine Creek, NT, 10 Jul. 1997, Leg. R. Leijs <named-content xmlns:xlink="http://www.w3.org/1999/xlink" content-type="dwc:institutional_code" xlink:type="simple">SAMA</named-content> 32-002560.</p><p>Length 10 mm; forewing length 9 mm.</p><p>
            <bold><italic>Structure.</italic></bold> Head: clypeus protuberant, in profile 0.4× width of eye; galea in repose reaching more than half-way between coxa of fore and mid legs; length f1 3× length f2; <abbrev xmlns:xlink="http://www.w3.org/1999/xlink" xlink:title="interocellar distance" id="ABBRID0ENJBI" xlink:type="simple">IOD</abbrev> 1.4× <abbrev xmlns:xlink="http://www.w3.org/1999/xlink" xlink:title="ocellocular distance" id="ABBRID0ERJBI" xlink:type="simple">OOD</abbrev>; <abbrev xmlns:xlink="http://www.w3.org/1999/xlink" xlink:title="shortest distance between medial and lateral ocelli" id="ABBRID0EVJBI" xlink:type="simple">OS</abbrev> 0.6× <abbrev xmlns:xlink="http://www.w3.org/1999/xlink" xlink:title="ocellocular distance" id="ABBRID0EZJBI" xlink:type="simple">OOD</abbrev>. <bold><italic>Coloration</italic>.</bold> Yellow marks on labrum, mandibles, supraclypeal areas and inverted T-shape on clypeus; paraocular areas and scape black. <bold><italic>Pubescence</italic>.</bold> Head: labrum and clypeus white, a light yellow hair patch in centre of paraocular area, some black hairs between antennae, near ocelli and vertex, white hair with blue-green metallic iridescence in remaining areas; gena white with metallic blue-green hair. Thorax: scutum with mixed dark and yellowish hair with a metallic blue-green iridescence; pleura pale yellow below wing base, white with metallic blue-green iridescence in other areas; thoracic sterna white with metallic blue-green iridescence; propodeum laterally, dark intermixed longer whitish hair. Legs: fore outer femur and tibia posteriorly with white hair; outer tibia and basitarsus with white hair with metallic blue-green iridescence, rest of tarsus dark; mid legs predominantly dark, white on apex of femur, white with metallic blue-green iridescence on outer surface of tibia and as a basal patch on basitarsus; hind legs predominantly dark, except white on apex of femur and white with metallic blue-green iridescence on outer surface of tibia plus a small basal patch on basitarsus; basitibial streak 0.5× length of femur. Metasoma: T2–T5: green or bronze with a metallic iridescence; T5 laterally with white hair (Fig. <xref ref-type="fig" rid="F9">24</xref>); fimbria black. <bold><italic>Punctation</italic>.</bold> Head: clypeus dull, with close small, shallow punctures, 0.2–1.0 puncture widths apart; labrum with medium, shallow punctures, 0.2–1.0 puncture widths apart, interspaces smooth. Thorax: scutum weakly shining with dense punctures 0.2–1.0 puncture widths apart. Metasoma: T1–T5 shining with open to close, small, shallow punctures 0.5–2.0 puncture widths apart, interspaces transverse pit-reticulate.</p><p>
            <italic>Male</italic>: Pine Creek, NT, 10 July 1997, Leg. R. Leijs <named-content xmlns:xlink="http://www.w3.org/1999/xlink" content-type="dwc:institutional_code" xlink:type="simple">SAMA</named-content> 32-002559.</p><p>Length 10 mm; forewing length 8 mm.</p><p>
            <bold><italic>Structure.</italic></bold> Head: shortest distance between eyes 0.8× length of eye; clypeus protuberant, in profile 0.6× width of eye; galea in repose reaching more than halfway between fore and mid coxae; length f1 1.4× length f2, 0.7× length scape (excluding basal bulb) and 0.7× length f10; length f3–10 1.4× width; <abbrev xmlns:xlink="http://www.w3.org/1999/xlink" xlink:title="interocellar distance" id="ABBRID0E5KBI" xlink:type="simple">IOD</abbrev> 1.8× <abbrev xmlns:xlink="http://www.w3.org/1999/xlink" xlink:title="ocellocular distance" id="ABBRID0ECLBI" xlink:type="simple">OOD</abbrev>; <abbrev xmlns:xlink="http://www.w3.org/1999/xlink" xlink:title="shortest distance between medial and lateral ocelli" id="ABBRID0EGLBI" xlink:type="simple">OS</abbrev> 0.9× <abbrev xmlns:xlink="http://www.w3.org/1999/xlink" xlink:title="ocellocular distance" id="ABBRID0EKLBI" xlink:type="simple">OOD</abbrev>. Wings: length of marginal cell 0.8× distance from apex of marginal cell to wing tip; length of vein M of hind wing 2.5× length second abscissa of M+Cu; length of jugal lobe about 0.6× length of vannal lobe. Metasoma: apicomedial emargination <!--PageBreak-->of S5 weak; S7 windows absent, median hair brush very wide at apex and narrowing towards anterior end (Fig. <xref ref-type="fig" rid="F10">38</xref>). <bold><italic>Pubescence</italic>.</bold> Head: white on labrum, becoming light yellow towards top of head with some black hairs between antennae, near ocelli and on vertex; ocellocular areas and frons white with blue-green metallic iridescence; gena white with metallic blue-green dense hair. Thorax: scutum black intermixed with white hair with metallic blue-green iridescence; pleura white with metallic blue-green iridescence; thoracic sterna white with metallic blue-green iridescence; propodeum laterally white with metallic blue-green iridescence. Legs: fore outer femur and tibia posteriorly with long white hair; outer tibia and basitarsus with metallic blue-green hair, rest of tarsus dark; mid legs dark, except long white hair posteriorly on femur and tibia, and white hair with metallic blue-green iridescence on apex of femur, outer surface of tibia and posterior edge of basitarsus; hind legs dark, except white with metallic blue-green iridescence on apex of femur and outer surface of tibia. Metasoma: apical hair bands on T1–T6 orange with metallic green iridescence, parts not covered by hair bands bronze with a metallic green iridescence on basal two thirds; T6,T7 brownish-black; S2–S5 dark except apical margins laterally with white hair bands with metallic blue-green iridescence. <bold><italic>Punctation</italic>.</bold> Head: clypeus punctures 1.0–2.0 puncture widths apart; labrum: punctures 1.0–2.0 puncture widths apart. Thorax: Thorax: scutum somewhat shiny, with close punctures, 0.3–2.0 puncture widths apart. Metasoma: T1–T5 with small, shallow punctures, 0.5–1.5 puncture widths apart.</p></tp:treatment-sec><tp:treatment-sec sec-type="variation" id="SECID0E3LBI"><title>Variation.</title><p>The colour of the metasomal hair is predominantly green for approximately half the specimens and bronze for the remaining half, although intermediate coloration is found in a few individuals.</p></tp:treatment-sec><tp:treatment-sec sec-type="phenology" id="SECID0EBMBI"><title>Phenology.</title><table-wrap id="T15" position="anchor" orientation="portrait"><table id="TID0ERUCK" rules="all"><tbody><tr><th rowspan="1" colspan="1">Month:</th><th rowspan="1" colspan="1">Jan</th><th rowspan="1" colspan="1">Feb</th><th rowspan="1" colspan="1">Mar</th><th rowspan="1" colspan="1">Apr</th><th rowspan="1" colspan="1">May</th><th rowspan="1" colspan="1">Jun</th><th rowspan="1" colspan="1">Jul</th><th rowspan="1" colspan="1">Aug</th><th rowspan="1" colspan="1">Sep</th><th rowspan="1" colspan="1">Oct</th><th rowspan="1" colspan="1">Nov</th><th rowspan="1" colspan="1">Dec</th></tr><tr><td rowspan="1" colspan="1">
              <bold>No. of records</bold>:</td><td rowspan="1" colspan="1">16</td><td rowspan="1" colspan="1">19</td><td rowspan="1" colspan="1">31</td><td rowspan="1" colspan="1">37</td><td rowspan="1" colspan="1">67</td><td rowspan="1" colspan="1">55</td><td rowspan="1" colspan="1">25</td><td rowspan="1" colspan="1">39</td><td rowspan="1" colspan="1">58</td><td rowspan="1" colspan="1">60</td><td rowspan="1" colspan="1">126</td><td rowspan="1" colspan="1">70</td></tr></tbody></table></table-wrap><p>
            <!--PageBreak-->
            <italic><tp:taxon-name><tp:taxon-name-part taxon-name-part-type="genus">Amegilla</tp:taxon-name-part> <tp:taxon-name-part taxon-name-part-type="species">aeruginosa</tp:taxon-name-part></tp:taxon-name></italic> was observed throughout the year in the Northern parts of Australia. There were an increase in numbers at the start of the wet season, and a decrease in January and February. This may be due to a slowing down or lack of reproduction in the wettest part of the year. The strong male bias in the first two months of the year (Fig. <xref ref-type="fig" rid="F7">22</xref>) may be a consequence of protandry.</p></tp:treatment-sec><tp:treatment-sec sec-type="distribution" id="SECID0EUPBI"><title>Distribution.</title><p>Widely distributed in the tropics and subtropics, with little overlap with the distribution of <tp:taxon-name><tp:taxon-name-part taxon-name-part-type="genus">Amegilla</tp:taxon-name-part> (<tp:taxon-name-part taxon-name-part-type="subgenus">Notomegilla</tp:taxon-name-part>) <tp:taxon-name-part taxon-name-part-type="species">chlorocyanea</tp:taxon-name-part></tp:taxon-name> (Fig. <xref ref-type="fig" rid="F3">4</xref>).</p></tp:treatment-sec><tp:treatment-sec><!--Section generated to contain objects referenced in tp:taxon-treatment.--><fig id="F3" position="float" orientation="portrait"><label>Figure 3–14.</label><caption><p>Distribution maps ● indicate museum record, ʘ indicates DNA specimen.</p></caption><graphic xmlns:xlink="http://www.w3.org/1999/xlink" xlink:href="zookeys-653-079-g003.jpg" position="float" orientation="portrait" xlink:type="simple" id="oo_121856.jpg"/></fig><fig id="F9" position="float" orientation="portrait"><label>Figure 24–37.</label><caption><p>Apical tergites of females, especially T5. <bold>24</bold> <italic><tp:taxon-name><tp:taxon-name-part taxon-name-part-type="species">aeruginosa</tp:taxon-name-part></tp:taxon-name></italic> <bold>25</bold> <italic><tp:taxon-name><tp:taxon-name-part taxon-name-part-type="species">chlorocyanea</tp:taxon-name-part></tp:taxon-name></italic> <bold>26</bold> <italic><tp:taxon-name><tp:taxon-name-part taxon-name-part-type="species">adelaidae</tp:taxon-name-part></tp:taxon-name></italic> <bold>27</bold> <italic><tp:taxon-name><tp:taxon-name-part taxon-name-part-type="species">alpha</tp:taxon-name-part></tp:taxon-name></italic> <bold>28</bold> <italic><tp:taxon-name><tp:taxon-name-part taxon-name-part-type="species">asserta</tp:taxon-name-part></tp:taxon-name></italic> <bold>29</bold> <italic><tp:taxon-name><tp:taxon-name-part taxon-name-part-type="species">cingulata</tp:taxon-name-part></tp:taxon-name></italic> <bold>30</bold> <italic><tp:taxon-name><tp:taxon-name-part taxon-name-part-type="species">indistincta</tp:taxon-name-part></tp:taxon-name></italic> <bold>31</bold> <italic><tp:taxon-name><tp:taxon-name-part taxon-name-part-type="species">karlba</tp:taxon-name-part></tp:taxon-name></italic> <bold>32</bold> <italic><tp:taxon-name><tp:taxon-name-part taxon-name-part-type="species">murrayensis</tp:taxon-name-part></tp:taxon-name></italic> <bold>33</bold> <italic><tp:taxon-name><tp:taxon-name-part taxon-name-part-type="species">paeninsulae</tp:taxon-name-part></tp:taxon-name></italic> <bold>34</bold> <italic><tp:taxon-name><tp:taxon-name-part taxon-name-part-type="species">pulchra</tp:taxon-name-part></tp:taxon-name></italic> <bold>35</bold> <italic><tp:taxon-name><tp:taxon-name-part taxon-name-part-type="species">thorogoodi</tp:taxon-name-part></tp:taxon-name></italic> <bold>36</bold> <italic><tp:taxon-name><tp:taxon-name-part taxon-name-part-type="species">viridicingulata</tp:taxon-name-part></tp:taxon-name></italic> <bold>37</bold> <italic><tp:taxon-name><tp:taxon-name-part taxon-name-part-type="species">walkeri</tp:taxon-name-part></tp:taxon-name></italic>.</p></caption><graphic xmlns:xlink="http://www.w3.org/1999/xlink" xlink:href="zookeys-653-079-g009.jpg" position="float" orientation="portrait" xlink:type="simple" id="oo_121864.jpg"/></fig><fig id="F10" position="float" orientation="portrait"><label>Figures 38–50.</label><caption><p>S7 of males. <bold>38</bold> <italic><tp:taxon-name><tp:taxon-name-part taxon-name-part-type="species">aeruginosa</tp:taxon-name-part></tp:taxon-name></italic> <bold>39</bold> <italic><tp:taxon-name><tp:taxon-name-part taxon-name-part-type="species">chlorocyanea</tp:taxon-name-part></tp:taxon-name></italic> <bold>40</bold> <italic><tp:taxon-name><tp:taxon-name-part taxon-name-part-type="species">adelaidae</tp:taxon-name-part></tp:taxon-name></italic> <bold>41</bold> <italic><tp:taxon-name><tp:taxon-name-part taxon-name-part-type="species">asserta</tp:taxon-name-part></tp:taxon-name></italic> <bold>42</bold> <italic><tp:taxon-name><tp:taxon-name-part taxon-name-part-type="species">cingulata</tp:taxon-name-part></tp:taxon-name></italic> <bold>43</bold> <italic><tp:taxon-name><tp:taxon-name-part taxon-name-part-type="species">indistincta</tp:taxon-name-part></tp:taxon-name></italic> <bold>44</bold> <italic><tp:taxon-name><tp:taxon-name-part taxon-name-part-type="species">karlba</tp:taxon-name-part></tp:taxon-name></italic> <bold>45</bold> <italic><tp:taxon-name><tp:taxon-name-part taxon-name-part-type="species">murrayensis</tp:taxon-name-part></tp:taxon-name></italic> <bold>46</bold> <italic><tp:taxon-name><tp:taxon-name-part taxon-name-part-type="species">paeninsulae</tp:taxon-name-part></tp:taxon-name></italic> <bold>47</bold> <italic><tp:taxon-name><tp:taxon-name-part taxon-name-part-type="species">pulchra</tp:taxon-name-part></tp:taxon-name></italic> <bold>48</bold> <italic><tp:taxon-name><tp:taxon-name-part taxon-name-part-type="species">thorogoodi</tp:taxon-name-part></tp:taxon-name></italic> <bold>49</bold> <italic><tp:taxon-name><tp:taxon-name-part taxon-name-part-type="species">viridicingulata</tp:taxon-name-part></tp:taxon-name></italic> <bold>50</bold> <italic><tp:taxon-name><tp:taxon-name-part taxon-name-part-type="species">walkeri</tp:taxon-name-part></tp:taxon-name></italic>.</p></caption><graphic xmlns:xlink="http://www.w3.org/1999/xlink" xlink:href="zookeys-653-079-g010.jpg" position="float" orientation="portrait" xlink:type="simple" id="oo_121865.jpg"/></fig><fig id="F7" position="float" orientation="portrait"><label>Figure 22.</label><caption><p>Phenology of <italic><tp:taxon-name><tp:taxon-name-part taxon-name-part-type="genus">Amegilla</tp:taxon-name-part> <tp:taxon-name-part taxon-name-part-type="species">aeruginosa</tp:taxon-name-part></tp:taxon-name></italic>.</p></caption><graphic xmlns:xlink="http://www.w3.org/1999/xlink" xlink:href="zookeys-653-079-g007.jpg" position="float" orientation="portrait" xlink:type="simple" id="oo_121862.jpg"/></fig></tp:treatment-sec><ref-list><ref id="B27"><mixed-citation xmlns:xlink="http://www.w3.org/1999/xlink" xlink:type="simple">
          <person-group><name name-style="western"><surname>Hebert</surname><given-names>PDN</given-names></name><name name-style="western"><surname>deWaard</surname><given-names>JR</given-names></name><name name-style="western"><surname>Landry</surname><given-names>JF</given-names></name></person-group> (<year>2010</year>) DNA barcodes for 1/1000 of the animal kingdom. Biology Letters 6: 359–362. <ext-link xlink:type="simple" ext-link-type="doi" xlink:href="10.1098/rsbl.2009.0848">https://doi.org/10.1098/rsbl.2009.0848</ext-link></mixed-citation></ref></ref-list></tp:taxon-treatment>
