# Supplementary material for: The genus Amegilla (Hymenoptera, Apidae, Anthophorini) in Australia: A revision of the subgenera Notomegilla and Zonamegilla
Source: Zookeys. 2017 Feb 8;(653):79–140. doi: 10.3897/zookeys.653.11177 (PMC5345376; doi:10.3897/zookeys.653.11177)
Supplement: XML Treatment for Amegilla (Notomegilla) chlorocyanea [file zookeys.653.11177-treatment4.xml]

<!DOCTYPE tp:taxon-treatment
  PUBLIC "-//TaxonX//DTD Taxonomic Treatment Publishing DTD v0 20100105//EN" "tax-treatment-NSO.dtd">
<tp:taxon-treatment xmlns:tp="http://www.plazi.org/taxpub"><tp:treatment-meta><kwd-group><label>Taxon classification</label><kwd><named-content content-type="kingdom">Animalia</named-content></kwd><kwd><named-content content-type="order">Hymenoptera</named-content></kwd><kwd><named-content content-type="family">Apidae</named-content></kwd></kwd-group><mixed-citation publication-type="journal"><person-group><name><surname>Leijs</surname><given-names>Remko</given-names></name><name><surname>Batley</surname><given-names>Michael</given-names></name><name><surname>Hogendoorn</surname><given-names>Katja</given-names></name></person-group><article-title>The genus <italic><tp:taxon-name><tp:taxon-name-part taxon-name-part-type="genus">Amegilla</tp:taxon-name-part></tp:taxon-name></italic> (<tp:taxon-name><tp:taxon-name-part taxon-name-part-type="order">Hymenoptera</tp:taxon-name-part></tp:taxon-name>, <tp:taxon-name><tp:taxon-name-part taxon-name-part-type="family">Apidae</tp:taxon-name-part></tp:taxon-name>, <tp:taxon-name><tp:taxon-name-part taxon-name-part-type="tribe">Anthophorini</tp:taxon-name-part></tp:taxon-name>) in Australia: A revision of the subgenera <italic><tp:taxon-name><tp:taxon-name-part taxon-name-part-type="subgenus">Notomegilla</tp:taxon-name-part></tp:taxon-name></italic> and <italic><tp:taxon-name><tp:taxon-name-part taxon-name-part-type="subgenus">Zonamegilla</tp:taxon-name-part></tp:taxon-name></italic></article-title><source>Zookeys</source><day>8</day><month>2</month><year>2017</year><volume>2017</volume><issue>653</issue><fpage>79</fpage><lpage>140</lpage><pub-id pub-id-type="doi">10.3897/zookeys.653.11177</pub-id></mixed-citation></tp:treatment-meta><tp:nomenclature><tp:taxon-name>
            <tp:taxon-name-part taxon-name-part-type="genus">Amegilla</tp:taxon-name-part> (<tp:taxon-name-part taxon-name-part-type="subgenus">Notomegilla</tp:taxon-name-part>) <tp:taxon-name-part taxon-name-part-type="species">chlorocyanea</tp:taxon-name-part>
</tp:taxon-name><tp:taxon-authority>(Cockerell)</tp:taxon-authority><xref ref-type="fig" rid="F3">Figs 7</xref><xref ref-type="fig" rid="F9">, 25</xref><xref ref-type="fig" rid="F10">, 39</xref><!--PageBreak--><tp:nomenclature-citation-list><tp:nomenclature-citation><tp:taxon-name>
                <tp:taxon-name-part taxon-name-part-type="genus">Anthophora</tp:taxon-name-part> <tp:taxon-name-part taxon-name-part-type="species">chlorocyanea</tp:taxon-name-part></tp:taxon-name><comment>Cockerell, 1914, p. 469.</comment></tp:nomenclature-citation><tp:nomenclature-citation><tp:taxon-name>
                <tp:taxon-name-part taxon-name-part-type="genus">Amegilla</tp:taxon-name-part> <tp:taxon-name-part taxon-name-part-type="species">chlorocyanea</tp:taxon-name-part></tp:taxon-name><comment>(Cockerell) Michener, 1965, p. 216.</comment></tp:nomenclature-citation><tp:nomenclature-citation><tp:taxon-name>
                <tp:taxon-name-part taxon-name-part-type="genus">Amegilla</tp:taxon-name-part> (<tp:taxon-name-part taxon-name-part-type="subgenus">Notomegilla</tp:taxon-name-part>) <tp:taxon-name-part taxon-name-part-type="species">chlorocyanea</tp:taxon-name-part></tp:taxon-name><comment>(Cockerell) Brooks, 1988, p. 512.</comment></tp:nomenclature-citation><tp:nomenclature-citation><tp:taxon-name>
                <tp:taxon-name-part taxon-name-part-type="genus">Anthophora</tp:taxon-name-part> <tp:taxon-name-part taxon-name-part-type="species">australis</tp:taxon-name-part></tp:taxon-name><comment>Rayment, 1944, p. 24, <bold>n. syn.</bold></comment></tp:nomenclature-citation><tp:nomenclature-citation><tp:taxon-name>
                <tp:taxon-name-part taxon-name-part-type="genus">Amegilla</tp:taxon-name-part> <tp:taxon-name-part taxon-name-part-type="species">australis</tp:taxon-name-part></tp:taxon-name><comment>(Rayment) Michener, 1965, p. 216.</comment></tp:nomenclature-citation><tp:nomenclature-citation><tp:taxon-name>
                <tp:taxon-name-part taxon-name-part-type="genus">Amegilla</tp:taxon-name-part> (<tp:taxon-name-part taxon-name-part-type="subgenus">Zonamegilla</tp:taxon-name-part>) <tp:taxon-name-part taxon-name-part-type="species">australis</tp:taxon-name-part></tp:taxon-name><comment>(Rayment) Brooks, 1988, p. 511.</comment></tp:nomenclature-citation><tp:nomenclature-citation><tp:taxon-name>
                <tp:taxon-name-part taxon-name-part-type="genus">Anthophora</tp:taxon-name-part> <tp:taxon-name-part taxon-name-part-type="species">adamsella</tp:taxon-name-part></tp:taxon-name><comment>Rayment, 1944, p. 23, <bold>n. syn.</bold></comment></tp:nomenclature-citation><tp:nomenclature-citation><tp:taxon-name>
                <tp:taxon-name-part taxon-name-part-type="genus">Amegilla</tp:taxon-name-part> <tp:taxon-name-part taxon-name-part-type="species">adamsella</tp:taxon-name-part></tp:taxon-name><comment>(Rayment) Michener, 1965, p. 216.</comment></tp:nomenclature-citation><tp:nomenclature-citation><tp:taxon-name>
                <tp:taxon-name-part taxon-name-part-type="genus">Amegilla</tp:taxon-name-part> (<tp:taxon-name-part taxon-name-part-type="subgenus">Notomegilla</tp:taxon-name-part>) <tp:taxon-name-part taxon-name-part-type="species">adamsella</tp:taxon-name-part></tp:taxon-name><comment>(Rayment, 1944) Brooks, 1988, p. 512.</comment></tp:nomenclature-citation><tp:nomenclature-citation><tp:taxon-name>
                <tp:taxon-name-part taxon-name-part-type="genus">Anthophora</tp:taxon-name-part> <tp:taxon-name-part taxon-name-part-type="species">ferrisi</tp:taxon-name-part></tp:taxon-name><comment>Rayment, 1947, p. 73, <bold>n. syn.</bold></comment></tp:nomenclature-citation><tp:nomenclature-citation><tp:taxon-name>
                <tp:taxon-name-part taxon-name-part-type="genus">Amegilla</tp:taxon-name-part> <tp:taxon-name-part taxon-name-part-type="species">ferrisi</tp:taxon-name-part></tp:taxon-name><comment>(Rayment) Michener, 1965, p. 216.</comment></tp:nomenclature-citation><tp:nomenclature-citation><tp:taxon-name>
                <tp:taxon-name-part taxon-name-part-type="genus">Amegilla</tp:taxon-name-part> (<tp:taxon-name-part taxon-name-part-type="subgenus">Zonamegilla</tp:taxon-name-part>) <tp:taxon-name-part taxon-name-part-type="species">ferrisi</tp:taxon-name-part></tp:taxon-name><comment>(Rayment) Brooks, 1988, p. 511.</comment></tp:nomenclature-citation><tp:nomenclature-citation><tp:taxon-name>
                <tp:taxon-name-part taxon-name-part-type="genus">Anthophora</tp:taxon-name-part> <tp:taxon-name-part taxon-name-part-type="species">grayella</tp:taxon-name-part></tp:taxon-name><comment>Rayment, 1944, p. 27, <bold>n. syn.</bold></comment></tp:nomenclature-citation><tp:nomenclature-citation><tp:taxon-name>
                <tp:taxon-name-part taxon-name-part-type="genus">Amegilla</tp:taxon-name-part> <tp:taxon-name-part taxon-name-part-type="species">grayella</tp:taxon-name-part></tp:taxon-name><comment>(Rayment) Michener, 1965, p. 216.</comment></tp:nomenclature-citation><tp:nomenclature-citation><tp:taxon-name>
                <tp:taxon-name-part taxon-name-part-type="genus">Amegilla</tp:taxon-name-part> (<tp:taxon-name-part taxon-name-part-type="subgenus">Notomegilla</tp:taxon-name-part>) <tp:taxon-name-part taxon-name-part-type="species">grayella</tp:taxon-name-part></tp:taxon-name><comment>(Rayment) Brooks, 1988, p. 512.</comment></tp:nomenclature-citation><tp:nomenclature-citation><tp:taxon-name>
                <tp:taxon-name-part taxon-name-part-type="genus">Anthophora</tp:taxon-name-part> <tp:taxon-name-part taxon-name-part-type="species">tinsleyella</tp:taxon-name-part> <tp:taxon-name-part taxon-name-part-type="subspecies">jamesi</tp:taxon-name-part></tp:taxon-name><comment>Rayment, 1944, p. 30, <bold>n. syn.</bold></comment></tp:nomenclature-citation><tp:nomenclature-citation><tp:taxon-name>
                <tp:taxon-name-part taxon-name-part-type="genus">Amegilla</tp:taxon-name-part> <tp:taxon-name-part taxon-name-part-type="species">jamesi</tp:taxon-name-part></tp:taxon-name><comment>(Rayment) Michener, 1965, p. 216.</comment></tp:nomenclature-citation><tp:nomenclature-citation><tp:taxon-name>
                <tp:taxon-name-part taxon-name-part-type="genus">Amegilla</tp:taxon-name-part> (<tp:taxon-name-part taxon-name-part-type="subgenus">Notomegilla</tp:taxon-name-part>) <tp:taxon-name-part taxon-name-part-type="species">jamesi</tp:taxon-name-part></tp:taxon-name><comment>(Rayment) Brooks, 1988, p. 512.</comment></tp:nomenclature-citation><tp:nomenclature-citation><tp:taxon-name>
                <tp:taxon-name-part taxon-name-part-type="genus">Anthophora</tp:taxon-name-part> <tp:taxon-name-part taxon-name-part-type="species">luteola</tp:taxon-name-part></tp:taxon-name><comment>Rayment 1944, p. 27.</comment></tp:nomenclature-citation><tp:nomenclature-citation><tp:taxon-name>
                <tp:taxon-name-part taxon-name-part-type="genus">Amegilla</tp:taxon-name-part> <tp:taxon-name-part taxon-name-part-type="species">luteola</tp:taxon-name-part></tp:taxon-name><comment>(Rayment) Michener, 1965, p. 217.</comment></tp:nomenclature-citation><tp:nomenclature-citation><tp:taxon-name>
                <tp:taxon-name-part taxon-name-part-type="genus">Anthophora</tp:taxon-name-part> <tp:taxon-name-part taxon-name-part-type="species">mewiella</tp:taxon-name-part></tp:taxon-name><comment>Rayment, 1944, p. 28, <bold>n. syn.</bold></comment></tp:nomenclature-citation><tp:nomenclature-citation><tp:taxon-name>
                <tp:taxon-name-part taxon-name-part-type="genus">Amegilla</tp:taxon-name-part> <tp:taxon-name-part taxon-name-part-type="species">mewiella</tp:taxon-name-part></tp:taxon-name><comment>(Rayment) Michener, 1965, p. 217.</comment></tp:nomenclature-citation><tp:nomenclature-citation><tp:taxon-name>
                <tp:taxon-name-part taxon-name-part-type="genus">Amegilla</tp:taxon-name-part> (<tp:taxon-name-part taxon-name-part-type="subgenus">Notomegilla</tp:taxon-name-part>) <tp:taxon-name-part taxon-name-part-type="species">mewiella</tp:taxon-name-part></tp:taxon-name><comment>(Rayment) Brooks, 1988, p. 512.</comment></tp:nomenclature-citation><tp:nomenclature-citation><tp:taxon-name>
                <tp:taxon-name-part taxon-name-part-type="genus">Anthophora</tp:taxon-name-part> <tp:taxon-name-part taxon-name-part-type="species">luteola</tp:taxon-name-part> <tp:taxon-name-part taxon-name-part-type="subspecies">murrayi</tp:taxon-name-part></tp:taxon-name><comment>Rayment, 1944, p. 28, <bold>n. syn.</bold></comment></tp:nomenclature-citation><tp:nomenclature-citation><tp:taxon-name>
                <tp:taxon-name-part taxon-name-part-type="genus">Amegilla</tp:taxon-name-part> <tp:taxon-name-part taxon-name-part-type="species">murrayi</tp:taxon-name-part></tp:taxon-name><comment>(Rayment) Michener, 1965, p. 217.</comment></tp:nomenclature-citation><tp:nomenclature-citation><tp:taxon-name>
                <tp:taxon-name-part taxon-name-part-type="genus">Amegilla</tp:taxon-name-part> (<tp:taxon-name-part taxon-name-part-type="subgenus">Notomegilla</tp:taxon-name-part>) <tp:taxon-name-part taxon-name-part-type="species">murrayi</tp:taxon-name-part></tp:taxon-name><comment>(Rayment) Brooks, 1988, p. 512.</comment></tp:nomenclature-citation><tp:nomenclature-citation><tp:taxon-name>
                <tp:taxon-name-part taxon-name-part-type="genus">Anthophora</tp:taxon-name-part> <tp:taxon-name-part taxon-name-part-type="species">tinsleyella</tp:taxon-name-part></tp:taxon-name><comment>Rayment 1944, p. 29.</comment></tp:nomenclature-citation><tp:nomenclature-citation><tp:taxon-name>
                <tp:taxon-name-part taxon-name-part-type="genus">Amegilla</tp:taxon-name-part> <tp:taxon-name-part taxon-name-part-type="species">tinsleyella</tp:taxon-name-part></tp:taxon-name><comment>(Rayment) Michener, 1965, p. 217.</comment></tp:nomenclature-citation></tp:nomenclature-citation-list></tp:nomenclature><tp:treatment-sec sec-type="material" id="SECID0EH5BI"><title>Material examined.</title><p>1110 females and 946 males.</p><!--PageBreak--></tp:treatment-sec><tp:treatment-sec sec-type="Type data" id="SECID0EN5BI"><title>Type data.</title><p>Holotype of <italic><tp:taxon-name><tp:taxon-name-part taxon-name-part-type="species">chlorocyanea</tp:taxon-name-part></tp:taxon-name></italic>: female, whereabouts unknown. As the original description is unambiguous, no neotype is required.</p><p>Syntype of <italic><tp:taxon-name><tp:taxon-name-part taxon-name-part-type="species">australis</tp:taxon-name-part></tp:taxon-name></italic>: female, Sandringham, Victoria, 7 Nov. 1936, on <italic><tp:taxon-name><tp:taxon-name-part taxon-name-part-type="genus">Dianella</tp:taxon-name-part> <tp:taxon-name-part taxon-name-part-type="species">revoluta</tp:taxon-name-part></tp:taxon-name></italic>, <named-content xmlns:xlink="http://www.w3.org/1999/xlink" content-type="dwc:institutional_code" xlink:type="simple">ANIC</named-content> 32-034544.</p><p>Syntype of <italic><tp:taxon-name><tp:taxon-name-part taxon-name-part-type="species">adamsella</tp:taxon-name-part></tp:taxon-name></italic>: male, Edungalba, Queensland, May 1940, 5EEA, “Allotype”, <named-content xmlns:xlink="http://www.w3.org/1999/xlink" content-type="dwc:institutional_code" xlink:type="simple">ANIC</named-content> 32-034545.</p><p>Syntypes of <italic><tp:taxon-name><tp:taxon-name-part taxon-name-part-type="species">grayella</tp:taxon-name-part></tp:taxon-name></italic>: male, female, Orroroo, South Australia, 20 Feb. 1940 No. 88, <named-content xmlns:xlink="http://www.w3.org/1999/xlink" content-type="dwc:institutional_code" xlink:type="simple">ANIC</named-content> 32-034546,7.</p><p>Syntypes of <italic><tp:taxon-name><tp:taxon-name-part taxon-name-part-type="species">tinsleyella</tp:taxon-name-part></tp:taxon-name><tp:taxon-name><tp:taxon-name-part taxon-name-part-type="species">jamesi</tp:taxon-name-part></tp:taxon-name></italic>: male, female, Orroroo, South Australia, 20 Feb. 1940, 92, <named-content xmlns:xlink="http://www.w3.org/1999/xlink" content-type="dwc:institutional_code" xlink:type="simple">ANIC</named-content> 32-034553,4.</p><p>Syntypes of <italic><tp:taxon-name><tp:taxon-name-part taxon-name-part-type="species">luteola</tp:taxon-name-part></tp:taxon-name></italic>: male, female, Orroroo, South Australia, 3 Mar. 1939, “Gray 23 Adelaide”, <named-content xmlns:xlink="http://www.w3.org/1999/xlink" content-type="dwc:institutional_code" xlink:type="simple">ANIC</named-content> 32-034548,9.</p><p>Syntypes of <italic><tp:taxon-name><tp:taxon-name-part taxon-name-part-type="species">mewiella</tp:taxon-name-part></tp:taxon-name></italic>: male, Broken Hill, 20 Feb. 1940, <named-content xmlns:xlink="http://www.w3.org/1999/xlink" content-type="dwc:institutional_code" xlink:type="simple">ANIC</named-content> 32-033124; 2 males and female, Orroroo, South Australia, 20 Feb. 1940, <named-content xmlns:xlink="http://www.w3.org/1999/xlink" content-type="dwc:institutional_code" xlink:type="simple">ANIC</named-content> 32-033133,32-0334550,1.</p><p>Syntype (presumed) of <italic><tp:taxon-name><tp:taxon-name-part taxon-name-part-type="species">luteola</tp:taxon-name-part></tp:taxon-name><tp:taxon-name><tp:taxon-name-part taxon-name-part-type="species">murrayi</tp:taxon-name-part></tp:taxon-name></italic>: female, Robertson, New South Wales, Feb 1940, <named-content xmlns:xlink="http://www.w3.org/1999/xlink" content-type="dwc:institutional_code" xlink:type="simple">ANIC</named-content> 32-033076. (Specimen bears no type or identification label.)</p><p>Syntypes (presumed) of <italic><tp:taxon-name><tp:taxon-name-part taxon-name-part-type="species">tinsleyella</tp:taxon-name-part></tp:taxon-name></italic>: 5 males, Orroroo, SA, 4 Feb 1940, 20 Feb 1940 (3), 26 Feb 1940, <named-content xmlns:xlink="http://www.w3.org/1999/xlink" content-type="dwc:institutional_code" xlink:type="simple">ANIC</named-content> 32-033182, 32-033192, 32-033194, 32-033196, 32-033396.</p><p>No type material was found for <italic><tp:taxon-name><tp:taxon-name-part taxon-name-part-type="species">ferrisi</tp:taxon-name-part></tp:taxon-name></italic> but it is placed in <italic><tp:taxon-name><tp:taxon-name-part taxon-name-part-type="species">chlorocyanea</tp:taxon-name-part></tp:taxon-name></italic> on the basis of the description provided by <xref ref-type="bibr" rid="B48">Rayment (1947)</xref>.</p></tp:treatment-sec><tp:treatment-sec sec-type="Decisions for synonymy" id="SECID0EBFCI"><title>Decisions for synonymy.</title><p>The results of DNA analyses of specimens from across the complete geographical range indicated that there is only one banded <italic><tp:taxon-name><tp:taxon-name-part taxon-name-part-type="subgenus">Notomegilla</tp:taxon-name-part></tp:taxon-name></italic> species. Uncorrected sequence divergence was found to be 0–3.05%, which is below the usual limits for conspecific individuals. Moreover, there was no geographical pattern in the sequence variation. No morphological differences, other than colour variation, were found when Rayment’s syntypes were examined. Variations in the genitalia as illustrated by <xref ref-type="bibr" rid="B47">Rayment (1944)</xref> appear to be due to different focal distances and angles of the drawings.</p><p>We agree with <xref ref-type="bibr" rid="B6">Brooks’s (1988)</xref> decision to synonymise <italic><tp:taxon-name><tp:taxon-name-part taxon-name-part-type="species">luteola</tp:taxon-name-part></tp:taxon-name></italic> and <italic><tp:taxon-name><tp:taxon-name-part taxon-name-part-type="species">tinsleyella</tp:taxon-name-part></tp:taxon-name></italic> with <italic><tp:taxon-name><tp:taxon-name-part taxon-name-part-type="species">chlorocyanea</tp:taxon-name-part></tp:taxon-name></italic>. Both Sichel (1869) and <xref ref-type="bibr" rid="B13">Cockerell (1905)</xref> have incorrectly referred to this species as <italic><tp:taxon-name><tp:taxon-name-part taxon-name-part-type="genus">Anthophora</tp:taxon-name-part> <tp:taxon-name-part taxon-name-part-type="species">cingulata</tp:taxon-name-part></tp:taxon-name></italic> (Fabr.)</p></tp:treatment-sec><tp:treatment-sec sec-type="diagnosis" id="SECID0EFHCI"><title>Diagnosis.</title><p>This species superficially resembles several <italic><tp:taxon-name><tp:taxon-name-part taxon-name-part-type="subgenus">Zonamegilla</tp:taxon-name-part></tp:taxon-name></italic> species, but can be distinguished by the blue/green iridescent pubescence on the fore and mid legs; females by the completely black paraocular areas and a large, dense, medial spot of pale pubescence on T5 (Fig. <xref ref-type="fig" rid="F9">25</xref>); and males by a smooth unmodified surface of S5 and medially interrupted hair bands on T4–T6.</p></tp:treatment-sec><tp:treatment-sec sec-type="redescription" id="SECID0EWHCI"><title>Redescription.</title><p>
            <italic>Female</italic>: Sunnyside, 11km NW of Murray Bridge, <named-content xmlns:xlink="http://www.w3.org/1999/xlink" content-type="dwc:verbatimCoordinates" xlink:type="simple"><named-content content-type="geo-json" specific-use="{&#34;type&#34;:&#34;Point&#34;,&#34;coordinates&#34;:[139.362000,-35.053600]}" id="NCID0EBICI" xlink:type="simple">35.0536S 139.3620E</named-content></named-content>, SA, 28 Dec 2003, R.Leijs &amp; K.Hogendoorn, <named-content xmlns:xlink="http://www.w3.org/1999/xlink" content-type="dwc:institutional_code" xlink:type="simple">SAMA</named-content> 32-002545.</p><p>Length 13 mm; forewing length 9.5 mm.</p><p>
            <bold><italic>Structure.</italic></bold> Head: clypeus protuberant, in profile 0.5× width of eye; galea in repose reaching just past forecoxa; length f1 3.5× length f2, 0.9× length scape (excluding basal bulb) and 2× length f10; f3–9 as long as wide; <abbrev xmlns:xlink="http://www.w3.org/1999/xlink" xlink:title="interocellar distance" id="ABBRID0ETICI" xlink:type="simple">IOD</abbrev> 1.6× <abbrev xmlns:xlink="http://www.w3.org/1999/xlink" xlink:title="ocellocular distance" id="ABBRID0EXICI" xlink:type="simple">OOD</abbrev>; <abbrev xmlns:xlink="http://www.w3.org/1999/xlink" xlink:title="shortest distance between medial and lateral ocelli" id="ABBRID0E2ICI" xlink:type="simple">OS</abbrev> 0.8× <abbrev xmlns:xlink="http://www.w3.org/1999/xlink" xlink:title="ocellocular distance" id="ABBRID0E6ICI" xlink:type="simple">OOD</abbrev>. <bold><italic>Coloration</italic>.</bold> <!--PageBreak--> Pale yellow marks on labrum, mandibles, supraclypeal areas and inverted T-shape on clypeus; paraocular areas and scape black. <bold><italic>Pubescence</italic>.</bold> Head: labrum white, remaining areas predominantly pale yellow with some black hairs between antennae and on vertex; gena white/pale brown. Thorax: scutum ginger intermixed with black hairs; pleura light ginger under wing base, remainder white; thoracic sterna white; propodeum laterally light ginger intermixed with black. Legs: foreleg brown, except white long hair posteriorly on femur and pale hair with orange or light blue metallic iridescence on outer tibia and basitarsus; mid legs black, except pale hair with orange or light blue metallic iridescence on apex of femur, outer tibia and basal part of basitarsus; hind legs black except pale with orange or light blue metallic iridescence on apex of femur, outer tibia and basal part of basitarsus; length of basitibial streak 0.4× length of femur. Metasoma: apical hair bands on T1–T4 white with metallic blue-green iridescence, margin of T4 medially with hairless shiny triangle, parts not covered by hair bands black, with some white hair medially on T4; T5 laterally with long white hair intermixed with hairs with metallic blue-green iridescence (Fig. <xref ref-type="fig" rid="F9">25</xref>), fimbria black, distinct, round, medial patch of white hair with metallic blue-green iridescence. <bold><italic>Punctation</italic>.</bold> Head: clypeus somewhat shiny, with medium, close, shallow punctures, 0.25–1.0 puncture widths apart; labrum large, shallow punctures, 0.2–0.8 puncture widths apart, interspaces smooth. Thorax: scutum shiny, with close punctation, 0.3–1.0 puncture widths apart. Metasoma: T1–T5 with somewhat shiny, close to open, fine, shallow punctures, 0.5–2.0 puncture widths apart, interspaces pit-reticulate.</p><p>
            <italic>Male</italic>: Sunnyside, 11km NW of Murray Bridge, <named-content xmlns:xlink="http://www.w3.org/1999/xlink" content-type="dwc:verbatimCoordinates" xlink:type="simple"><named-content content-type="geo-json" specific-use="{&#34;type&#34;:&#34;Point&#34;,&#34;coordinates&#34;:[139.361990,-35.053600]}" id="NCID0E3JCI" xlink:type="simple">35.0536S 139.36199E</named-content></named-content>, SA, 28 Dec 2003, R.Leijs &amp; K.Hogendoorn, <named-content xmlns:xlink="http://www.w3.org/1999/xlink" content-type="dwc:institutional_code" xlink:type="simple">SAMA</named-content> 32-002542.</p><p>Length 11 mm; forewing length 9 mm.</p><!--PageBreak--><p>
            <bold><italic>Structure.</italic></bold> Head: shortest distance between eyes 0.6× length of eye; clypeus protuberant, in profile 0.4× width of eye; galea in repose almost reaching mid coxa; length f1 2.4× length f2, 0.7× length scape (excluding basal bulb) and 1.1× length f11; length f3–10 1.2× width; <abbrev xmlns:xlink="http://www.w3.org/1999/xlink" xlink:title="interocellar distance" id="ABBRID0EPKCI" xlink:type="simple">IOD</abbrev> 1.8× <abbrev xmlns:xlink="http://www.w3.org/1999/xlink" xlink:title="ocellocular distance" id="ABBRID0ETKCI" xlink:type="simple">OOD</abbrev>; <abbrev xmlns:xlink="http://www.w3.org/1999/xlink" xlink:title="shortest distance between medial and lateral ocelli" id="ABBRID0EXKCI" xlink:type="simple">OS</abbrev> 0.9× <abbrev xmlns:xlink="http://www.w3.org/1999/xlink" xlink:title="ocellocular distance" id="ABBRID0E2KCI" xlink:type="simple">OOD</abbrev>. Wings: length of marginal cell 0.7× distance <!--PageBreak-->from apex of marginal cell to wing tip; length of vein M of hind wing 2.3× length second abscissa of M+Cu; length of jugal lobe about 0.4× length of vannal lobe. Metasoma: apicomedial emargination of S5 weak and broad; S7 windows absent or very small (Fig. <xref ref-type="fig" rid="F10">39</xref>); S7 median hair brush very short with long lateral wings in v-shape. <bold><italic>Pubescence</italic>.</bold> Head: labrum white, remaining areas predominantly pale yellow with some black hairs along lateral margins of clypeus, between antennae and on vertex; gena white. Thorax: scutum brown intermixed with black hair; pleura light brown under wing base, remainder white; propodeum laterally light brown. Legs: forefemur white; fore outer tibia and basitarsus with light blue iridescence; mid legs black, except long white hair posteriorly on femur and tibia and white hair with weak metallic orange or light blue iridescence on apex of femur, outer surface of tibia and base of basitarsus; hind legs black, except white with weak metallic orange or light blue iridescence on apex of femur and outer surface of tibia. Metasoma: T1–T6: apical hair bands on margin greyish white with weak metallic blue-green iridescence, bands on T4–6 black medially and therefore seeming interrupted; parts not covered by hair bands black; T7 brown; S2–S5 black. <bold><italic>Punctation</italic>.</bold> Head: clypeus punctures 1.5–3.0 puncture widths apart; labrum punctures 1.5–3.0 puncture widths apart. Thorax: scutum shiny, with close punctures, 0.5–1.0 puncture widths apart. Metasoma: T1–T5 with fine, shallow punctures, 1.0–2.0 puncture widths apart.</p></tp:treatment-sec><tp:treatment-sec sec-type="variation" id="SECID0ENLCI"><title>Variation.</title><p>About 10% of specimens have enough orange pigmentation to make the tergal bands and scutal hair orange and the hair of the legs pale orange. A larger number of specimens have almost white tergal bands, presumably as a consequence of wear.</p></tp:treatment-sec><tp:treatment-sec sec-type="phenology" id="SECID0ESLCI"><title>Phenology.</title><table-wrap id="T14" position="anchor" orientation="portrait"><table id="TID0EAOCK" rules="all"><tbody><tr><th rowspan="1" colspan="1">Month:</th><th rowspan="1" colspan="1">Jan</th><th rowspan="1" colspan="1">Feb</th><th rowspan="1" colspan="1">Mar</th><th rowspan="1" colspan="1">Apr</th><th rowspan="1" colspan="1">May</th><th rowspan="1" colspan="1">Jun</th><th rowspan="1" colspan="1">Jul</th><th rowspan="1" colspan="1">Aug</th><th rowspan="1" colspan="1">Sep</th><th rowspan="1" colspan="1">Oct</th><th rowspan="1" colspan="1">Nov</th><th rowspan="1" colspan="1">Dec</th></tr><tr><td rowspan="1" colspan="1">
              <bold>No of records Nof 30°S</bold>:</td><td rowspan="1" colspan="1">30</td><td rowspan="1" colspan="1">18</td><td rowspan="1" colspan="1">41</td><td rowspan="1" colspan="1">51</td><td rowspan="1" colspan="1">77</td><td rowspan="1" colspan="1">6</td><td rowspan="1" colspan="1">3</td><td rowspan="1" colspan="1">26</td><td rowspan="1" colspan="1">74</td><td rowspan="1" colspan="1">90</td><td rowspan="1" colspan="1">72</td><td rowspan="1" colspan="1">57</td></tr><tr><td rowspan="1" colspan="1">
              <bold>No of records S of 30°S</bold>:</td><td rowspan="1" colspan="1">338</td><td rowspan="1" colspan="1">165</td><td rowspan="1" colspan="1">133</td><td rowspan="1" colspan="1">70</td><td rowspan="1" colspan="1">24</td><td rowspan="1" colspan="1">6</td><td rowspan="1" colspan="1">0</td><td rowspan="1" colspan="1">2</td><td rowspan="1" colspan="1">25</td><td rowspan="1" colspan="1">125</td><td rowspan="1" colspan="1">205</td><td rowspan="1" colspan="1">202</td></tr></tbody></table></table-wrap><p>
            <!--PageBreak-->
            <italic><tp:taxon-name><tp:taxon-name-part taxon-name-part-type="genus">Amegilla</tp:taxon-name-part> <tp:taxon-name-part taxon-name-part-type="species">chlorocyanea</tp:taxon-name-part></tp:taxon-name></italic> occurs throughout Australia, but the epicentre of the distribution is in the south of the continent, as is demonstrated by the fact that 73% of the specimens with known localities (n = 2043) have been collected south of a latitude of 30°S. The phenology changes with the latitude: peak activity is in January in the south, and in May and October in the north. In Fig. <xref ref-type="fig" rid="F8">23</xref> the frequency of males and females is given only for specimens caught south of 30°S.</p></tp:treatment-sec><tp:treatment-sec sec-type="distribution" id="SECID0EQQCI"><title>Distribution.</title><p>Wide-spread throughout the arid and temperate areas of the southern part of mainland Australia and Tasmania (Fig. <xref ref-type="fig" rid="F3">7</xref>).</p></tp:treatment-sec><tp:treatment-sec><!--Section generated to contain objects referenced in tp:taxon-treatment.--><fig id="F3" position="float" orientation="portrait"><label>Figure 3–14.</label><caption><p>Distribution maps ● indicate museum record, ʘ indicates DNA specimen.</p></caption><graphic xmlns:xlink="http://www.w3.org/1999/xlink" xlink:href="zookeys-653-079-g003.jpg" position="float" orientation="portrait" xlink:type="simple" id="oo_121856.jpg"/></fig><fig id="F9" position="float" orientation="portrait"><label>Figure 24–37.</label><caption><p>Apical tergites of females, especially T5. <bold>24</bold> <italic><tp:taxon-name><tp:taxon-name-part taxon-name-part-type="species">aeruginosa</tp:taxon-name-part></tp:taxon-name></italic> <bold>25</bold> <italic><tp:taxon-name><tp:taxon-name-part taxon-name-part-type="species">chlorocyanea</tp:taxon-name-part></tp:taxon-name></italic> <bold>26</bold> <italic><tp:taxon-name><tp:taxon-name-part taxon-name-part-type="species">adelaidae</tp:taxon-name-part></tp:taxon-name></italic> <bold>27</bold> <italic><tp:taxon-name><tp:taxon-name-part taxon-name-part-type="species">alpha</tp:taxon-name-part></tp:taxon-name></italic> <bold>28</bold> <italic><tp:taxon-name><tp:taxon-name-part taxon-name-part-type="species">asserta</tp:taxon-name-part></tp:taxon-name></italic> <bold>29</bold> <italic><tp:taxon-name><tp:taxon-name-part taxon-name-part-type="species">cingulata</tp:taxon-name-part></tp:taxon-name></italic> <bold>30</bold> <italic><tp:taxon-name><tp:taxon-name-part taxon-name-part-type="species">indistincta</tp:taxon-name-part></tp:taxon-name></italic> <bold>31</bold> <italic><tp:taxon-name><tp:taxon-name-part taxon-name-part-type="species">karlba</tp:taxon-name-part></tp:taxon-name></italic> <bold>32</bold> <italic><tp:taxon-name><tp:taxon-name-part taxon-name-part-type="species">murrayensis</tp:taxon-name-part></tp:taxon-name></italic> <bold>33</bold> <italic><tp:taxon-name><tp:taxon-name-part taxon-name-part-type="species">paeninsulae</tp:taxon-name-part></tp:taxon-name></italic> <bold>34</bold> <italic><tp:taxon-name><tp:taxon-name-part taxon-name-part-type="species">pulchra</tp:taxon-name-part></tp:taxon-name></italic> <bold>35</bold> <italic><tp:taxon-name><tp:taxon-name-part taxon-name-part-type="species">thorogoodi</tp:taxon-name-part></tp:taxon-name></italic> <bold>36</bold> <italic><tp:taxon-name><tp:taxon-name-part taxon-name-part-type="species">viridicingulata</tp:taxon-name-part></tp:taxon-name></italic> <bold>37</bold> <italic><tp:taxon-name><tp:taxon-name-part taxon-name-part-type="species">walkeri</tp:taxon-name-part></tp:taxon-name></italic>.</p></caption><graphic xmlns:xlink="http://www.w3.org/1999/xlink" xlink:href="zookeys-653-079-g009.jpg" position="float" orientation="portrait" xlink:type="simple" id="oo_121864.jpg"/></fig><fig id="F10" position="float" orientation="portrait"><label>Figures 38–50.</label><caption><p>S7 of males. <bold>38</bold> <italic><tp:taxon-name><tp:taxon-name-part taxon-name-part-type="species">aeruginosa</tp:taxon-name-part></tp:taxon-name></italic> <bold>39</bold> <italic><tp:taxon-name><tp:taxon-name-part taxon-name-part-type="species">chlorocyanea</tp:taxon-name-part></tp:taxon-name></italic> <bold>40</bold> <italic><tp:taxon-name><tp:taxon-name-part taxon-name-part-type="species">adelaidae</tp:taxon-name-part></tp:taxon-name></italic> <bold>41</bold> <italic><tp:taxon-name><tp:taxon-name-part taxon-name-part-type="species">asserta</tp:taxon-name-part></tp:taxon-name></italic> <bold>42</bold> <italic><tp:taxon-name><tp:taxon-name-part taxon-name-part-type="species">cingulata</tp:taxon-name-part></tp:taxon-name></italic> <bold>43</bold> <italic><tp:taxon-name><tp:taxon-name-part taxon-name-part-type="species">indistincta</tp:taxon-name-part></tp:taxon-name></italic> <bold>44</bold> <italic><tp:taxon-name><tp:taxon-name-part taxon-name-part-type="species">karlba</tp:taxon-name-part></tp:taxon-name></italic> <bold>45</bold> <italic><tp:taxon-name><tp:taxon-name-part taxon-name-part-type="species">murrayensis</tp:taxon-name-part></tp:taxon-name></italic> <bold>46</bold> <italic><tp:taxon-name><tp:taxon-name-part taxon-name-part-type="species">paeninsulae</tp:taxon-name-part></tp:taxon-name></italic> <bold>47</bold> <italic><tp:taxon-name><tp:taxon-name-part taxon-name-part-type="species">pulchra</tp:taxon-name-part></tp:taxon-name></italic> <bold>48</bold> <italic><tp:taxon-name><tp:taxon-name-part taxon-name-part-type="species">thorogoodi</tp:taxon-name-part></tp:taxon-name></italic> <bold>49</bold> <italic><tp:taxon-name><tp:taxon-name-part taxon-name-part-type="species">viridicingulata</tp:taxon-name-part></tp:taxon-name></italic> <bold>50</bold> <italic><tp:taxon-name><tp:taxon-name-part taxon-name-part-type="species">walkeri</tp:taxon-name-part></tp:taxon-name></italic>.</p></caption><graphic xmlns:xlink="http://www.w3.org/1999/xlink" xlink:href="zookeys-653-079-g010.jpg" position="float" orientation="portrait" xlink:type="simple" id="oo_121865.jpg"/></fig><fig id="F8" position="float" orientation="portrait"><label>Figure 23.</label><caption><p>Phenology of <italic><tp:taxon-name><tp:taxon-name-part taxon-name-part-type="genus">Amegilla</tp:taxon-name-part> <tp:taxon-name-part taxon-name-part-type="species">chlorocyanea</tp:taxon-name-part></tp:taxon-name></italic> south of 30°S.</p></caption><graphic xmlns:xlink="http://www.w3.org/1999/xlink" xlink:href="zookeys-653-079-g008.jpg" position="float" orientation="portrait" xlink:type="simple" id="oo_121863.jpg"/></fig></tp:treatment-sec><ref-list><ref id="B48"><mixed-citation xmlns:xlink="http://www.w3.org/1999/xlink" xlink:type="simple">
          <person-group><name name-style="western"><surname>Rayment</surname><given-names>T</given-names></name></person-group> (<year>1947</year>) A critical revision of species in the <tp:taxon-name><tp:taxon-name-part taxon-name-part-type="species">zonata</tp:taxon-name-part></tp:taxon-name> group of <italic><tp:taxon-name><tp:taxon-name-part taxon-name-part-type="genus">Anthophora</tp:taxon-name-part></tp:taxon-name></italic> by new characters (Part II), Treubia 19: 46–73.</mixed-citation></ref><ref id="B47"><mixed-citation xmlns:xlink="http://www.w3.org/1999/xlink" xlink:type="simple">
          <person-group><name name-style="western"><surname>Rayment</surname><given-names>T</given-names></name></person-group> (<year>1944</year>) A critical revision of species in the <tp:taxon-name><tp:taxon-name-part taxon-name-part-type="species">zonata</tp:taxon-name-part></tp:taxon-name> group of <italic><tp:taxon-name><tp:taxon-name-part taxon-name-part-type="genus">Anthophora</tp:taxon-name-part></tp:taxon-name></italic> by new characters (Part I). Treubia (Dobutu Gaku-Iho), Hors series (Japanese series), 30 pp.</mixed-citation></ref><ref id="B6"><mixed-citation xmlns:xlink="http://www.w3.org/1999/xlink" xlink:type="simple">
          <person-group><name name-style="western"><surname>Brooks</surname><given-names>RW</given-names></name></person-group> (<year>1988</year>) Systematics and phylogeny of the Anthophorine bees (<tp:taxon-name><tp:taxon-name-part taxon-name-part-type="order">Hymenoptera</tp:taxon-name-part></tp:taxon-name>: <tp:taxon-name><tp:taxon-name-part taxon-name-part-type="family">Anthophoridae</tp:taxon-name-part></tp:taxon-name>; <tp:taxon-name><tp:taxon-name-part taxon-name-part-type="tribe">Anthophorini</tp:taxon-name-part></tp:taxon-name>). University of Kansas Science Bullletin 53: 436–575.</mixed-citation></ref><ref id="B13"><mixed-citation xmlns:xlink="http://www.w3.org/1999/xlink" xlink:type="simple">
          <person-group><name name-style="western"><surname>Cockerell</surname><given-names>TDA</given-names></name></person-group> (<year>1905</year>) Descriptions and Records of Bees-IV. Annals and Magazine of Natural History 16: 392–403. <ext-link xlink:type="simple" ext-link-type="doi" xlink:href="10.1080/03745480509442880">https://doi.org/10.1080/03745480509442880</ext-link></mixed-citation></ref></ref-list></tp:taxon-treatment>
