# Supplementary material for: The genus Amegilla (Hymenoptera, Apidae, Anthophorini) in Australia: A revision of the subgenera Notomegilla and Zonamegilla
Source: Zookeys. 2017 Feb 8;(653):79–140. doi: 10.3897/zookeys.653.11177 (PMC5345376; doi:10.3897/zookeys.653.11177)
Supplement: XML Treatment for Zonamegilla [file zookeys.653.11177-treatment5.xml]

<!DOCTYPE tp:taxon-treatment
  PUBLIC "-//TaxonX//DTD Taxonomic Treatment Publishing DTD v0 20100105//EN" "tax-treatment-NSO.dtd">
<tp:taxon-treatment xmlns:tp="http://www.plazi.org/taxpub"><tp:treatment-meta><kwd-group><label>Taxon classification</label><kwd><named-content content-type="kingdom">Animalia</named-content></kwd><kwd><named-content content-type="order">Hymenoptera</named-content></kwd><kwd><named-content content-type="family">Apidae</named-content></kwd></kwd-group><mixed-citation publication-type="journal"><person-group><name><surname>Leijs</surname><given-names>Remko</given-names></name><name><surname>Batley</surname><given-names>Michael</given-names></name><name><surname>Hogendoorn</surname><given-names>Katja</given-names></name></person-group><article-title>The genus <italic><tp:taxon-name><tp:taxon-name-part taxon-name-part-type="genus">Amegilla</tp:taxon-name-part></tp:taxon-name></italic> (<tp:taxon-name><tp:taxon-name-part taxon-name-part-type="order">Hymenoptera</tp:taxon-name-part></tp:taxon-name>, <tp:taxon-name><tp:taxon-name-part taxon-name-part-type="family">Apidae</tp:taxon-name-part></tp:taxon-name>, <tp:taxon-name><tp:taxon-name-part taxon-name-part-type="tribe">Anthophorini</tp:taxon-name-part></tp:taxon-name>) in Australia: A revision of the subgenera <italic><tp:taxon-name><tp:taxon-name-part taxon-name-part-type="subgenus">Notomegilla</tp:taxon-name-part></tp:taxon-name></italic> and <italic><tp:taxon-name><tp:taxon-name-part taxon-name-part-type="subgenus">Zonamegilla</tp:taxon-name-part></tp:taxon-name></italic></article-title><source>Zookeys</source><day>8</day><month>2</month><year>2017</year><volume>2017</volume><issue>653</issue><fpage>79</fpage><lpage>140</lpage><pub-id pub-id-type="doi">10.3897/zookeys.653.11177</pub-id></mixed-citation></tp:treatment-meta><tp:nomenclature><label>Subgenus</label><tp:taxon-name>
            <tp:taxon-name-part taxon-name-part-type="subgenus">Zonamegilla</tp:taxon-name-part>
          </tp:taxon-name><tp:taxon-authority>Popov, 1950</tp:taxon-authority><tp:nomenclature-citation-list><tp:nomenclature-citation><tp:taxon-name>
                <tp:taxon-name-part taxon-name-part-type="subgenus">Zonamegilla</tp:taxon-name-part>
              </tp:taxon-name><comment>Popov, 1950, p. 260.</comment></tp:nomenclature-citation></tp:nomenclature-citation-list></tp:nomenclature><tp:treatment-sec sec-type="material" id="SECID0EESCI"><title>Type.</title><p>
            <italic><tp:taxon-name><tp:taxon-name-part taxon-name-part-type="genus">Apis</tp:taxon-name-part> <tp:taxon-name-part taxon-name-part-type="species">zonata</tp:taxon-name-part></tp:taxon-name></italic> Linnaeus, 1758 (original designation).</p></tp:treatment-sec><tp:treatment-sec sec-type="diagnosis" id="SECID0EVSCI"><title>Diagnosis.</title><p>Length 10–14 mm; most species with blue, green, white, or occasionally orange, metallic hair bands on metasomal terga; pale paraocular markings present in both sexes; maxiliary palpus with 6 segments; S5 of male apicomedially broadly to narrowly emarginate; S6 of male with lateral depressions on apical third, sometimes with a median protuberance, tuft of black hair apicomedially.</p></tp:treatment-sec><tp:treatment-sec sec-type="description" id="SECID0E1SCI"><title>Description.</title><p>The following description refers to the Australian species of <italic><tp:taxon-name><tp:taxon-name-part taxon-name-part-type="subgenus">Zonamegilla</tp:taxon-name-part></tp:taxon-name></italic> (see <xref ref-type="bibr" rid="B6">Brooks 1988</xref> for a full description of the subgenus).</p><p>
            <bold><italic>Female. Structure.</italic></bold> Head: wider than long; inner orbits diverging above; f3–9 about equal in length. <bold><italic>Coloration</italic>.</bold> Integument black, except yellow or pale yellow marks on labrum, mandibles, clypeus, scape, paraocular and supraclypeal area (marks are ivory in <italic><tp:taxon-name><tp:taxon-name-part taxon-name-part-type="species">pulchra</tp:taxon-name-part></tp:taxon-name></italic>). <bold><italic>Pubescence</italic>.</bold> Head: gena with white hairs. Legs: forecoxa and femur posteriorly light ginger in <italic><tp:taxon-name><tp:taxon-name-part taxon-name-part-type="species">paeninsulae</tp:taxon-name-part></tp:taxon-name></italic>, white in all other species, hair of anterior face of femur and tibia white or ginger; mid and hind legs dark or black, but lighter coloured on apex of femur, on outer surface of tibia and on base of basitarsus. Metasoma: apical hair bands on T1–T4; parts not covered by hair bands dark brown or black in <italic><tp:taxon-name><tp:taxon-name-part taxon-name-part-type="genus">Amegilla</tp:taxon-name-part> <tp:taxon-name-part taxon-name-part-type="species">alpha</tp:taxon-name-part></tp:taxon-name></italic>, black in all other species. <bold><italic>Punctation</italic>.</bold> Head: clypeus somewhat shiny, close to dense punctation, interspaces pit-reticulate; labrum interspaces almost smooth in <italic><tp:taxon-name><tp:taxon-name-part taxon-name-part-type="species">murrayensis</tp:taxon-name-part></tp:taxon-name></italic> and <italic><tp:taxon-name><tp:taxon-name-part taxon-name-part-type="species">adelaidae</tp:taxon-name-part></tp:taxon-name></italic>, reticulate in other species. Thorax: scutum with small, shallow punctures; interspaces almost smooth. Metasoma: T1–T5 somewhat shiny, with fine, shallow punctures, interspaces pit-reticulate.</p><p>
            <bold><italic>Male. Structure.</italic></bold> Head: wider than long; inner orbits diverging above; f3–10 about equal in length. Metasoma: apicomedial margin of T7 bilobed. <bold><italic>Coloration</italic>.</bold> Integument black, except yellow or pale yellow marks on labrum, mandibles, clypeus, scape, paraocular and supraclypeal area (marks are ivory in <italic><tp:taxon-name><tp:taxon-name-part taxon-name-part-type="species">pulchra</tp:taxon-name-part></tp:taxon-name></italic>). <bold><italic>Pubescence</italic>.</bold> Head: gena with white hair. Thorax: sterna pale orange in <italic><tp:taxon-name><tp:taxon-name-part taxon-name-part-type="species">paeninsulae</tp:taxon-name-part></tp:taxon-name></italic>, white in all other species. Legs: forefemur posteriorly with long, light coloured hairs; coxa greyish white in <italic><tp:taxon-name><tp:taxon-name-part taxon-name-part-type="species">paeninsulae</tp:taxon-name-part></tp:taxon-name></italic>, white in all other species; mid and hind legs: dark or black, with lighter coloured hairs on apex of femur, outer surface of tibia and basitarsus. Metasoma: apical hair bands on T1–T5; parts not covered by hair bands dark brown in <italic><tp:taxon-name><tp:taxon-name-part taxon-name-part-type="species">walkeri</tp:taxon-name-part></tp:taxon-name></italic>, black in all other species. S6 dark except in <italic><tp:taxon-name><tp:taxon-name-part taxon-name-part-type="species">paeninsulae</tp:taxon-name-part></tp:taxon-name></italic>, <italic><tp:taxon-name><tp:taxon-name-part taxon-name-part-type="species">thorogoodi</tp:taxon-name-part></tp:taxon-name></italic> and <italic><tp:taxon-name><tp:taxon-name-part taxon-name-part-type="species">cingulata</tp:taxon-name-part></tp:taxon-name></italic>. <bold><italic>Punctation</italic>.</bold> Head: clypeus dull, with open shallow punctures, interspaces rough pit-reticulate in <italic><tp:taxon-name><tp:taxon-name-part taxon-name-part-type="species">karlba</tp:taxon-name-part></tp:taxon-name></italic>, pit-reticulate in all other species; labrum somewhat shiny, interspaces pit-reticulate; scutum: interspaces almost smooth. Metasoma: interspaces pit-reticulate.</p></tp:treatment-sec><tp:treatment-sec sec-type="distribution" id="SECID0EUYCI"><title>Distribution.</title><p>India, South East Asia including southern China, and Australia.</p></tp:treatment-sec><tp:treatment-sec sec-type="Included Australian species" id="SECID0EZYCI"><title>Included Australian species.</title><p>
            <italic><tp:taxon-name><tp:taxon-name-part taxon-name-part-type="species">adelaidae</tp:taxon-name-part></tp:taxon-name></italic>, <italic><tp:taxon-name><tp:taxon-name-part taxon-name-part-type="species">alpha</tp:taxon-name-part></tp:taxon-name></italic>, <italic><tp:taxon-name><tp:taxon-name-part taxon-name-part-type="species">asserta</tp:taxon-name-part></tp:taxon-name></italic>, <italic><tp:taxon-name><tp:taxon-name-part taxon-name-part-type="species">cingulata</tp:taxon-name-part></tp:taxon-name></italic>, <italic><tp:taxon-name><tp:taxon-name-part taxon-name-part-type="species">thorogoodi</tp:taxon-name-part></tp:taxon-name></italic>, <italic><tp:taxon-name><tp:taxon-name-part taxon-name-part-type="species">indistincta</tp:taxon-name-part></tp:taxon-name></italic>, <italic><tp:taxon-name><tp:taxon-name-part taxon-name-part-type="species">karlba</tp:taxon-name-part></tp:taxon-name></italic>, <italic><tp:taxon-name><tp:taxon-name-part taxon-name-part-type="species">murrayensis</tp:taxon-name-part></tp:taxon-name></italic>, <italic><tp:taxon-name><tp:taxon-name-part taxon-name-part-type="species">paeninsulae</tp:taxon-name-part></tp:taxon-name></italic>, <italic><tp:taxon-name><tp:taxon-name-part taxon-name-part-type="species">pulchra</tp:taxon-name-part></tp:taxon-name></italic>, <italic><tp:taxon-name><tp:taxon-name-part taxon-name-part-type="species">viridicingulata</tp:taxon-name-part></tp:taxon-name></italic> and <italic><tp:taxon-name><tp:taxon-name-part taxon-name-part-type="species">walkeri</tp:taxon-name-part></tp:taxon-name></italic>.</p></tp:treatment-sec><ref-list><ref id="B6"><mixed-citation xmlns:xlink="http://www.w3.org/1999/xlink" xlink:type="simple">
          <person-group><name name-style="western"><surname>Brooks</surname><given-names>RW</given-names></name></person-group> (<year>1988</year>) Systematics and phylogeny of the Anthophorine bees (<tp:taxon-name><tp:taxon-name-part taxon-name-part-type="order">Hymenoptera</tp:taxon-name-part></tp:taxon-name>: <tp:taxon-name><tp:taxon-name-part taxon-name-part-type="family">Anthophoridae</tp:taxon-name-part></tp:taxon-name>; <tp:taxon-name><tp:taxon-name-part taxon-name-part-type="tribe">Anthophorini</tp:taxon-name-part></tp:taxon-name>). University of Kansas Science Bullletin 53: 436–575.</mixed-citation></ref></ref-list></tp:taxon-treatment>
