# Supplementary material for: The genus Amegilla (Hymenoptera, Apidae, Anthophorini) in Australia: A revision of the subgenera Notomegilla and Zonamegilla
Source: Zookeys. 2017 Feb 8;(653):79–140. doi: 10.3897/zookeys.653.11177 (PMC5345376; doi:10.3897/zookeys.653.11177)
Supplement: XML Treatment for Amegilla (Zonamegilla) adelaidae [file zookeys.653.11177-treatment6.xml]

<!DOCTYPE tp:taxon-treatment
  PUBLIC "-//TaxonX//DTD Taxonomic Treatment Publishing DTD v0 20100105//EN" "tax-treatment-NSO.dtd">
<tp:taxon-treatment xmlns:tp="http://www.plazi.org/taxpub"><tp:treatment-meta><kwd-group><label>Taxon classification</label><kwd><named-content content-type="kingdom">Animalia</named-content></kwd><kwd><named-content content-type="order">Hymenoptera</named-content></kwd><kwd><named-content content-type="family">Apidae</named-content></kwd></kwd-group><mixed-citation publication-type="journal"><person-group><name><surname>Leijs</surname><given-names>Remko</given-names></name><name><surname>Batley</surname><given-names>Michael</given-names></name><name><surname>Hogendoorn</surname><given-names>Katja</given-names></name></person-group><article-title>The genus <italic><tp:taxon-name><tp:taxon-name-part taxon-name-part-type="genus">Amegilla</tp:taxon-name-part></tp:taxon-name></italic> (<tp:taxon-name><tp:taxon-name-part taxon-name-part-type="order">Hymenoptera</tp:taxon-name-part></tp:taxon-name>, <tp:taxon-name><tp:taxon-name-part taxon-name-part-type="family">Apidae</tp:taxon-name-part></tp:taxon-name>, <tp:taxon-name><tp:taxon-name-part taxon-name-part-type="tribe">Anthophorini</tp:taxon-name-part></tp:taxon-name>) in Australia: A revision of the subgenera <italic><tp:taxon-name><tp:taxon-name-part taxon-name-part-type="subgenus">Notomegilla</tp:taxon-name-part></tp:taxon-name></italic> and <italic><tp:taxon-name><tp:taxon-name-part taxon-name-part-type="subgenus">Zonamegilla</tp:taxon-name-part></tp:taxon-name></italic></article-title><source>Zookeys</source><day>8</day><month>2</month><year>2017</year><volume>2017</volume><issue>653</issue><fpage>79</fpage><lpage>140</lpage><pub-id pub-id-type="doi">10.3897/zookeys.653.11177</pub-id></mixed-citation></tp:treatment-meta><tp:nomenclature><tp:taxon-name>
            <tp:taxon-name-part taxon-name-part-type="genus">Amegilla</tp:taxon-name-part> (<tp:taxon-name-part taxon-name-part-type="subgenus">Zonamegilla</tp:taxon-name-part>) <tp:taxon-name-part taxon-name-part-type="species">adelaidae</tp:taxon-name-part>
</tp:taxon-name><tp:taxon-authority>(Cockerell)</tp:taxon-authority><xref ref-type="fig" rid="F3">Figs 3</xref><xref ref-type="fig" rid="F9">, 26</xref><xref ref-type="fig" rid="F10">, 40</xref><tp:nomenclature-citation-list><tp:nomenclature-citation><tp:taxon-name>
                <tp:taxon-name-part taxon-name-part-type="genus">Anthophora</tp:taxon-name-part> <tp:taxon-name-part taxon-name-part-type="species">adelaidae</tp:taxon-name-part></tp:taxon-name><comment>Cockerell, 1905, p. 397.</comment></tp:nomenclature-citation><tp:nomenclature-citation><tp:taxon-name>
                <tp:taxon-name-part taxon-name-part-type="genus">Amegilla</tp:taxon-name-part> <tp:taxon-name-part taxon-name-part-type="species">adelaidae</tp:taxon-name-part></tp:taxon-name><comment>(Cockerell) Michener, 1965, p. 216.</comment></tp:nomenclature-citation><tp:nomenclature-citation><tp:taxon-name>
                <tp:taxon-name-part taxon-name-part-type="genus">Amegilla</tp:taxon-name-part> (<tp:taxon-name-part taxon-name-part-type="subgenus">Zonamegilla</tp:taxon-name-part>) <tp:taxon-name-part taxon-name-part-type="species">adelaidae</tp:taxon-name-part></tp:taxon-name><comment>(Cockerell) Brooks, 1988, p. 511.</comment></tp:nomenclature-citation></tp:nomenclature-citation-list></tp:nomenclature><tp:treatment-sec sec-type="material" id="SECID0ET6CI"><title>Material examined.</title><p>54 females and 33 males.</p></tp:treatment-sec><tp:treatment-sec sec-type="Type data" id="SECID0EY6CI"><title>Type data.</title><p>Holotype of <italic><tp:taxon-name><tp:taxon-name-part taxon-name-part-type="species">adelaidae</tp:taxon-name-part></tp:taxon-name></italic>: male, Adelaide River, NT, <abbrev xmlns:xlink="http://www.w3.org/1999/xlink" content-type="institution" xlink:title="The Natural History Museum, London" id="ABBRID0EIADI" xlink:type="simple">BMNH</abbrev> 17B.664.</p><p>The identity of the species <italic><tp:taxon-name><tp:taxon-name-part taxon-name-part-type="species">adelaidae</tp:taxon-name-part></tp:taxon-name></italic> was determined unequivocally from the shape of S7 of the holotype.</p></tp:treatment-sec><tp:treatment-sec sec-type="diagnosis" id="SECID0EZADI"><title>Diagnosis.</title><p>
            <italic><tp:taxon-name><tp:taxon-name-part taxon-name-part-type="genus">Amegilla</tp:taxon-name-part> <tp:taxon-name-part taxon-name-part-type="species">adelaidae</tp:taxon-name-part></tp:taxon-name></italic> may be recognized by the matt, pale orange tergal hair bands in both sexes; females by the broad, entire patch of white hairs on T5 (Fig. <xref ref-type="fig" rid="F9">26</xref>); males by the shape of S7, which has a smoothly rounded posterior margin with a sharp apical projection, a narrow ventral ridge and narrow Y-shaped brush with an acute angle between the lateral arms (Fig. <xref ref-type="fig" rid="F10">40</xref>).</p></tp:treatment-sec><tp:treatment-sec sec-type="redescription" id="SECID0ESBDI"><title>Redescription.</title><p>
            <italic>Female</italic>: Berrimah, Research Farm Orchard, NT, <named-content xmlns:xlink="http://www.w3.org/1999/xlink" content-type="dwc:verbatimCoordinates" xlink:type="simple"><named-content content-type="geo-json" specific-use="{&#34;type&#34;:&#34;Point&#34;,&#34;coordinates&#34;:[130.916700,-12.433300]}" id="NCID0E4BDI" xlink:type="simple">12.4333S 130.9167E</named-content></named-content>, 14 May 2003, G.R. Brown &amp; H. Wallace, DNA voucher RB266 (RL501), <named-content xmlns:xlink="http://www.w3.org/1999/xlink" content-type="dwc:institutional_code" xlink:type="simple">SAMA</named-content>-32-002617.</p><p>Length 13 mm; forewing length 8 mm.</p><p>
            <bold><italic>Structure.</italic></bold> Head: clypeus protuberant, in profile 0.5× width of eye; galea in repose reaching beyond mid coxa; length of f1 2.7× length of f2, 0.8× length of scape (excluding basal bulb) and 1.8× length of f10; length of f3–9 0.9× width; <abbrev xmlns:xlink="http://www.w3.org/1999/xlink" xlink:title="interocellar distance" id="ABBRID0EPCDI" xlink:type="simple">IOD</abbrev> 1.3× <abbrev xmlns:xlink="http://www.w3.org/1999/xlink" xlink:title="ocellocular distance" id="ABBRID0ETCDI" xlink:type="simple">OOD</abbrev>; <abbrev xmlns:xlink="http://www.w3.org/1999/xlink" xlink:title="shortest distance between medial and lateral ocelli" id="ABBRID0EXCDI" xlink:type="simple">OS</abbrev> 0.6× <abbrev xmlns:xlink="http://www.w3.org/1999/xlink" xlink:title="ocellocular distance" id="ABBRID0E2CDI" xlink:type="simple">OOD</abbrev>. <bold><italic>Coloration</italic>.</bold> Yellow marks on labrum, mandible, scape, clypeus, paraocular and supraclypeal areas; inverted T-shape on clypeus; f2 and apex of f1 orange ventrally. <bold><italic>Pubescence</italic>.</bold> Head: labrum white, remaining areas predominantly pale, darker towards the vertex; black robust hairs scattered between antennae, near ocelli and on vertex, a few on clypeus; gena white, light brown towards vertex. Thorax: scutum ginger intermixed with black hair; pleura ginger with scattered black hairs under wing base, white ventrally; thoracic sterna white; propodeum laterally light ginger with scattered black hairs. Legs: forefemur posteriorly with long white hair, outer surface of foretibia and -tarsus pale yellow, inner surface of foretarsus dark; mid legs dark, except white hairs on apex of femur and on outer surface of tibia and basitarsus and a streak of contiguous short white hairs on posterior proximal part of femur; hind legs dark, except white hairs on apex of femur and outer surface of tibia, white patch on basal part of basitarsus; basitibial streak black, 0.7× length of femur. Metasoma: apical hair bands on T1–T4 white with weak light blue and orange iridescence; T5 laterally with long white hairs and few dispersed short hairs (Fig. <xref ref-type="fig" rid="F9">26</xref>), fimbria dark, medial patch forming broad band around fimbria, medial streak overlapping fimbria; S3, S4 dark, posterolateral patches of white hairs; S5 dark, laterally with small white patches. <bold><italic>Punctation</italic>.</bold> Head: clypeus with close medium sized, deep punctures, 0.1–0.8 puncture widths apart; labrum shiny, with close, small punctures of intermediate depth, 0.2–0.9 puncture widths apart, interspaces almost smooth. Thorax: scutum somewhat shiny, with close punctures, 0.2–0.8 puncture widths apart. Metasoma: T1–T5 with close punctures, 0.8–1.5 puncture widths apart.</p><p>
            <italic>Male</italic>: Berrimah, Research Farm Orchard, NT, <named-content xmlns:xlink="http://www.w3.org/1999/xlink" content-type="dwc:verbatimCoordinates" xlink:type="simple"><named-content content-type="geo-json" specific-use="{&#34;type&#34;:&#34;Point&#34;,&#34;coordinates&#34;:[130.916700,-12.433300]}" id="NCID0EWDDI" xlink:type="simple">130.9167E 12.4333S</named-content></named-content>, 14 May 2003, G.R. Brown &amp; H. Wallace, DNA voucher RB266 (RL502), <named-content xmlns:xlink="http://www.w3.org/1999/xlink" content-type="dwc:institutional_code" xlink:type="simple">SAMA</named-content>-32-002616.</p><p>Length 12 mm; forewing length 8.5 mm.</p><p>
            <bold><italic>Structure.</italic></bold> Head: shortest distance between eyes 0.8× length of eye; clypeus protuberant, in profile 0.5× width of eye; galea in repose reaching beyond mid coxa; length of f1 1.9× length of f2, 0.6× length of scape (excluding basal bulb) and 1.1× <!--PageBreak--><!--PageBreak-->length of f11; length of f3–10 1.1× width; <abbrev xmlns:xlink="http://www.w3.org/1999/xlink" xlink:title="interocellar distance" id="ABBRID0ELEDI" xlink:type="simple">IOD</abbrev> 1.4× <abbrev xmlns:xlink="http://www.w3.org/1999/xlink" xlink:title="ocellocular distance" id="ABBRID0EPEDI" xlink:type="simple">OOD</abbrev>; <abbrev xmlns:xlink="http://www.w3.org/1999/xlink" xlink:title="shortest distance between medial and lateral ocelli" id="ABBRID0ETEDI" xlink:type="simple">OS</abbrev> 0.7× <abbrev xmlns:xlink="http://www.w3.org/1999/xlink" xlink:title="ocellocular distance" id="ABBRID0EXEDI" xlink:type="simple">OOD</abbrev>. Wings: length of marginal cell 0.8× distance from apex of marginal cell to wing tip; length of vein M of hind wing 2.3× length of second abscissa of M+Cu; length of jugal lobe about 0.5× length of vannal lobe. Metasoma: apicomedial emargination of S5 wide; S7 with rounded apical margin, sharp apical projection, large windows, width medial ridge 1.6× length, narrow Y-shaped brush (Fig. <xref ref-type="fig" rid="F10">40</xref>); S8 apical emargination wide almost trilobed. <bold><italic>Pubescence</italic>.</bold> Head: labrum white, remaining areas predominantly pale, darker towards the vertex; scattered black robust hairs on clypeus, paraocular areas, between antennae, near ocelli and on vertex; gena white. Thorax: scutum light brown intermixed with black hairs; pleura light brown with scattered black hairs under wing base, white ventrally; propodeum laterally light brown with scattered black hairs. Legs: forefemur posteriorly with long white hair, outer surface of tibia and tarsus pale yellow, inner surface of tarsus dark; mid legs dark, except white hair on the apex of femur, posteriorly on proximal half of femur and on outer surface of tibia and basitarsus; hind legs dark, except white hairs on apex of femur and outer surface of tibia, small white patch on outer base of basitarsus. Metasoma: apical hair bands on T1–T5 greyish white with orange tinge, almost not iridescent; T6, T7 black when viewed from behind, brown when viewed from the side; S2–S5 medially dark, lateral thirds white. <bold><italic>Punctation</italic>.</bold> Head: clypeus with punctures 0.5–3.0 puncture widths apart; labrum with small, shallow punctures 0.5–2.0 puncture widths apart. Thorax: scutum shiny, with close, small, shallow punctures 0.5–1.0 puncture widths apart, interspaces smooth. Metasoma: T1–T5 shiny, with open, fine, shallow punctures, 1.0–3.0 puncture widths apart.</p></tp:treatment-sec><tp:treatment-sec sec-type="variation" id="SECID0EHFDI"><title>Variation.</title><p>Most female specimens have pale orange bands with no metallic reflections, but the bands of males are frequently paler and more often show hints of green iridescence. A few specimens, male and female, had ivory, rather than yellow face marks.</p></tp:treatment-sec><tp:treatment-sec sec-type="phenology" id="SECID0EMFDI"><title>Phenology.</title><table-wrap id="T13" position="anchor" orientation="portrait"><table id="TID0EIJCK" rules="all"><tbody><tr><th rowspan="1" colspan="1">Month:</th><th rowspan="1" colspan="1">Jan</th><th rowspan="1" colspan="1">Feb</th><th rowspan="1" colspan="1">Mar</th><th rowspan="1" colspan="1">Apr</th><th rowspan="1" colspan="1">May</th><th rowspan="1" colspan="1">Jun</th><th rowspan="1" colspan="1">Jul</th><th rowspan="1" colspan="1">Aug</th><th rowspan="1" colspan="1">Sep</th><th rowspan="1" colspan="1">Oct</th><th rowspan="1" colspan="1">Nov</th><th rowspan="1" colspan="1">Dec</th></tr><tr><td rowspan="1" colspan="1">
              <bold>No. of records</bold>:</td><td rowspan="1" colspan="1">4</td><td rowspan="1" colspan="1">4</td><td rowspan="1" colspan="1">7</td><td rowspan="1" colspan="1">13</td><td rowspan="1" colspan="1">32</td><td rowspan="1" colspan="1">2</td><td rowspan="1" colspan="1">0</td><td rowspan="1" colspan="1">3</td><td rowspan="1" colspan="1">3</td><td rowspan="1" colspan="1">0</td><td rowspan="1" colspan="1">2</td><td rowspan="1" colspan="1">6</td></tr></tbody></table></table-wrap><!--PageBreak--></tp:treatment-sec><tp:treatment-sec sec-type="distribution" id="SECID0ENIDI"><title>Distribution.</title><p>Australia, mainly in tropical and subtropical areas, including the arid zone (Fig. <xref ref-type="fig" rid="F3">3</xref>).</p></tp:treatment-sec><tp:treatment-sec><!--Section generated to contain objects referenced in tp:taxon-treatment.--><fig id="F3" position="float" orientation="portrait"><label>Figure 3–14.</label><caption><p>Distribution maps ● indicate museum record, ʘ indicates DNA specimen.</p></caption><graphic xmlns:xlink="http://www.w3.org/1999/xlink" xlink:href="zookeys-653-079-g003.jpg" position="float" orientation="portrait" xlink:type="simple" id="oo_121856.jpg"/></fig><fig id="F9" position="float" orientation="portrait"><label>Figure 24–37.</label><caption><p>Apical tergites of females, especially T5. <bold>24</bold> <italic><tp:taxon-name><tp:taxon-name-part taxon-name-part-type="species">aeruginosa</tp:taxon-name-part></tp:taxon-name></italic> <bold>25</bold> <italic><tp:taxon-name><tp:taxon-name-part taxon-name-part-type="species">chlorocyanea</tp:taxon-name-part></tp:taxon-name></italic> <bold>26</bold> <italic><tp:taxon-name><tp:taxon-name-part taxon-name-part-type="species">adelaidae</tp:taxon-name-part></tp:taxon-name></italic> <bold>27</bold> <italic><tp:taxon-name><tp:taxon-name-part taxon-name-part-type="species">alpha</tp:taxon-name-part></tp:taxon-name></italic> <bold>28</bold> <italic><tp:taxon-name><tp:taxon-name-part taxon-name-part-type="species">asserta</tp:taxon-name-part></tp:taxon-name></italic> <bold>29</bold> <italic><tp:taxon-name><tp:taxon-name-part taxon-name-part-type="species">cingulata</tp:taxon-name-part></tp:taxon-name></italic> <bold>30</bold> <italic><tp:taxon-name><tp:taxon-name-part taxon-name-part-type="species">indistincta</tp:taxon-name-part></tp:taxon-name></italic> <bold>31</bold> <italic><tp:taxon-name><tp:taxon-name-part taxon-name-part-type="species">karlba</tp:taxon-name-part></tp:taxon-name></italic> <bold>32</bold> <italic><tp:taxon-name><tp:taxon-name-part taxon-name-part-type="species">murrayensis</tp:taxon-name-part></tp:taxon-name></italic> <bold>33</bold> <italic><tp:taxon-name><tp:taxon-name-part taxon-name-part-type="species">paeninsulae</tp:taxon-name-part></tp:taxon-name></italic> <bold>34</bold> <italic><tp:taxon-name><tp:taxon-name-part taxon-name-part-type="species">pulchra</tp:taxon-name-part></tp:taxon-name></italic> <bold>35</bold> <italic><tp:taxon-name><tp:taxon-name-part taxon-name-part-type="species">thorogoodi</tp:taxon-name-part></tp:taxon-name></italic> <bold>36</bold> <italic><tp:taxon-name><tp:taxon-name-part taxon-name-part-type="species">viridicingulata</tp:taxon-name-part></tp:taxon-name></italic> <bold>37</bold> <italic><tp:taxon-name><tp:taxon-name-part taxon-name-part-type="species">walkeri</tp:taxon-name-part></tp:taxon-name></italic>.</p></caption><graphic xmlns:xlink="http://www.w3.org/1999/xlink" xlink:href="zookeys-653-079-g009.jpg" position="float" orientation="portrait" xlink:type="simple" id="oo_121864.jpg"/></fig><fig id="F10" position="float" orientation="portrait"><label>Figures 38–50.</label><caption><p>S7 of males. <bold>38</bold> <italic><tp:taxon-name><tp:taxon-name-part taxon-name-part-type="species">aeruginosa</tp:taxon-name-part></tp:taxon-name></italic> <bold>39</bold> <italic><tp:taxon-name><tp:taxon-name-part taxon-name-part-type="species">chlorocyanea</tp:taxon-name-part></tp:taxon-name></italic> <bold>40</bold> <italic><tp:taxon-name><tp:taxon-name-part taxon-name-part-type="species">adelaidae</tp:taxon-name-part></tp:taxon-name></italic> <bold>41</bold> <italic><tp:taxon-name><tp:taxon-name-part taxon-name-part-type="species">asserta</tp:taxon-name-part></tp:taxon-name></italic> <bold>42</bold> <italic><tp:taxon-name><tp:taxon-name-part taxon-name-part-type="species">cingulata</tp:taxon-name-part></tp:taxon-name></italic> <bold>43</bold> <italic><tp:taxon-name><tp:taxon-name-part taxon-name-part-type="species">indistincta</tp:taxon-name-part></tp:taxon-name></italic> <bold>44</bold> <italic><tp:taxon-name><tp:taxon-name-part taxon-name-part-type="species">karlba</tp:taxon-name-part></tp:taxon-name></italic> <bold>45</bold> <italic><tp:taxon-name><tp:taxon-name-part taxon-name-part-type="species">murrayensis</tp:taxon-name-part></tp:taxon-name></italic> <bold>46</bold> <italic><tp:taxon-name><tp:taxon-name-part taxon-name-part-type="species">paeninsulae</tp:taxon-name-part></tp:taxon-name></italic> <bold>47</bold> <italic><tp:taxon-name><tp:taxon-name-part taxon-name-part-type="species">pulchra</tp:taxon-name-part></tp:taxon-name></italic> <bold>48</bold> <italic><tp:taxon-name><tp:taxon-name-part taxon-name-part-type="species">thorogoodi</tp:taxon-name-part></tp:taxon-name></italic> <bold>49</bold> <italic><tp:taxon-name><tp:taxon-name-part taxon-name-part-type="species">viridicingulata</tp:taxon-name-part></tp:taxon-name></italic> <bold>50</bold> <italic><tp:taxon-name><tp:taxon-name-part taxon-name-part-type="species">walkeri</tp:taxon-name-part></tp:taxon-name></italic>.</p></caption><graphic xmlns:xlink="http://www.w3.org/1999/xlink" xlink:href="zookeys-653-079-g010.jpg" position="float" orientation="portrait" xlink:type="simple" id="oo_121865.jpg"/></fig></tp:treatment-sec></tp:taxon-treatment>
