# Supplementary material for: The genus Amegilla (Hymenoptera, Apidae, Anthophorini) in Australia: A revision of the subgenera Notomegilla and Zonamegilla
Source: Zookeys. 2017 Feb 8;(653):79–140. doi: 10.3897/zookeys.653.11177 (PMC5345376; doi:10.3897/zookeys.653.11177)
Supplement: XML Treatment for Amegilla (Zonamegilla) alpha [file zookeys.653.11177-treatment7.xml]

<!DOCTYPE tp:taxon-treatment
  PUBLIC "-//TaxonX//DTD Taxonomic Treatment Publishing DTD v0 20100105//EN" "tax-treatment-NSO.dtd">
<tp:taxon-treatment xmlns:tp="http://www.plazi.org/taxpub"><tp:treatment-meta><kwd-group><label>Taxon classification</label><kwd><named-content content-type="kingdom">Animalia</named-content></kwd><kwd><named-content content-type="order">Hymenoptera</named-content></kwd><kwd><named-content content-type="family">Apidae</named-content></kwd></kwd-group><mixed-citation publication-type="journal"><person-group><name><surname>Leijs</surname><given-names>Remko</given-names></name><name><surname>Batley</surname><given-names>Michael</given-names></name><name><surname>Hogendoorn</surname><given-names>Katja</given-names></name></person-group><article-title>The genus <italic><tp:taxon-name><tp:taxon-name-part taxon-name-part-type="genus">Amegilla</tp:taxon-name-part></tp:taxon-name></italic> (<tp:taxon-name><tp:taxon-name-part taxon-name-part-type="order">Hymenoptera</tp:taxon-name-part></tp:taxon-name>, <tp:taxon-name><tp:taxon-name-part taxon-name-part-type="family">Apidae</tp:taxon-name-part></tp:taxon-name>, <tp:taxon-name><tp:taxon-name-part taxon-name-part-type="tribe">Anthophorini</tp:taxon-name-part></tp:taxon-name>) in Australia: A revision of the subgenera <italic><tp:taxon-name><tp:taxon-name-part taxon-name-part-type="subgenus">Notomegilla</tp:taxon-name-part></tp:taxon-name></italic> and <italic><tp:taxon-name><tp:taxon-name-part taxon-name-part-type="subgenus">Zonamegilla</tp:taxon-name-part></tp:taxon-name></italic></article-title><source>Zookeys</source><day>8</day><month>2</month><year>2017</year><volume>2017</volume><issue>653</issue><fpage>79</fpage><lpage>140</lpage><pub-id pub-id-type="doi">10.3897/zookeys.653.11177</pub-id></mixed-citation></tp:treatment-meta><tp:nomenclature><tp:taxon-name>
            <tp:taxon-name-part taxon-name-part-type="genus">Amegilla</tp:taxon-name-part> (<tp:taxon-name-part taxon-name-part-type="subgenus">Zonamegilla</tp:taxon-name-part>) <tp:taxon-name-part taxon-name-part-type="species">alpha</tp:taxon-name-part>
</tp:taxon-name><tp:taxon-authority>(Cockerell)</tp:taxon-authority><xref ref-type="fig" rid="F3">Figs 5</xref><xref ref-type="fig" rid="F9">, 27</xref><!--PageBreak--><tp:nomenclature-citation-list><tp:nomenclature-citation><tp:taxon-name>
                <tp:taxon-name-part taxon-name-part-type="genus">Sarapoda</tp:taxon-name-part> <tp:taxon-name-part taxon-name-part-type="species">bombiformis</tp:taxon-name-part></tp:taxon-name><comment>var <italic>α</italic> Smith, 1854, p. 318.</comment></tp:nomenclature-citation><tp:nomenclature-citation><tp:taxon-name>
                <tp:taxon-name-part taxon-name-part-type="genus">Saropoda</tp:taxon-name-part> <tp:taxon-name-part taxon-name-part-type="species">alpha</tp:taxon-name-part></tp:taxon-name><comment>Cockerell, 1904, p. 204.</comment></tp:nomenclature-citation><tp:nomenclature-citation><tp:taxon-name>
                <tp:taxon-name-part taxon-name-part-type="genus">Amegilla</tp:taxon-name-part> (<tp:taxon-name-part taxon-name-part-type="subgenus">Asaropoda</tp:taxon-name-part>) <tp:taxon-name-part taxon-name-part-type="species">alpha</tp:taxon-name-part></tp:taxon-name><comment>(Cockerell) Michener, 1965, p. 217.</comment></tp:nomenclature-citation></tp:nomenclature-citation-list></tp:nomenclature><tp:treatment-sec sec-type="material" id="SECID0ETLDI"><title>Material examined.</title><p>5 females and 1 male.</p></tp:treatment-sec><tp:treatment-sec sec-type="Type data" id="SECID0EYLDI"><title>Type data.</title><p>Holotype of <italic><tp:taxon-name><tp:taxon-name-part taxon-name-part-type="species">alpha</tp:taxon-name-part></tp:taxon-name></italic>: male, (no locality data), <abbrev xmlns:xlink="http://www.w3.org/1999/xlink" content-type="institution" xlink:title="The Natural History Museum, London" id="ABBRID0EIMDI" xlink:type="simple">BMNH</abbrev> 17B.669.</p></tp:treatment-sec><tp:treatment-sec sec-type="diagnosis" id="SECID0ENMDI"><title>Diagnosis.</title><p>
            <italic><tp:taxon-name><tp:taxon-name-part taxon-name-part-type="genus">Amegilla</tp:taxon-name-part> <tp:taxon-name-part taxon-name-part-type="species">alpha</tp:taxon-name-part></tp:taxon-name></italic> is easily distinguished from all other Australian <italic><tp:taxon-name><tp:taxon-name-part taxon-name-part-type="subgenus">Zonamegilla</tp:taxon-name-part></tp:taxon-name></italic> species by the orange hair covering the dorsal surface of the metasoma in both sexes, superficially resembling that in <italic><tp:taxon-name><tp:taxon-name-part taxon-name-part-type="subgenus">Asaropoda</tp:taxon-name-part></tp:taxon-name></italic> species. The yellow paraocular marks and facial profile of females, the unmodified apical margins of S4 and S5 of males, and for both sexes the presence of hairs in 1<sup>st</sup> medial cell and most other cells of the forewing, separate it from <italic><tp:taxon-name><tp:taxon-name-part taxon-name-part-type="subgenus">Asaropoda</tp:taxon-name-part></tp:taxon-name></italic>.</p></tp:treatment-sec><tp:treatment-sec sec-type="redescription" id="SECID0EVNDI"><title>Redescription.</title><p>
            <italic>Female</italic>: Jasper Gorge 54km NW Victoria River Downs, <named-content xmlns:xlink="http://www.w3.org/1999/xlink" content-type="dwc:verbatimCoordinates" xlink:type="simple"><named-content content-type="geo-json" specific-use="{&#34;type&#34;:&#34;Point&#34;,&#34;coordinates&#34;:[130.410000,-16.020000]}" id="NCID0EAODI" xlink:type="simple">16.02S 130.41E</named-content></named-content>, NT, 30 Apr. 1974, T.Weir &amp; T. Angeles, <named-content xmlns:xlink="http://www.w3.org/1999/xlink" content-type="dwc:institutional_code" xlink:type="simple">MAGNT</named-content> I004904.</p><p>Length 14 mm; forewing length 9 mm.</p><p>
            <bold><italic>Structure</italic></bold>. Head: clypeus protuberant, in profile 0.5× width of eye; galea in repose reaching just reaching mid coxa; length of f1 3× length of f2, 0.8× length of scape (excluding basal bulb) and 1.7× length of f10; f3–9 as long as wide; <abbrev xmlns:xlink="http://www.w3.org/1999/xlink" xlink:title="interocellar distance" id="ABBRID0ESODI" xlink:type="simple">IOD</abbrev> 1.3× <abbrev xmlns:xlink="http://www.w3.org/1999/xlink" xlink:title="ocellocular distance" id="ABBRID0EWODI" xlink:type="simple">OOD</abbrev>; <abbrev xmlns:xlink="http://www.w3.org/1999/xlink" xlink:title="shortest distance between medial and lateral ocelli" id="ABBRID0E1ODI" xlink:type="simple">OS</abbrev> 0.5× <abbrev xmlns:xlink="http://www.w3.org/1999/xlink" xlink:title="ocellocular distance" id="ABBRID0E5ODI" xlink:type="simple">OOD</abbrev>; length of marginal cell 0.8× distance from apex of marginal cell to wing tip; cu-v of hind wing approximately half length of second abscissa of M+Cu; length of vein M of hind wing 1.7 times as long as second abscissa of M+Cu; length of jugal lobe about 0.5× length of vannal lobe. <bold><italic>Coloration</italic>.</bold> Yellow marks on labrum, mandibles, scape, clypeus, paraocular and supraclypeal areas; inverted T-shape on clypeus; distal part of flagellum brown ventrally from apex of f1. <bold><italic>Pubescence</italic>.</bold> Head: labrum and clypeus with orange setae, pale yellow hairs intermixed with dark hairs on paraocular areas, frons, near ocelli and on vertex, darker near ocelli; gena white, pale ginger towards vertex. Thorax: scutum orange intermixed with black hairs; pleura orange with few black hairs under wing base, white ventrally; thoracic sterna orange; propodeum laterally orange with few black hairs. Legs: forefemur posteriorly with long white hair, outer surface of foretibia and -tarsus light orange, inner surface of tarsus brown; mid leg black, except light orange hair on apex of femur and on outer surface of tibia and basitarsus, hair on basitarsus lighter than on tibia; posterior proximal part of femur with a narrow line of light orange hair; hind legs black, except orange hair on apex of femur, scopa and basal part of basitarsus; basitibial streak brown, very short. Metasoma: apical hair bands on T1–T4 ginger with weak orange iridescence, parts not covered by hair bands dark orange; T5 laterally pale yellow (Fig. <xref ref-type="fig" rid="F9">27</xref>), fimbria brown, medial patch absent; pubescence as on T1–4; S3, S4 dark, posterolateral patches of pale yellow hairs; S5 dark. <bold><italic>Punctation</italic>.</bold> Head: clypeus with dense to close, large, deep punctures, 0.1–0.5 puncture widths apart; labrum somewhat shiny, with close to dense, medium, deep punctures, 0.1–0.5 puncture widths apart. Thorax: scutum shiny, with close punctures, 0.2–1.0 puncture widths apart. Metasoma: T1–T5 with close to open punctures, 0.5–1.5 puncture widths apart.</p><p>
            <italic>Male</italic>: Holotype.</p><p>Length 11 mm; forewing length 7.5 mm.</p><p>
            <bold><italic>Structure.</italic></bold> Head: clypeus protuberant, in profile 0.4× width of eye; length f1 2.1× length f2, 0.6× length scape (excluding basal bulb); length f3–10 1.1× width; <abbrev xmlns:xlink="http://www.w3.org/1999/xlink" xlink:title="interocellar distance" id="ABBRID0E5PDI" xlink:type="simple">IOD</abbrev> 1.4× <abbrev xmlns:xlink="http://www.w3.org/1999/xlink" xlink:title="ocellocular distance" id="ABBRID0ECQDI" xlink:type="simple">OOD</abbrev>; <abbrev xmlns:xlink="http://www.w3.org/1999/xlink" xlink:title="shortest distance between medial and lateral ocelli" id="ABBRID0EGQDI" xlink:type="simple">OS</abbrev> 0.7× <abbrev xmlns:xlink="http://www.w3.org/1999/xlink" xlink:title="ocellocular distance" id="ABBRID0EKQDI" xlink:type="simple">OOD</abbrev>. Metasoma: apicomedial emargination of S5 wide, 40% of the sternal width, S6 with lateral depressions. <bold><italic>Pubescence</italic>.</bold> Head: labrum white, re<!--PageBreak-->maining areas predominantly pale, darker towards vertex; scattered black robust hairs on clypeus laterally and in pale paraocular areas; gena white. Thorax: scutum orange-brown intermixed with black hairs; pleura light brown, white ventrally; propodeum laterally orange-brown with scattered black hairs. Legs: forefemur posteriorly with long white hairs, outer surface of tibia, tarsus orange-brown, inner surface of tarsus dark; mid legs black, except orange-brown hair on apex of femur, outer surface of tibia and basitarsus; hind legs black, except orange-brown hair on apex of femur, outer face of tibia and base of basitarsus. Metasoma: apical hair bands on T1–T5 orange-brown, elsewhere hair simple, open, orange-brown; S3–S5 medially dark, laterally orange.</p></tp:treatment-sec><tp:treatment-sec sec-type="phenology" id="SECID0EUQDI"><title>Phenology.</title><table-wrap id="T12" position="anchor" orientation="portrait"><table id="TID0EQECK" rules="all"><tbody><tr><th rowspan="1" colspan="1">Month:</th><th rowspan="1" colspan="1">Jan</th><th rowspan="1" colspan="1">Feb</th><th rowspan="1" colspan="1">Mar</th><th rowspan="1" colspan="1">Apr</th><th rowspan="1" colspan="1">May</th><th rowspan="1" colspan="1">Jun</th><th rowspan="1" colspan="1">Jul</th><th rowspan="1" colspan="1">Aug</th><th rowspan="1" colspan="1">Sep</th><th rowspan="1" colspan="1">Oct</th><th rowspan="1" colspan="1">Nov</th><th rowspan="1" colspan="1">Dec</th></tr><tr><td rowspan="1" colspan="1">
              <bold>No. of records</bold>:</td><td rowspan="1" colspan="1">0</td><td rowspan="1" colspan="1">0</td><td rowspan="1" colspan="1">0</td><td rowspan="1" colspan="1">3</td><td rowspan="1" colspan="1">2</td><td rowspan="1" colspan="1">0</td><td rowspan="1" colspan="1">0</td><td rowspan="1" colspan="1">0</td><td rowspan="1" colspan="1">0</td><td rowspan="1" colspan="1">0</td><td rowspan="1" colspan="1">0</td><td rowspan="1" colspan="1">0</td></tr></tbody></table></table-wrap><!--PageBreak--></tp:treatment-sec><tp:treatment-sec sec-type="distribution" id="SECID0EVTDI"><title>Distribution.</title><p>(Fig. <xref ref-type="fig" rid="F3">5</xref>). The locality data given by <xref ref-type="bibr" rid="B49">Rayment (1951)</xref> as Toowoomba and Mackay does not fit the distribution as we know it. Since Rayment did not examine the type of <italic><tp:taxon-name><tp:taxon-name-part taxon-name-part-type="species">alpha</tp:taxon-name-part></tp:taxon-name></italic>, the basis of his statement about the distribution is unclear.</p></tp:treatment-sec><tp:treatment-sec><!--Section generated to contain objects referenced in tp:taxon-treatment.--><fig id="F3" position="float" orientation="portrait"><label>Figure 3–14.</label><caption><p>Distribution maps ● indicate museum record, ʘ indicates DNA specimen.</p></caption><graphic xmlns:xlink="http://www.w3.org/1999/xlink" xlink:href="zookeys-653-079-g003.jpg" position="float" orientation="portrait" xlink:type="simple" id="oo_121856.jpg"/></fig><fig id="F9" position="float" orientation="portrait"><label>Figure 24–37.</label><caption><p>Apical tergites of females, especially T5. <bold>24</bold> <italic><tp:taxon-name><tp:taxon-name-part taxon-name-part-type="species">aeruginosa</tp:taxon-name-part></tp:taxon-name></italic> <bold>25</bold> <italic><tp:taxon-name><tp:taxon-name-part taxon-name-part-type="species">chlorocyanea</tp:taxon-name-part></tp:taxon-name></italic> <bold>26</bold> <italic><tp:taxon-name><tp:taxon-name-part taxon-name-part-type="species">adelaidae</tp:taxon-name-part></tp:taxon-name></italic> <bold>27</bold> <italic><tp:taxon-name><tp:taxon-name-part taxon-name-part-type="species">alpha</tp:taxon-name-part></tp:taxon-name></italic> <bold>28</bold> <italic><tp:taxon-name><tp:taxon-name-part taxon-name-part-type="species">asserta</tp:taxon-name-part></tp:taxon-name></italic> <bold>29</bold> <italic><tp:taxon-name><tp:taxon-name-part taxon-name-part-type="species">cingulata</tp:taxon-name-part></tp:taxon-name></italic> <bold>30</bold> <italic><tp:taxon-name><tp:taxon-name-part taxon-name-part-type="species">indistincta</tp:taxon-name-part></tp:taxon-name></italic> <bold>31</bold> <italic><tp:taxon-name><tp:taxon-name-part taxon-name-part-type="species">karlba</tp:taxon-name-part></tp:taxon-name></italic> <bold>32</bold> <italic><tp:taxon-name><tp:taxon-name-part taxon-name-part-type="species">murrayensis</tp:taxon-name-part></tp:taxon-name></italic> <bold>33</bold> <italic><tp:taxon-name><tp:taxon-name-part taxon-name-part-type="species">paeninsulae</tp:taxon-name-part></tp:taxon-name></italic> <bold>34</bold> <italic><tp:taxon-name><tp:taxon-name-part taxon-name-part-type="species">pulchra</tp:taxon-name-part></tp:taxon-name></italic> <bold>35</bold> <italic><tp:taxon-name><tp:taxon-name-part taxon-name-part-type="species">thorogoodi</tp:taxon-name-part></tp:taxon-name></italic> <bold>36</bold> <italic><tp:taxon-name><tp:taxon-name-part taxon-name-part-type="species">viridicingulata</tp:taxon-name-part></tp:taxon-name></italic> <bold>37</bold> <italic><tp:taxon-name><tp:taxon-name-part taxon-name-part-type="species">walkeri</tp:taxon-name-part></tp:taxon-name></italic>.</p></caption><graphic xmlns:xlink="http://www.w3.org/1999/xlink" xlink:href="zookeys-653-079-g009.jpg" position="float" orientation="portrait" xlink:type="simple" id="oo_121864.jpg"/></fig></tp:treatment-sec><ref-list><ref id="B49"><mixed-citation xmlns:xlink="http://www.w3.org/1999/xlink" xlink:type="simple">
          <person-group><name name-style="western"><surname>Rayment</surname><given-names>T</given-names></name></person-group> (<year>1951</year>) A critical revision of species in the genus <italic><tp:taxon-name><tp:taxon-name-part taxon-name-part-type="subgenus">Asaropoda</tp:taxon-name-part></tp:taxon-name></italic> by new characters. Memoirs of the Natural History Museum of Victoria 17: 65–80.</mixed-citation></ref></ref-list></tp:taxon-treatment>
