# Supplementary material for: The genus Amegilla (Hymenoptera, Apidae, Anthophorini) in Australia: A revision of the subgenera Notomegilla and Zonamegilla
Source: Zookeys. 2017 Feb 8;(653):79–140. doi: 10.3897/zookeys.653.11177 (PMC5345376; doi:10.3897/zookeys.653.11177)
Supplement: XML Treatment for Amegilla (Zonamegilla) indistincta [file zookeys.653.11177-treatment10.xml]

<!DOCTYPE tp:taxon-treatment
  PUBLIC "-//TaxonX//DTD Taxonomic Treatment Publishing DTD v0 20100105//EN" "tax-treatment-NSO.dtd">
<tp:taxon-treatment xmlns:tp="http://www.plazi.org/taxpub"><tp:treatment-meta><kwd-group><label>Taxon classification</label><kwd><named-content content-type="kingdom">Animalia</named-content></kwd><kwd><named-content content-type="order">Hymenoptera</named-content></kwd><kwd><named-content content-type="family">Apidae</named-content></kwd></kwd-group><mixed-citation publication-type="journal"><person-group><name><surname>Leijs</surname><given-names>Remko</given-names></name><name><surname>Batley</surname><given-names>Michael</given-names></name><name><surname>Hogendoorn</surname><given-names>Katja</given-names></name></person-group><article-title>The genus <italic><tp:taxon-name><tp:taxon-name-part taxon-name-part-type="genus">Amegilla</tp:taxon-name-part></tp:taxon-name></italic> (<tp:taxon-name><tp:taxon-name-part taxon-name-part-type="order">Hymenoptera</tp:taxon-name-part></tp:taxon-name>, <tp:taxon-name><tp:taxon-name-part taxon-name-part-type="family">Apidae</tp:taxon-name-part></tp:taxon-name>, <tp:taxon-name><tp:taxon-name-part taxon-name-part-type="tribe">Anthophorini</tp:taxon-name-part></tp:taxon-name>) in Australia: A revision of the subgenera <italic><tp:taxon-name><tp:taxon-name-part taxon-name-part-type="subgenus">Notomegilla</tp:taxon-name-part></tp:taxon-name></italic> and <italic><tp:taxon-name><tp:taxon-name-part taxon-name-part-type="subgenus">Zonamegilla</tp:taxon-name-part></tp:taxon-name></italic></article-title><source>Zookeys</source><day>8</day><month>2</month><year>2017</year><volume>2017</volume><issue>653</issue><fpage>79</fpage><lpage>140</lpage><pub-id pub-id-type="doi">10.3897/zookeys.653.11177</pub-id></mixed-citation></tp:treatment-meta><tp:nomenclature><tp:taxon-name>
            <tp:taxon-name-part taxon-name-part-type="genus">Amegilla</tp:taxon-name-part> (<tp:taxon-name-part taxon-name-part-type="subgenus">Zonamegilla</tp:taxon-name-part>) <tp:taxon-name-part taxon-name-part-type="species">indistincta</tp:taxon-name-part><object-id xmlns:xlink="http://www.w3.org/1999/xlink" content-type="zoobank" xlink:type="simple">http://zoobank.org/E1938D51-F866-4DE9-BB1D-46F6EE46EA28</object-id>
</tp:taxon-name><tp:taxon-status xmlns:xlink="http://www.w3.org/1999/xlink" xlink:type="simple">sp. n.</tp:taxon-status><xref ref-type="fig" rid="F3">Figs 9</xref><xref ref-type="fig" rid="F9">, 30</xref><xref ref-type="fig" rid="F10">, 43</xref></tp:nomenclature><tp:treatment-sec sec-type="material" id="SECID0EXGBK"><title>Material examined.</title><p>40 females and 27 males.</p></tp:treatment-sec><tp:treatment-sec sec-type="Type data" id="SECID0E3GBK"><title>Type data.</title><p>Holotype: female: Millstream Falls, <named-content xmlns:xlink="http://www.w3.org/1999/xlink" content-type="dwc:verbatimCoordinates" xlink:type="simple"><named-content content-type="geo-json" specific-use="{&#34;type&#34;:&#34;Point&#34;,&#34;coordinates&#34;:[145.458800,-17.642700]}" id="NCID0EFHBK" xlink:type="simple">17.6427S 145.4588E</named-content></named-content>, 4 Jul 2007, R. Leijs &amp; M. Batley, DNA voucher RB312 (RL867), <named-content xmlns:xlink="http://www.w3.org/1999/xlink" content-type="dwc:institutional_code" xlink:type="simple">SAMA</named-content> 32-002623.</p><p>Allotype: male, Iron Range, QLD, 1 Jul 2007, <named-content xmlns:xlink="http://www.w3.org/1999/xlink" content-type="dwc:verbatimCoordinates" xlink:type="simple"><named-content content-type="geo-json" specific-use="{&#34;type&#34;:&#34;Point&#34;,&#34;coordinates&#34;:[143.255600,-12.746500]}" id="NCID0EUHBK" xlink:type="simple">12.7465S 143.2556E</named-content></named-content>, R.Leijs &amp; M. Batley, <named-content xmlns:xlink="http://www.w3.org/1999/xlink" content-type="dwc:institutional_code" xlink:type="simple">SAMA</named-content> 32-002633.</p><p>Paratypes: male, female, 23 km SW of Agnes Water, QLD, <named-content xmlns:xlink="http://www.w3.org/1999/xlink" content-type="dwc:verbatimCoordinates" xlink:type="simple"><named-content content-type="geo-json" specific-use="{&#34;type&#34;:&#34;Point&#34;,&#34;coordinates&#34;:[151.933300,-24.350000]}" id="NCID0EDIBK" xlink:type="simple">24.3500S 151.9333E</named-content></named-content>, 31 Jan 2007, M. Batley, DNA vouchers RB194, RB195, AM K-290886, AM K-290887.</p></tp:treatment-sec><tp:treatment-sec sec-type="diagnosis" id="SECID0EIIBK"><title>Diagnosis.</title><p>
            <italic><tp:taxon-name><tp:taxon-name-part taxon-name-part-type="genus">Amegilla</tp:taxon-name-part> <tp:taxon-name-part taxon-name-part-type="species">indistincta</tp:taxon-name-part></tp:taxon-name></italic> is distinguished from other Australian <italic><tp:taxon-name><tp:taxon-name-part taxon-name-part-type="subgenus">Zonamegilla</tp:taxon-name-part></tp:taxon-name></italic> species by the following combination of characters: Tergal hair bands usually with a yellowish tint. Hind tibia of females with a short dark streak (≤ 0.4× length hind tibia); pale hair on T5 forming a relatively small medial patch (Fig. <xref ref-type="fig" rid="F9">30</xref>). Apical margin of T5 of males lacking a patch of dense, dark hair; medial ridge of S7 very broad and apical projection truncate (Fig. <xref ref-type="fig" rid="F10">43</xref>).</p></tp:treatment-sec><tp:treatment-sec sec-type="description" id="SECID0EIJBK"><title>Description.</title><p>
            <italic>Female</italic>: holotype.</p><p>Length 14 mm; forewing length 9 mm.</p><p>
            <bold><italic>Structure.</italic></bold> Head: clypeus protuberant, in profile 0.4× width of eye; galea in repose just reaching mid coxa; length of f1 3× length of f2, 0.9× length of scape (excluding basal bulb) and 1.6× length of f10; length of f3–9 0.9× width; <abbrev xmlns:xlink="http://www.w3.org/1999/xlink" xlink:title="interocellar distance" id="ABBRID0EYJBK" xlink:type="simple">IOD</abbrev> 1.3× <abbrev xmlns:xlink="http://www.w3.org/1999/xlink" xlink:title="ocellocular distance" id="ABBRID0E3JBK" xlink:type="simple">OOD</abbrev>; <abbrev xmlns:xlink="http://www.w3.org/1999/xlink" xlink:title="shortest distance between medial and lateral ocelli" id="ABBRID0EAKBK" xlink:type="simple">OS</abbrev> 0.6× <abbrev xmlns:xlink="http://www.w3.org/1999/xlink" xlink:title="ocellocular distance" id="ABBRID0EEKBK" xlink:type="simple">OOD</abbrev>; length of marginal cell 0.8× distance from apex of marginal cell to wing tip; length of cu-v of hind wing approximately half the length of second abscissa of M+Cu; length of vein M of hind wing 2.2× length of second abscissa of M+Cu; length of jugal lobe about 0.5× length of vannal lobe. <bold><italic>Coloration</italic>.</bold> Yellow marks on labrum, mandibles, scape, clypeus, paraocular and supraclypeal areas; inverted T-shape on clypeus; small brown spot on f2. <bold><italic>Pubescence</italic>.</bold> Head: labrum and clypeus white, paraocular areas and frons white intermixed with black hairs, light ginger intermixed with black hairs near ocelli and on vertex; gena white, light ginger towards vertex. Thorax: scutum light orange intermixed with black hair; pleura light orange with few black hairs under wing base, white ventrally; thoracic sterna white; propodeum laterally light orange with few black hairs. Legs: forefemur posteriorly with long white hair, outer surface of tibia and tarsus greyish white, inner surface of tarsus brown; mid legs dark, except white hair on apex of femur and on outer surface of tibia and basal part of basitarsus; apex of tibia with brown spot; posterior proximal part of femur with narrow line of white hair; hind legs black, except greyish white hair on apex of femur, scopa, white hair on basal part of basitarsus and on apex of tibia; basitibial streak black, 0.4× length of femur. Metasoma: apical hair bands on T1–T4 greyish white with green-blue iridescence; T5 laterally white, fimbria dark brown, medial patch of dispersed short white hairs around a denser longitudinal line (Fig. <xref ref-type="fig" rid="F9">30</xref>); S3, S4 dark with posterolateral patches of white hair; S5 dark. <bold><italic>Punctation</italic>.</bold> Head: clypeus with dense, large, deep punctures, 0.1–0.5 puncture widths apart; labrum with somewhat shiny, with close, medium sized, deep punctures, 0.1–0.8 puncture widths apart. Thorax: scutum shiny, with close punctures, 0.2–0.7 puncture widths apart. Metasoma: T1–T5 with close punctures, 0.8–1.5 puncture widths apart.</p><p>
            <italic>Male</italic>: allotype.</p><p>Length 12 mm; forewing length 9 mm.</p><p>
            <bold><italic>Structure.</italic></bold> Head: shortest distance between eyes 0.5× length of eye; clypeus protuberant, in profile 0.6× width of eye; galea in repose reaching mid coxa; length of f1 1.5× length of f2, 0.6× length of scape (excluding basal bulb) and 0.8× length of f1; f3–10 as long as wide; <abbrev xmlns:xlink="http://www.w3.org/1999/xlink" xlink:title="interocellar distance" id="ABBRID0EELBK" xlink:type="simple">IOD</abbrev> 1.3× <abbrev xmlns:xlink="http://www.w3.org/1999/xlink" xlink:title="ocellocular distance" id="ABBRID0EILBK" xlink:type="simple">OOD</abbrev>; <abbrev xmlns:xlink="http://www.w3.org/1999/xlink" xlink:title="shortest distance between medial and lateral ocelli" id="ABBRID0EMLBK" xlink:type="simple">OS</abbrev> 0.6× <abbrev xmlns:xlink="http://www.w3.org/1999/xlink" xlink:title="ocellocular distance" id="ABBRID0EQLBK" xlink:type="simple">OOD</abbrev>. Wings: length of marginal cell 0.8× distance from apex of marginal cell to wing tip; length of vein M of hind wing 2.1× length of second abscissa of M+Cu; length of jugal lobe about 0.4× length of vannal lobe. Metasoma: apicomedial emargination of S5 moderately wide and shallow; S7 with wide medial ridge and truncate apical projection, hair pattern almost inverted T-shaped, apical half weak (Fig. <xref ref-type="fig" rid="F10">43</xref>); S8 apical emargination deep. <bold><italic>Pubescence</italic>.</bold> Head: labrum white, remaining areas predominantly ginger, some black hairs on clypeus, paraocular areas, frons, near ocelli and on vertex; gena white, ginger towards vertex. Thorax: scutum ginger intermixed with black hair; pleura ginger, white ventrally; propodeum laterally light ginger. Legs: forefemur posteriorly with long white hair, outer surface of tibia and tarsus light ginger, inner surface of tarsus brown; mid legs black, except white hair on apex of femur, posteriorly on proximal end of femur and on outer surface of tibia and basitarsus; hind legs black, except ginger hair on apex of femur and outer surface of tibia, apex of tibia white. Metasoma: apical hair bands on T1–T5 light ginger; T6 with few long white hairs on apical margin, remaining hair black when viewed from behind, brown when viewed from the side; S2–S5 medially dark, laterally with white patches; S6 dark. <bold><italic>Punctation</italic>.</bold> Head: clypeus punctures 0.5–3.0 puncture widths apart; labrum with small, shallow punctures 0.5–2.0 puncture widths apart. Thorax: scutum shiny, with close small, shallow punctures, 0.2–1.0 puncture widths apart. Metasoma: T1–T5 somewhat shiny, with open, fine, shallow punctures, 0.8–2.0 puncture widths apart.</p></tp:treatment-sec><tp:treatment-sec sec-type="phenology" id="SECID0EAMBK"><title>Phenology.</title><table-wrap id="T9" position="anchor" orientation="portrait"><table id="TID0EPUBK" rules="all"><tbody><tr><th rowspan="1" colspan="1">Month:</th><th rowspan="1" colspan="1">Jan</th><th rowspan="1" colspan="1">Feb</th><th rowspan="1" colspan="1">Mar</th><th rowspan="1" colspan="1">Apr</th><th rowspan="1" colspan="1">May</th><th rowspan="1" colspan="1">Jun</th><th rowspan="1" colspan="1">Jul</th><th rowspan="1" colspan="1">Aug</th><th rowspan="1" colspan="1">Sep</th><th rowspan="1" colspan="1">Oct</th><th rowspan="1" colspan="1">Nov</th><th rowspan="1" colspan="1">Dec</th></tr><tr><td rowspan="1" colspan="1">
              <bold>No. of records</bold>:</td><td rowspan="1" colspan="1">5</td><td rowspan="1" colspan="1">4</td><td rowspan="1" colspan="1">6</td><td rowspan="1" colspan="1">10</td><td rowspan="1" colspan="1">6</td><td rowspan="1" colspan="1">4</td><td rowspan="1" colspan="1">3</td><td rowspan="1" colspan="1">0</td><td rowspan="1" colspan="1">9</td><td rowspan="1" colspan="1">9</td><td rowspan="1" colspan="1">5</td><td rowspan="1" colspan="1">4</td></tr></tbody></table></table-wrap></tp:treatment-sec><tp:treatment-sec sec-type="distribution" id="SECID0EAPBK"><title>Distribution.</title><p>In the subtropics and tropics along the east coast of Queensland (Fig. <xref ref-type="fig" rid="F3">9</xref>).</p></tp:treatment-sec><tp:treatment-sec sec-type="etymology" id="SECID0EKPBK"><title>Etymology.</title><p>The specific epithet refers to the fact that specimens of this species were found among the type series of other species described by Rayment (<italic><tp:taxon-name><tp:taxon-name-part taxon-name-part-type="species">indistincta</tp:taxon-name-part></tp:taxon-name></italic> in Latin means ’not distinguished’).</p></tp:treatment-sec><tp:treatment-sec sec-type="remarks" id="SECID0E1PBK"><title>Remarks.</title><p>
            <italic><tp:taxon-name><tp:taxon-name-part taxon-name-part-type="genus">Amegilla</tp:taxon-name-part> <tp:taxon-name-part taxon-name-part-type="species">indistincta</tp:taxon-name-part></tp:taxon-name></italic> is closely related to <italic><tp:taxon-name><tp:taxon-name-part taxon-name-part-type="species">karlba</tp:taxon-name-part></tp:taxon-name></italic> and superficially resembles <italic><tp:taxon-name><tp:taxon-name-part taxon-name-part-type="species">thorogoodi</tp:taxon-name-part></tp:taxon-name></italic> and <italic><tp:taxon-name><tp:taxon-name-part taxon-name-part-type="species">asserta</tp:taxon-name-part></tp:taxon-name></italic>. Females may be distinguished from <italic><tp:taxon-name><tp:taxon-name-part taxon-name-part-type="species">asserta</tp:taxon-name-part></tp:taxon-name></italic> by the length of the hind tibial streak and from <italic><tp:taxon-name><tp:taxon-name-part taxon-name-part-type="species">karlba</tp:taxon-name-part></tp:taxon-name></italic> and <italic><tp:taxon-name><tp:taxon-name-part taxon-name-part-type="species">thorogoodi</tp:taxon-name-part></tp:taxon-name></italic> by the relatively small patch of pale hair on T5. Males may be distinguished from <italic><tp:taxon-name><tp:taxon-name-part taxon-name-part-type="species">asserta</tp:taxon-name-part></tp:taxon-name></italic> by the absence of a hair patchon S5, and from <italic><tp:taxon-name><tp:taxon-name-part taxon-name-part-type="species">thorogoodi</tp:taxon-name-part></tp:taxon-name></italic> by the shape of S7 (Fig. <xref ref-type="fig" rid="F10">43</xref>). While the tergal hair bands of female <italic><tp:taxon-name><tp:taxon-name-part taxon-name-part-type="species">indistincta</tp:taxon-name-part></tp:taxon-name></italic> are less blue than those of <italic><tp:taxon-name><tp:taxon-name-part taxon-name-part-type="species">thorogoodi</tp:taxon-name-part></tp:taxon-name></italic>, this colour difference may prove unreliable for separating the species.</p><p>Males of <italic><tp:taxon-name><tp:taxon-name-part taxon-name-part-type="species">indistincta</tp:taxon-name-part></tp:taxon-name></italic> are not easily distinguishable from those of <italic><tp:taxon-name><tp:taxon-name-part taxon-name-part-type="species">karlba</tp:taxon-name-part></tp:taxon-name></italic>, but the small number of specimens available all had a truncate apical projection on S7 (Fig. <xref ref-type="fig" rid="F10">43</xref>), while the projection is blunt but rounded in <italic><tp:taxon-name><tp:taxon-name-part taxon-name-part-type="species">karlba</tp:taxon-name-part></tp:taxon-name></italic> (Fig. <xref ref-type="fig" rid="F10">44</xref>).</p></tp:treatment-sec><tp:treatment-sec><!--Section generated to contain objects referenced in tp:taxon-treatment.--><fig id="F3" position="float" orientation="portrait"><label>Figure 3–14.</label><caption><p>Distribution maps ● indicate museum record, ʘ indicates DNA specimen.</p></caption><graphic xmlns:xlink="http://www.w3.org/1999/xlink" xlink:href="zookeys-653-079-g003.jpg" position="float" orientation="portrait" xlink:type="simple" id="oo_121856.jpg"/></fig><fig id="F9" position="float" orientation="portrait"><label>Figure 24–37.</label><caption><p>Apical tergites of females, especially T5. <bold>24</bold> <italic><tp:taxon-name><tp:taxon-name-part taxon-name-part-type="species">aeruginosa</tp:taxon-name-part></tp:taxon-name></italic> <bold>25</bold> <italic><tp:taxon-name><tp:taxon-name-part taxon-name-part-type="species">chlorocyanea</tp:taxon-name-part></tp:taxon-name></italic> <bold>26</bold> <italic><tp:taxon-name><tp:taxon-name-part taxon-name-part-type="species">adelaidae</tp:taxon-name-part></tp:taxon-name></italic> <bold>27</bold> <italic><tp:taxon-name><tp:taxon-name-part taxon-name-part-type="species">alpha</tp:taxon-name-part></tp:taxon-name></italic> <bold>28</bold> <italic><tp:taxon-name><tp:taxon-name-part taxon-name-part-type="species">asserta</tp:taxon-name-part></tp:taxon-name></italic> <bold>29</bold> <italic><tp:taxon-name><tp:taxon-name-part taxon-name-part-type="species">cingulata</tp:taxon-name-part></tp:taxon-name></italic> <bold>30</bold> <italic><tp:taxon-name><tp:taxon-name-part taxon-name-part-type="species">indistincta</tp:taxon-name-part></tp:taxon-name></italic> <bold>31</bold> <italic><tp:taxon-name><tp:taxon-name-part taxon-name-part-type="species">karlba</tp:taxon-name-part></tp:taxon-name></italic> <bold>32</bold> <italic><tp:taxon-name><tp:taxon-name-part taxon-name-part-type="species">murrayensis</tp:taxon-name-part></tp:taxon-name></italic> <bold>33</bold> <italic><tp:taxon-name><tp:taxon-name-part taxon-name-part-type="species">paeninsulae</tp:taxon-name-part></tp:taxon-name></italic> <bold>34</bold> <italic><tp:taxon-name><tp:taxon-name-part taxon-name-part-type="species">pulchra</tp:taxon-name-part></tp:taxon-name></italic> <bold>35</bold> <italic><tp:taxon-name><tp:taxon-name-part taxon-name-part-type="species">thorogoodi</tp:taxon-name-part></tp:taxon-name></italic> <bold>36</bold> <italic><tp:taxon-name><tp:taxon-name-part taxon-name-part-type="species">viridicingulata</tp:taxon-name-part></tp:taxon-name></italic> <bold>37</bold> <italic><tp:taxon-name><tp:taxon-name-part taxon-name-part-type="species">walkeri</tp:taxon-name-part></tp:taxon-name></italic>.</p></caption><graphic xmlns:xlink="http://www.w3.org/1999/xlink" xlink:href="zookeys-653-079-g009.jpg" position="float" orientation="portrait" xlink:type="simple" id="oo_121864.jpg"/></fig><fig id="F10" position="float" orientation="portrait"><label>Figures 38–50.</label><caption><p>S7 of males. <bold>38</bold> <italic><tp:taxon-name><tp:taxon-name-part taxon-name-part-type="species">aeruginosa</tp:taxon-name-part></tp:taxon-name></italic> <bold>39</bold> <italic><tp:taxon-name><tp:taxon-name-part taxon-name-part-type="species">chlorocyanea</tp:taxon-name-part></tp:taxon-name></italic> <bold>40</bold> <italic><tp:taxon-name><tp:taxon-name-part taxon-name-part-type="species">adelaidae</tp:taxon-name-part></tp:taxon-name></italic> <bold>41</bold> <italic><tp:taxon-name><tp:taxon-name-part taxon-name-part-type="species">asserta</tp:taxon-name-part></tp:taxon-name></italic> <bold>42</bold> <italic><tp:taxon-name><tp:taxon-name-part taxon-name-part-type="species">cingulata</tp:taxon-name-part></tp:taxon-name></italic> <bold>43</bold> <italic><tp:taxon-name><tp:taxon-name-part taxon-name-part-type="species">indistincta</tp:taxon-name-part></tp:taxon-name></italic> <bold>44</bold> <italic><tp:taxon-name><tp:taxon-name-part taxon-name-part-type="species">karlba</tp:taxon-name-part></tp:taxon-name></italic> <bold>45</bold> <italic><tp:taxon-name><tp:taxon-name-part taxon-name-part-type="species">murrayensis</tp:taxon-name-part></tp:taxon-name></italic> <bold>46</bold> <italic><tp:taxon-name><tp:taxon-name-part taxon-name-part-type="species">paeninsulae</tp:taxon-name-part></tp:taxon-name></italic> <bold>47</bold> <italic><tp:taxon-name><tp:taxon-name-part taxon-name-part-type="species">pulchra</tp:taxon-name-part></tp:taxon-name></italic> <bold>48</bold> <italic><tp:taxon-name><tp:taxon-name-part taxon-name-part-type="species">thorogoodi</tp:taxon-name-part></tp:taxon-name></italic> <bold>49</bold> <italic><tp:taxon-name><tp:taxon-name-part taxon-name-part-type="species">viridicingulata</tp:taxon-name-part></tp:taxon-name></italic> <bold>50</bold> <italic><tp:taxon-name><tp:taxon-name-part taxon-name-part-type="species">walkeri</tp:taxon-name-part></tp:taxon-name></italic>.</p></caption><graphic xmlns:xlink="http://www.w3.org/1999/xlink" xlink:href="zookeys-653-079-g010.jpg" position="float" orientation="portrait" xlink:type="simple" id="oo_121865.jpg"/></fig></tp:treatment-sec></tp:taxon-treatment>
