# Supplementary material for: The genus Amegilla (Hymenoptera, Apidae, Anthophorini) in Australia: A revision of the subgenera Notomegilla and Zonamegilla
Source: Zookeys. 2017 Feb 8;(653):79–140. doi: 10.3897/zookeys.653.11177 (PMC5345376; doi:10.3897/zookeys.653.11177)
Supplement: XML Treatment for Amegilla (Zonamegilla) karlba [file zookeys.653.11177-treatment11.xml]

<!DOCTYPE tp:taxon-treatment
  PUBLIC "-//TaxonX//DTD Taxonomic Treatment Publishing DTD v0 20100105//EN" "tax-treatment-NSO.dtd">
<tp:taxon-treatment xmlns:tp="http://www.plazi.org/taxpub"><tp:treatment-meta><kwd-group><label>Taxon classification</label><kwd><named-content content-type="kingdom">Animalia</named-content></kwd><kwd><named-content content-type="order">Hymenoptera</named-content></kwd><kwd><named-content content-type="family">Apidae</named-content></kwd></kwd-group><mixed-citation publication-type="journal"><person-group><name><surname>Leijs</surname><given-names>Remko</given-names></name><name><surname>Batley</surname><given-names>Michael</given-names></name><name><surname>Hogendoorn</surname><given-names>Katja</given-names></name></person-group><article-title>The genus <italic><tp:taxon-name><tp:taxon-name-part taxon-name-part-type="genus">Amegilla</tp:taxon-name-part></tp:taxon-name></italic> (<tp:taxon-name><tp:taxon-name-part taxon-name-part-type="order">Hymenoptera</tp:taxon-name-part></tp:taxon-name>, <tp:taxon-name><tp:taxon-name-part taxon-name-part-type="family">Apidae</tp:taxon-name-part></tp:taxon-name>, <tp:taxon-name><tp:taxon-name-part taxon-name-part-type="tribe">Anthophorini</tp:taxon-name-part></tp:taxon-name>) in Australia: A revision of the subgenera <italic><tp:taxon-name><tp:taxon-name-part taxon-name-part-type="subgenus">Notomegilla</tp:taxon-name-part></tp:taxon-name></italic> and <italic><tp:taxon-name><tp:taxon-name-part taxon-name-part-type="subgenus">Zonamegilla</tp:taxon-name-part></tp:taxon-name></italic></article-title><source>Zookeys</source><day>8</day><month>2</month><year>2017</year><volume>2017</volume><issue>653</issue><fpage>79</fpage><lpage>140</lpage><pub-id pub-id-type="doi">10.3897/zookeys.653.11177</pub-id></mixed-citation></tp:treatment-meta><tp:nomenclature><tp:taxon-name>
            <tp:taxon-name-part taxon-name-part-type="genus">Amegilla</tp:taxon-name-part> (<tp:taxon-name-part taxon-name-part-type="subgenus">Zonamegilla</tp:taxon-name-part>) <tp:taxon-name-part taxon-name-part-type="species">karlba</tp:taxon-name-part><object-id xmlns:xlink="http://www.w3.org/1999/xlink" content-type="zoobank" xlink:type="simple">http://zoobank.org/F5CAC773-BD97-4ECC-86A7-A8E10E5A3F0F</object-id>
</tp:taxon-name><tp:taxon-status xmlns:xlink="http://www.w3.org/1999/xlink" xlink:type="simple">sp. n.</tp:taxon-status><xref ref-type="fig" rid="F3">Figs 10</xref><xref ref-type="fig" rid="F9">, 31</xref><xref ref-type="fig" rid="F10">, 44</xref><!--PageBreak--></tp:nomenclature><tp:treatment-sec sec-type="material" id="SECID0ESWBK"><title>Material examined.</title><p>28 females and 19 males.</p></tp:treatment-sec><tp:treatment-sec sec-type="Type data" id="SECID0EXWBK"><title>Type data.</title><p>Holotype: female, 12km NNW of Mt Cahill, NT, <named-content xmlns:xlink="http://www.w3.org/1999/xlink" content-type="dwc:verbatimCoordinates" xlink:type="simple"><named-content content-type="geo-json" specific-use="{&#34;type&#34;:&#34;Point&#34;,&#34;coordinates&#34;:[132.390000,-12.460000]}" id="NCID0EAXBK" xlink:type="simple">12.46S 132.39E</named-content></named-content>, 20 Jun 1973, T. Weir &amp; T. Angeles, <named-content xmlns:xlink="http://www.w3.org/1999/xlink" content-type="dwc:institutional_code" xlink:type="simple">MAGNT</named-content> I004902.</p><p>Allotype: male, 19km NE by E of Mt Cahill, NT, <named-content xmlns:xlink="http://www.w3.org/1999/xlink" content-type="dwc:verbatimCoordinates" xlink:type="simple"><named-content content-type="geo-json" specific-use="{&#34;type&#34;:&#34;Point&#34;,&#34;coordinates&#34;:[132.510000,-12.470000]}" id="NCID0EPXBK" xlink:type="simple">12.47S 132.51E</named-content></named-content>, 16.xi.1972, T. Weir &amp; A. Allwood, <named-content xmlns:xlink="http://www.w3.org/1999/xlink" content-type="dwc:institutional_code" xlink:type="simple">MAGNT</named-content> I004897.</p><p>Paratypes: male, 16km E by N of Mt Cahill, NT, <named-content xmlns:xlink="http://www.w3.org/1999/xlink" content-type="dwc:verbatimCoordinates" xlink:type="simple"><named-content content-type="geo-json" specific-use="{&#34;type&#34;:&#34;Point&#34;,&#34;coordinates&#34;:[132.850000,-12.833300]}" id="NCID0E5XBK" xlink:type="simple">12.8333S 132.8500E</named-content></named-content>, 16.xi.1972, T. Weir &amp; A. Allwood, <named-content xmlns:xlink="http://www.w3.org/1999/xlink" content-type="dwc:institutional_code" xlink:type="simple">MAGNT</named-content> I004895; 2 females, 19km E by N of Mt Cahill, NT, <named-content xmlns:xlink="http://www.w3.org/1999/xlink" content-type="dwc:verbatimCoordinates" xlink:type="simple"><named-content content-type="geo-json" specific-use="{&#34;type&#34;:&#34;Point&#34;,&#34;coordinates&#34;:[132.520000,-12.500000]}" id="NCID0ELYBK" xlink:type="simple">12.5000S 132.5200E</named-content></named-content>, 14 Jun 1973, J.C. Cardale, <named-content xmlns:xlink="http://www.w3.org/1999/xlink" content-type="dwc:institutional_code" xlink:type="simple">ANIC</named-content> 32-33723, 33725; female, male, 19km E by N of Mt Cahill, NT, <named-content xmlns:xlink="http://www.w3.org/1999/xlink" content-type="dwc:verbatimCoordinates" xlink:type="simple"><named-content content-type="geo-json" specific-use="{&#34;type&#34;:&#34;Point&#34;,&#34;coordinates&#34;:[132.520000,-12.500000]}" id="NCID0EYYBK" xlink:type="simple">12.5000S 132.5200E</named-content></named-content>, 16 Nov 1972, J.C. Cardale, <named-content xmlns:xlink="http://www.w3.org/1999/xlink" content-type="dwc:institutional_code" xlink:type="simple">ANIC</named-content> 32-33757, 34386; 4 males, 19km NE by E of Mt Cahill, NT, <named-content xmlns:xlink="http://www.w3.org/1999/xlink" content-type="dwc:verbatimCoordinates" xlink:type="simple"><named-content content-type="geo-json" specific-use="{&#34;type&#34;:&#34;Point&#34;,&#34;coordinates&#34;:[132.510000,-12.470000]}" id="NCID0EFZBK" xlink:type="simple">12.47S 132.51E</named-content></named-content>, 16.xi.1972, T. Weir &amp; A. Allwood, <named-content xmlns:xlink="http://www.w3.org/1999/xlink" content-type="dwc:institutional_code" xlink:type="simple">MAGNT</named-content> I004894, I004896, I004898, I004899; female, Litchfield NP, NT, <named-content xmlns:xlink="http://www.w3.org/1999/xlink" content-type="dwc:verbatimCoordinates" xlink:type="simple"><named-content content-type="geo-json" specific-use="{&#34;type&#34;:&#34;Point&#34;,&#34;coordinates&#34;:[130.783300,-13.116700]}" id="NCID0ESZBK" xlink:type="simple">13.1167S 130.7833E</named-content></named-content>, G. Williams &amp; W. Pulawski, AM K-290928, DNA voucher RB330.</p></tp:treatment-sec><tp:treatment-sec sec-type="diagnosis" id="SECID0EXZBK"><title>Diagnosis.</title><p>
            <italic><tp:taxon-name><tp:taxon-name-part taxon-name-part-type="genus">Amegilla</tp:taxon-name-part> <tp:taxon-name-part taxon-name-part-type="species">karlba</tp:taxon-name-part></tp:taxon-name></italic> is distinguished from other Australian <italic><tp:taxon-name><tp:taxon-name-part taxon-name-part-type="subgenus">Zonamegilla</tp:taxon-name-part></tp:taxon-name></italic> species by the following characters: Metasomal hair bands of both sexes yellow ochre coloured; hair on outer face of the hind tibia usually orange or brown. Basitibial hair streak on hind leg of females short; hind basitarsus less than half covered with pale hair; T5 with pale hair reaching lateral margins. S7 of males with a broad medial ridge resulting in small, lightly pigmented windows and a broad but distinct apical projection (Fig. <xref ref-type="fig" rid="F10">44</xref>).</p></tp:treatment-sec><tp:treatment-sec sec-type="description" id="SECID0ET1BK"><title>Description.</title><p>
            <italic>Female</italic>: holotype.</p><p>Length 13 mm; forewing length 9 mm.</p><!--PageBreak--><p>
            <bold><italic>Structure.</italic></bold> Head: clypeus protuberant, in profile 0.3× width of eye; galea in repose reaching mid coxa; length of f1 3.1× length of f2, 0.7× length of scape (excluding basal bulb) and 1.6× length of f10; f3–9 as long as wide; <abbrev xmlns:xlink="http://www.w3.org/1999/xlink" xlink:title="interocellar distance" id="ABBRID0EE2BK" xlink:type="simple">IOD</abbrev> 1.2× <abbrev xmlns:xlink="http://www.w3.org/1999/xlink" xlink:title="ocellocular distance" id="ABBRID0EI2BK" xlink:type="simple">OOD</abbrev>; <abbrev xmlns:xlink="http://www.w3.org/1999/xlink" xlink:title="shortest distance between medial and lateral ocelli" id="ABBRID0EM2BK" xlink:type="simple">OS</abbrev> 0.6× <abbrev xmlns:xlink="http://www.w3.org/1999/xlink" xlink:title="ocellocular distance" id="ABBRID0EQ2BK" xlink:type="simple">OOD</abbrev>; length of marginal cell 0.8× distance from apex of marginal cell to wing tip; cu-v of hind wing 2.7× length of second abscissa of M+Cu; length of vein M of hind wing 2× length of second abscissa of M+Cu; length of jugal lobe about 2× length of vannal lobe. <bold><italic>Coloration</italic>.</bold> Yellow marks on labrum, mandibles, scape, clypeus, paraocular and supraclypeal areas; inverted T-shape on clypeus; distal part of flagellum orange-brown ventrally from f2. <bold><italic>Pubescence</italic>.</bold> Head: labrum white, remaining areas predominantly pale yellow, darker towards vertex; scattered black robust hairs on clypeus, paraocular areas, frons, near ocelli and on vertex; gena white, pale yellow towards vertex. Thorax: scutum ginger intermixed with black hair; pleura ginger under wing base, turning white ventrally; thoracic sterna pale brown; propodeum laterally ginger with scattered black hairs. Legs: forefemur posteriorly with long white hair, outer surface of foretibia and -tarsus light brown, inner surface of tarsus brown; mid legs dark, except pale brown hair on apex of femur and outer surface of tibia, slightly darker than on foretibia, posteriorly proximal end of femur with narrow line of white hair, apex of tibia with brown spot, basitarsus white basally; hind legs black, except pale brown hair on apex of femur and outer surface of tibia, a patch of pale brown hair on base of basitarsus, small white tuft on apex of tibia; basitibial streak brown, 0.25× length of femur. Metasoma: apical hair bands on T1–T4 yellow ochre with orange and weak light blue iridescence; T5 laterally with moderately dense white hairs, fimbria brown; T5 entirely covered with open pale yellow ochre hairs, a denser longitudinal line extends into fimbria (Fig. <xref ref-type="fig" rid="F9">31</xref>); S3, S4 dark, posterolateral patches of pale yellow hairs; S5 dark. <bold><italic>Punctation</italic>.</bold> Head: clypeus with dense to close, medium sized, deep punctures, 0.2–0.7 puncture widths apart; labrum somewhat shiny, with close to dense, small, deep punctures, 0.1–0.5 puncture widths apart. Thorax: scutum shiny, with close punctures, 0.2–1.5 puncture widths apart. Metasoma: T1–T5 with close punctures 0.2–0.8, puncture widths apart.</p><p>
            <italic>Male</italic>: allotype.</p><p>Length 11 mm; forewing length 8 mm.</p><p>
            <bold><italic>Structure.</italic></bold> Head: shortest distance between eyes 0.7× length of eye; clypeus protuberant, in profile 0.6× width of eye; galea in repose reaching mid coxa; length of f1 1.8× length of f2, 0.5× length of scape (excluding basal bulb) and 0.9× length of f11; length of f3–10 1.3× width; <abbrev xmlns:xlink="http://www.w3.org/1999/xlink" xlink:title="interocellar distance" id="ABBRID0EQ3BK" xlink:type="simple">IOD</abbrev> 1.4× <abbrev xmlns:xlink="http://www.w3.org/1999/xlink" xlink:title="ocellocular distance" id="ABBRID0EU3BK" xlink:type="simple">OOD</abbrev>; <abbrev xmlns:xlink="http://www.w3.org/1999/xlink" xlink:title="shortest distance between medial and lateral ocelli" id="ABBRID0EY3BK" xlink:type="simple">OS</abbrev> 0.7× <abbrev xmlns:xlink="http://www.w3.org/1999/xlink" xlink:title="ocellocular distance" id="ABBRID0E33BK" xlink:type="simple">OOD</abbrev>. Wings: length of marginal cell 0.8× distance from apex of marginal cell to wing tip; length of vein M of hind wing 2.2× length of second abscissa of M+Cu; length of jugal lobe about 0.4× length of vannal lobe. Metasoma: apicomedial emargination of S5 very shallow, moderately wide; S7 with very broad medial ridge leaving small, lightly pigmented windows, apical projection very broad, but distinct and not truncate, hair pattern almost inverted T-shaped (Fig. <xref ref-type="fig" rid="F10">44</xref>); S8 apical emargination deep. <bold><italic>Pubescence</italic>.</bold> Head: labrum white, remaining areas predominantly pale yellow, darker towards vertex; scattered black robust hairs on clypeus, paraocular areas, frons, near ocelli and on vertex; gena white, pale yellow towards the vertex. Thorax: scutum ginger intermixed with black hair; pleura <!--PageBreak-->ginger under wing base, becoming white ventrally; propodeum laterally ginger with scattered black hairs. Legs: forefemur posteriorly with long white hair, outer surface of tibia and tarsus pale brown, inner surface of tarsus brown; mid legs dark, except pale brown hair on apex of femur, posteriorly on proximal end of femur and on outer surface of tibia and basitarsus; hind legs black, except ginger hair on apex of femur and outer surface of tibia, a few light ginger hairs on base of basitarsus, apex of tibia white. Metasoma: apical hair bands on T1–T5 yellow ochre with orange and weak light blue iridescence; T6 yellow ochre hairs on apical margin, remaining hair black when viewed from behind, brown when viewed from the side; S2–S5 brown with narrow white lateral patches. <bold><italic>Punctation</italic>.</bold> Head: clypeus with punctures 1.0–3.0 puncture widths apart, interspaces rough pit-reticulate; labrum with small, shallow punctures, 0.5–2.0 puncture widths apart. Thorax: scutum somewhat shiny, close to open, medium, shallow punctures 0.2–2.0 puncture widths apart. Metasoma: T1–T5 somewhat shiny, with close, fine, shallow punctures, 0.5–1.5 puncture widths apart.</p></tp:treatment-sec><tp:treatment-sec sec-type="phenology" id="SECID0EO4BK"><title>Phenology.</title><table-wrap id="T8" position="anchor" orientation="portrait"><table id="TID0EXPBK" rules="all"><tbody><tr><th rowspan="1" colspan="1">Month:</th><th rowspan="1" colspan="1">Jan</th><th rowspan="1" colspan="1">Feb</th><th rowspan="1" colspan="1">Mar</th><th rowspan="1" colspan="1">Apr</th><th rowspan="1" colspan="1">May</th><th rowspan="1" colspan="1">Jun</th><th rowspan="1" colspan="1">Jul</th><th rowspan="1" colspan="1">Aug</th><th rowspan="1" colspan="1">Sep</th><th rowspan="1" colspan="1">Oct</th><th rowspan="1" colspan="1">Nov</th><th rowspan="1" colspan="1">Dec</th></tr><tr><td rowspan="1" colspan="1">
              <bold>No. of records</bold>:</td><td rowspan="1" colspan="1">2</td><td rowspan="1" colspan="1">3</td><td rowspan="1" colspan="1">0</td><td rowspan="1" colspan="1">5</td><td rowspan="1" colspan="1">5</td><td rowspan="1" colspan="1">13</td><td rowspan="1" colspan="1">1</td><td rowspan="1" colspan="1">0</td><td rowspan="1" colspan="1">0</td><td rowspan="1" colspan="1">2</td><td rowspan="1" colspan="1">13</td><td rowspan="1" colspan="1">1</td></tr></tbody></table></table-wrap><!--PageBreak--></tp:treatment-sec><tp:treatment-sec sec-type="distribution" id="SECID0EPACK"><title>Distribution.</title><p>Arnhem Land, Kakadu, Kimberleys (Fig. <xref ref-type="fig" rid="F3">10</xref>).</p></tp:treatment-sec><tp:treatment-sec sec-type="etymology" id="SECID0EZACK"><title>Etymology.</title><p>The specific epithet is a noun in apposition referring to the colour of the tergal hair bands (<italic><tp:taxon-name><tp:taxon-name-part taxon-name-part-type="species">karlba</tp:taxon-name-part></tp:taxon-name></italic> in the language of the Kuninjku people of Western Arnhemland means yellow ochre (<xref ref-type="bibr" rid="B20">Evans et al. 2002</xref>)).</p></tp:treatment-sec><tp:treatment-sec sec-type="remarks" id="SECID0ENBCK"><title>Remarks.</title><p>
            <italic><tp:taxon-name><tp:taxon-name-part taxon-name-part-type="genus">Amegilla</tp:taxon-name-part> <tp:taxon-name-part taxon-name-part-type="species">karlba</tp:taxon-name-part></tp:taxon-name></italic> is similar to <italic><tp:taxon-name><tp:taxon-name-part taxon-name-part-type="species">indistincta</tp:taxon-name-part></tp:taxon-name></italic> and, to a lesser extent, <italic><tp:taxon-name><tp:taxon-name-part taxon-name-part-type="species">viridicingulata</tp:taxon-name-part></tp:taxon-name></italic>. Females may be distinguished from <italic><tp:taxon-name><tp:taxon-name-part taxon-name-part-type="species">viridicingulata</tp:taxon-name-part></tp:taxon-name></italic> by the extent of pale hair on the hind basitarsus and from <italic><tp:taxon-name><tp:taxon-name-part taxon-name-part-type="species">indistincta</tp:taxon-name-part></tp:taxon-name></italic> the more extensive area of white hair on T5 (Fig. <xref ref-type="fig" rid="F9">31</xref>). Hair on the hind tibia of female <italic><tp:taxon-name><tp:taxon-name-part taxon-name-part-type="species">karlba</tp:taxon-name-part></tp:taxon-name></italic> is usually more orange than that in <italic><tp:taxon-name><tp:taxon-name-part taxon-name-part-type="species">indistincta</tp:taxon-name-part></tp:taxon-name></italic>. Males of <italic><tp:taxon-name><tp:taxon-name-part taxon-name-part-type="species">karlba</tp:taxon-name-part></tp:taxon-name></italic> may be distinguished by the shape of S7, differing from <italic><tp:taxon-name><tp:taxon-name-part taxon-name-part-type="species">adelaidae</tp:taxon-name-part></tp:taxon-name></italic> and <italic><tp:taxon-name><tp:taxon-name-part taxon-name-part-type="species">walkeri</tp:taxon-name-part></tp:taxon-name></italic> in the width of the medial ridge and from <italic><tp:taxon-name><tp:taxon-name-part taxon-name-part-type="species">viridicingulata</tp:taxon-name-part></tp:taxon-name></italic> by the presence of an apical projection. Colour variation may make it difficult to distinguish males from those of <italic><tp:taxon-name><tp:taxon-name-part taxon-name-part-type="species">indistincta</tp:taxon-name-part></tp:taxon-name></italic>, though the species are probably allopatric. Truncation of the apical projection of S7 may prove to be diagnostic for <italic><tp:taxon-name><tp:taxon-name-part taxon-name-part-type="species">indistincta</tp:taxon-name-part></tp:taxon-name></italic> but examination of a greater number of specimens is needed.</p></tp:treatment-sec><tp:treatment-sec><!--Section generated to contain objects referenced in tp:taxon-treatment.--><fig id="F3" position="float" orientation="portrait"><label>Figure 3–14.</label><caption><p>Distribution maps ● indicate museum record, ʘ indicates DNA specimen.</p></caption><graphic xmlns:xlink="http://www.w3.org/1999/xlink" xlink:href="zookeys-653-079-g003.jpg" position="float" orientation="portrait" xlink:type="simple" id="oo_121856.jpg"/></fig><fig id="F9" position="float" orientation="portrait"><label>Figure 24–37.</label><caption><p>Apical tergites of females, especially T5. <bold>24</bold> <italic><tp:taxon-name><tp:taxon-name-part taxon-name-part-type="species">aeruginosa</tp:taxon-name-part></tp:taxon-name></italic> <bold>25</bold> <italic><tp:taxon-name><tp:taxon-name-part taxon-name-part-type="species">chlorocyanea</tp:taxon-name-part></tp:taxon-name></italic> <bold>26</bold> <italic><tp:taxon-name><tp:taxon-name-part taxon-name-part-type="species">adelaidae</tp:taxon-name-part></tp:taxon-name></italic> <bold>27</bold> <italic><tp:taxon-name><tp:taxon-name-part taxon-name-part-type="species">alpha</tp:taxon-name-part></tp:taxon-name></italic> <bold>28</bold> <italic><tp:taxon-name><tp:taxon-name-part taxon-name-part-type="species">asserta</tp:taxon-name-part></tp:taxon-name></italic> <bold>29</bold> <italic><tp:taxon-name><tp:taxon-name-part taxon-name-part-type="species">cingulata</tp:taxon-name-part></tp:taxon-name></italic> <bold>30</bold> <italic><tp:taxon-name><tp:taxon-name-part taxon-name-part-type="species">indistincta</tp:taxon-name-part></tp:taxon-name></italic> <bold>31</bold> <italic><tp:taxon-name><tp:taxon-name-part taxon-name-part-type="species">karlba</tp:taxon-name-part></tp:taxon-name></italic> <bold>32</bold> <italic><tp:taxon-name><tp:taxon-name-part taxon-name-part-type="species">murrayensis</tp:taxon-name-part></tp:taxon-name></italic> <bold>33</bold> <italic><tp:taxon-name><tp:taxon-name-part taxon-name-part-type="species">paeninsulae</tp:taxon-name-part></tp:taxon-name></italic> <bold>34</bold> <italic><tp:taxon-name><tp:taxon-name-part taxon-name-part-type="species">pulchra</tp:taxon-name-part></tp:taxon-name></italic> <bold>35</bold> <italic><tp:taxon-name><tp:taxon-name-part taxon-name-part-type="species">thorogoodi</tp:taxon-name-part></tp:taxon-name></italic> <bold>36</bold> <italic><tp:taxon-name><tp:taxon-name-part taxon-name-part-type="species">viridicingulata</tp:taxon-name-part></tp:taxon-name></italic> <bold>37</bold> <italic><tp:taxon-name><tp:taxon-name-part taxon-name-part-type="species">walkeri</tp:taxon-name-part></tp:taxon-name></italic>.</p></caption><graphic xmlns:xlink="http://www.w3.org/1999/xlink" xlink:href="zookeys-653-079-g009.jpg" position="float" orientation="portrait" xlink:type="simple" id="oo_121864.jpg"/></fig><fig id="F10" position="float" orientation="portrait"><label>Figures 38–50.</label><caption><p>S7 of males. <bold>38</bold> <italic><tp:taxon-name><tp:taxon-name-part taxon-name-part-type="species">aeruginosa</tp:taxon-name-part></tp:taxon-name></italic> <bold>39</bold> <italic><tp:taxon-name><tp:taxon-name-part taxon-name-part-type="species">chlorocyanea</tp:taxon-name-part></tp:taxon-name></italic> <bold>40</bold> <italic><tp:taxon-name><tp:taxon-name-part taxon-name-part-type="species">adelaidae</tp:taxon-name-part></tp:taxon-name></italic> <bold>41</bold> <italic><tp:taxon-name><tp:taxon-name-part taxon-name-part-type="species">asserta</tp:taxon-name-part></tp:taxon-name></italic> <bold>42</bold> <italic><tp:taxon-name><tp:taxon-name-part taxon-name-part-type="species">cingulata</tp:taxon-name-part></tp:taxon-name></italic> <bold>43</bold> <italic><tp:taxon-name><tp:taxon-name-part taxon-name-part-type="species">indistincta</tp:taxon-name-part></tp:taxon-name></italic> <bold>44</bold> <italic><tp:taxon-name><tp:taxon-name-part taxon-name-part-type="species">karlba</tp:taxon-name-part></tp:taxon-name></italic> <bold>45</bold> <italic><tp:taxon-name><tp:taxon-name-part taxon-name-part-type="species">murrayensis</tp:taxon-name-part></tp:taxon-name></italic> <bold>46</bold> <italic><tp:taxon-name><tp:taxon-name-part taxon-name-part-type="species">paeninsulae</tp:taxon-name-part></tp:taxon-name></italic> <bold>47</bold> <italic><tp:taxon-name><tp:taxon-name-part taxon-name-part-type="species">pulchra</tp:taxon-name-part></tp:taxon-name></italic> <bold>48</bold> <italic><tp:taxon-name><tp:taxon-name-part taxon-name-part-type="species">thorogoodi</tp:taxon-name-part></tp:taxon-name></italic> <bold>49</bold> <italic><tp:taxon-name><tp:taxon-name-part taxon-name-part-type="species">viridicingulata</tp:taxon-name-part></tp:taxon-name></italic> <bold>50</bold> <italic><tp:taxon-name><tp:taxon-name-part taxon-name-part-type="species">walkeri</tp:taxon-name-part></tp:taxon-name></italic>.</p></caption><graphic xmlns:xlink="http://www.w3.org/1999/xlink" xlink:href="zookeys-653-079-g010.jpg" position="float" orientation="portrait" xlink:type="simple" id="oo_121865.jpg"/></fig></tp:treatment-sec><ref-list><ref id="B20"><mixed-citation xmlns:xlink="http://www.w3.org/1999/xlink" xlink:type="simple">
          <person-group><name name-style="western"><surname>Evans</surname><given-names>N</given-names></name><name name-style="western"><surname>Brown</surname><given-names>D</given-names></name><name name-style="western"><surname>Corbett</surname><given-names>GG</given-names></name></person-group> (<year>2002</year>) The semantics of gender in Mayali: Partially parralel systems and formal implementation. Language 78: 111–155. <ext-link xlink:type="simple" ext-link-type="doi" xlink:href="10.1353/lan.2002.0014">https://doi.org/10.1353/lan.2002.0014</ext-link></mixed-citation></ref></ref-list></tp:taxon-treatment>
