# Supplementary material for: The genus Amegilla (Hymenoptera, Apidae, Anthophorini) in Australia: A revision of the subgenera Notomegilla and Zonamegilla
Source: Zookeys. 2017 Feb 8;(653):79–140. doi: 10.3897/zookeys.653.11177 (PMC5345376; doi:10.3897/zookeys.653.11177)
Supplement: XML Treatment for Amegilla (Zonamegilla) murrayensis [file zookeys.653.11177-treatment12.xml]

<!DOCTYPE tp:taxon-treatment
  PUBLIC "-//TaxonX//DTD Taxonomic Treatment Publishing DTD v0 20100105//EN" "tax-treatment-NSO.dtd">
<tp:taxon-treatment xmlns:tp="http://www.plazi.org/taxpub"><tp:treatment-meta><kwd-group><label>Taxon classification</label><kwd><named-content content-type="kingdom">Animalia</named-content></kwd><kwd><named-content content-type="order">Hymenoptera</named-content></kwd><kwd><named-content content-type="family">Apidae</named-content></kwd></kwd-group><mixed-citation publication-type="journal"><person-group><name><surname>Leijs</surname><given-names>Remko</given-names></name><name><surname>Batley</surname><given-names>Michael</given-names></name><name><surname>Hogendoorn</surname><given-names>Katja</given-names></name></person-group><article-title>The genus <italic><tp:taxon-name><tp:taxon-name-part taxon-name-part-type="genus">Amegilla</tp:taxon-name-part></tp:taxon-name></italic> (<tp:taxon-name><tp:taxon-name-part taxon-name-part-type="order">Hymenoptera</tp:taxon-name-part></tp:taxon-name>, <tp:taxon-name><tp:taxon-name-part taxon-name-part-type="family">Apidae</tp:taxon-name-part></tp:taxon-name>, <tp:taxon-name><tp:taxon-name-part taxon-name-part-type="tribe">Anthophorini</tp:taxon-name-part></tp:taxon-name>) in Australia: A revision of the subgenera <italic><tp:taxon-name><tp:taxon-name-part taxon-name-part-type="subgenus">Notomegilla</tp:taxon-name-part></tp:taxon-name></italic> and <italic><tp:taxon-name><tp:taxon-name-part taxon-name-part-type="subgenus">Zonamegilla</tp:taxon-name-part></tp:taxon-name></italic></article-title><source>Zookeys</source><day>8</day><month>2</month><year>2017</year><volume>2017</volume><issue>653</issue><fpage>79</fpage><lpage>140</lpage><pub-id pub-id-type="doi">10.3897/zookeys.653.11177</pub-id></mixed-citation></tp:treatment-meta><tp:nomenclature><tp:taxon-name>
            <tp:taxon-name-part taxon-name-part-type="genus">Amegilla</tp:taxon-name-part> (<tp:taxon-name-part taxon-name-part-type="subgenus">Zonamegilla</tp:taxon-name-part>) <tp:taxon-name-part taxon-name-part-type="species">murrayensis</tp:taxon-name-part>
</tp:taxon-name><tp:taxon-authority>(Rayment)</tp:taxon-authority><xref ref-type="fig" rid="F3">Figs 11</xref><xref ref-type="fig" rid="F9">, 32</xref><xref ref-type="fig" rid="F10">, 45</xref><tp:nomenclature-citation-list><tp:nomenclature-citation><tp:taxon-name>
                <tp:taxon-name-part taxon-name-part-type="genus">Anthophora</tp:taxon-name-part> <tp:taxon-name-part taxon-name-part-type="species">murrayensis</tp:taxon-name-part></tp:taxon-name><comment>Rayment, 1939, p. 288.</comment></tp:nomenclature-citation><tp:nomenclature-citation><tp:taxon-name>
                <tp:taxon-name-part taxon-name-part-type="genus">Amegilla</tp:taxon-name-part> <tp:taxon-name-part taxon-name-part-type="species">murrayensis</tp:taxon-name-part></tp:taxon-name><comment>(Rayment) Michener, 1965, p. 217.</comment></tp:nomenclature-citation><tp:nomenclature-citation><tp:taxon-name>
                <tp:taxon-name-part taxon-name-part-type="genus">Amegilla</tp:taxon-name-part> (<tp:taxon-name-part taxon-name-part-type="subgenus">Zonamegilla</tp:taxon-name-part>) <tp:taxon-name-part taxon-name-part-type="species">murrayensis</tp:taxon-name-part></tp:taxon-name><comment>(Rayment) Brooks, 1988, p. 511.</comment></tp:nomenclature-citation><tp:nomenclature-citation><tp:taxon-name>
                <tp:taxon-name-part taxon-name-part-type="genus">Anthophora</tp:taxon-name-part> <tp:taxon-name-part taxon-name-part-type="species">longula</tp:taxon-name-part></tp:taxon-name><comment>Rayment, 1947, p. 59. <bold>n. syn.</bold></comment></tp:nomenclature-citation><tp:nomenclature-citation><tp:taxon-name>
                <tp:taxon-name-part taxon-name-part-type="genus">Amegilla</tp:taxon-name-part> <tp:taxon-name-part taxon-name-part-type="species">longula</tp:taxon-name-part></tp:taxon-name><comment>(Rayment) Michener, 1965, p. 217.</comment></tp:nomenclature-citation><tp:nomenclature-citation><tp:taxon-name>
                <tp:taxon-name-part taxon-name-part-type="genus">Amegilla</tp:taxon-name-part> (<tp:taxon-name-part taxon-name-part-type="subgenus">Zonamegilla</tp:taxon-name-part>) <tp:taxon-name-part taxon-name-part-type="species">longula</tp:taxon-name-part></tp:taxon-name><comment>(Rayment) Brooks, 1988, p. 511.</comment></tp:nomenclature-citation><tp:nomenclature-citation><tp:taxon-name>
                <tp:taxon-name-part taxon-name-part-type="genus">Anthophora</tp:taxon-name-part> <tp:taxon-name-part taxon-name-part-type="species">subsalteri</tp:taxon-name-part></tp:taxon-name><comment>Rayment, 1947, p. 69. <bold>n. syn.</bold></comment></tp:nomenclature-citation><tp:nomenclature-citation><tp:taxon-name>
                <tp:taxon-name-part taxon-name-part-type="genus">Amegilla</tp:taxon-name-part> <tp:taxon-name-part taxon-name-part-type="species">subsalteri</tp:taxon-name-part></tp:taxon-name><comment>(Rayment) Michener, 1965, p. 217.</comment></tp:nomenclature-citation><tp:nomenclature-citation><tp:taxon-name>
                <tp:taxon-name-part taxon-name-part-type="genus">Amegilla</tp:taxon-name-part> (<tp:taxon-name-part taxon-name-part-type="subgenus">Zonamegilla</tp:taxon-name-part>) <tp:taxon-name-part taxon-name-part-type="species">subsalteri</tp:taxon-name-part></tp:taxon-name><comment>(Rayment) Brooks, 1988, p. 511.</comment></tp:nomenclature-citation></tp:nomenclature-citation-list></tp:nomenclature><tp:treatment-sec sec-type="material" id="SECID0EKLCK"><title>Material examined.</title><p>229 females and 132males.</p></tp:treatment-sec><tp:treatment-sec sec-type="Type data" id="SECID0EPLCK"><title>Type data.</title><p>Syntypes of <italic><tp:taxon-name><tp:taxon-name-part taxon-name-part-type="species">murrayensis</tp:taxon-name-part></tp:taxon-name></italic>, male, female, Gunbower, VIC, 16 Mar. 1940, No. G500, “Type” &amp; “allotype”, <named-content xmlns:xlink="http://www.w3.org/1999/xlink" content-type="dwc:institutional_code" xlink:type="simple">ANIC</named-content> 32-034560-1; male, Gunbower, 3 Feb. 1934, 20, <named-content xmlns:xlink="http://www.w3.org/1999/xlink" content-type="dwc:institutional_code" xlink:type="simple">ANIC</named-content> 32-034208.</p><p>Syntypes of <italic><tp:taxon-name><tp:taxon-name-part taxon-name-part-type="species">longula</tp:taxon-name-part></tp:taxon-name></italic>, male, female, Orroroo, SA, 3 &amp; 10 Feb. 1940, <named-content xmlns:xlink="http://www.w3.org/1999/xlink" content-type="dwc:institutional_code" xlink:type="simple">ANIC</named-content> 32-034558-9.</p></tp:treatment-sec><tp:treatment-sec sec-type="Decisions for synonymy" id="SECID0E1MCK"><title>Decisions for synonymy.</title><p>The results of DNA analyses of specimens from across the complete geographical range showed no geographical pattern with respect to sequence variation. The uncorrected sequence divergence was found to be 0–1.3% (Table <xref ref-type="table" rid="T1">1</xref>), which is well below the usual limits for conspecific individuals.</p><p>The syntypes of <italic><tp:taxon-name><tp:taxon-name-part taxon-name-part-type="species">murrayensis</tp:taxon-name-part></tp:taxon-name></italic> and <italic><tp:taxon-name><tp:taxon-name-part taxon-name-part-type="species">longula</tp:taxon-name-part></tp:taxon-name></italic> were examined and considered to be conspecific. Type material for <italic><tp:taxon-name><tp:taxon-name-part taxon-name-part-type="species">subsalteri</tp:taxon-name-part></tp:taxon-name></italic>, presumed to be the holotype by monotypy, was not found, but from Rayment’s description and drawings (<xref ref-type="bibr" rid="B48">Rayment 1947</xref>) together with the collection locality, <italic><tp:taxon-name><tp:taxon-name-part taxon-name-part-type="species">subsalteri</tp:taxon-name-part></tp:taxon-name></italic> is believed to be conspecific with <italic><tp:taxon-name><tp:taxon-name-part taxon-name-part-type="species">murrayensis</tp:taxon-name-part></tp:taxon-name></italic>.</p></tp:treatment-sec><tp:treatment-sec sec-type="diagnosis" id="SECID0E3OCK"><title>Diagnosis.</title><p>
            <italic><tp:taxon-name><tp:taxon-name-part taxon-name-part-type="genus">Amegilla</tp:taxon-name-part> <tp:taxon-name-part taxon-name-part-type="species">murrayensis</tp:taxon-name-part></tp:taxon-name></italic> is a relatively small species with pale yellow face marks and narrow (about 0.3x the width of the disc on T2) apical hair bands which are usually pale blue, occasionally with an orange tint, but never bright orange; female hind tibia with a dark streak at least 0.5× as long as the tibia; T5 with a patch of scattered white hair that narrows laterally and with a longitudinal line of denser white hair that does not intrude significantly into the prepygidial fimbria. Both sexes can be distinguished from other species by hair bands on T1–4 that appear broader laterally below the gradulus because of numerous scattered pale hairs on the disc (Figs <xref ref-type="fig" rid="F5">16</xref>, <xref ref-type="fig" rid="F5">17</xref>).</p></tp:treatment-sec><tp:treatment-sec sec-type="description" id="SECID0EVPCK"><title>Description.</title><p>
            <italic>Female</italic>: Sunnyside, N of Murray Bridge, <named-content xmlns:xlink="http://www.w3.org/1999/xlink" content-type="dwc:verbatimCoordinates" xlink:type="simple"><named-content content-type="geo-json" specific-use="{&#34;type&#34;:&#34;Point&#34;,&#34;coordinates&#34;:[139.360000,-35.050000]}" id="NCID0EAQCK" xlink:type="simple">35.0500S 139.3600E</named-content></named-content>, 27 Feb 2003, R.Leijs &amp; K. Hogendoorn, <named-content xmlns:xlink="http://www.w3.org/1999/xlink" content-type="dwc:institutional_code" xlink:type="simple">SAMA</named-content> 32-002635.</p><p>Length 12 mm; forewing length 8 mm.</p><p>
            <bold><italic>Structure.</italic></bold> Head: clypeus protuberant, in profile 0.5 width of eye; galea in repose reaching half-way between fore and mid coxae; length of f1 2.8× length of f2, 0.9× length of scape (excluding basal bulb) and 1.6× length of f10; length of f3–9 0.9× width; <abbrev xmlns:xlink="http://www.w3.org/1999/xlink" xlink:title="interocellar distance" id="ABBRID0ESQCK" xlink:type="simple">IOD</abbrev> 1.4× <abbrev xmlns:xlink="http://www.w3.org/1999/xlink" xlink:title="ocellocular distance" id="ABBRID0EWQCK" xlink:type="simple">OOD</abbrev>; <abbrev xmlns:xlink="http://www.w3.org/1999/xlink" xlink:title="shortest distance between medial and lateral ocelli" id="ABBRID0E1QCK" xlink:type="simple">OS</abbrev> 0.8× <abbrev xmlns:xlink="http://www.w3.org/1999/xlink" xlink:title="ocellocular distance" id="ABBRID0E5QCK" xlink:type="simple">OOD</abbrev>. <bold><italic>Coloration</italic>.</bold> Yellow marks on labrum, mandibles, scape, clypeus, paraocular and supraclypeal areas; inverted T-shape on clypeus. <bold><italic>Pubescence</italic>.</bold> Head: labrum white, remaining areas predominantly pale yellow with scattered black robust hairs on clypeus, paraocular areas, between antennae, near ocelli and on vertex; gena white. Thorax: scutum ginger intermixed with black hairs; pleura ginger with scattered black hairs under wing base, white ventrally; thoracic sterna white; propodeum laterally light ginger with scattered black hairs. Legs: forefemur posteriorly with long white hairs, outer surface of fore tibia and tarsus white, inner surface of tarsus dark; mid legs dark, except white hairs on apex of the femur, posteriorly on proximal one third of femur and on outer surface of tibia and basitarsus; hind legs black, except white hairs on apex of femur and outer surface of tibia; basitibial streak black, 0.6–0.9 length of femur. Metasoma: apical hair bands on T1–T4 white with iridescence varying from light blue to greenish orange; T5 laterally with long white hairs and few dispersed short hairs (Fig. <xref ref-type="fig" rid="F9">32</xref>), fimbria black, medial patch around the fimbria, narrowing laterally; S3, S4 dark, posterolateral patches of white hairs; S5 black, laterally with small white patches. <bold><italic>Punctation</italic>.</bold> Head: clypeus with close, medium sized, deep punctures, 0.3–1.0 puncture widths apart; labrum shiny, with close, small punctures of intermediate depth, 0.2–0.9 puncture widths apart, interspaces almost smooth. Thorax: scutum somewhat shiny, with close punctures, 0.2–0.8 puncture widths apart. Metasoma: T1–T5 with close to open punctures, 0.5–2.0 puncture widths apart.</p><p>
            <italic>Male</italic>: Coen, <named-content xmlns:xlink="http://www.w3.org/1999/xlink" content-type="dwc:verbatimCoordinates" xlink:type="simple"><named-content content-type="geo-json" specific-use="{&#34;type&#34;:&#34;Point&#34;,&#34;coordinates&#34;:[143.200220,-13.944150]}" id="NCID0EZRCK" xlink:type="simple">13.94415S 143.20022E</named-content></named-content>, QLD, 27 June 2007, <named-content xmlns:xlink="http://www.w3.org/1999/xlink" content-type="dwc:institutional_code" xlink:type="simple">SAMA</named-content> 32-002584, R. Leijs &amp; M. Batley, DNA voucher RB280 (RL783).</p><p>Length 11 mm; forewing length 8 mm.</p><p>
            <bold><italic>Structure.</italic></bold> Head: shortest distance between eyes 0.7 length of eye; clypeus protuberant, in profile 0.5 width of eye; galea in repose reaching halfway between fore and mid coxae; length of f1 1.5× length of f2, 0.5× length of scape (excluding basal bulb) and 0.8× length of f11; length of f3–10 1.2× width; <abbrev xmlns:xlink="http://www.w3.org/1999/xlink" xlink:title="interocellar distance" id="ABBRID0ELSCK" xlink:type="simple">IOD</abbrev> 1.5× <abbrev xmlns:xlink="http://www.w3.org/1999/xlink" xlink:title="ocellocular distance" id="ABBRID0EPSCK" xlink:type="simple">OOD</abbrev>; <abbrev xmlns:xlink="http://www.w3.org/1999/xlink" xlink:title="shortest distance between medial and lateral ocelli" id="ABBRID0ETSCK" xlink:type="simple">OS</abbrev> 0.7× <abbrev xmlns:xlink="http://www.w3.org/1999/xlink" xlink:title="ocellocular distance" id="ABBRID0EXSCK" xlink:type="simple">OOD</abbrev>. Wings: length of marginal cell 0.8× distance from apex of marginal cell to wing tip; length of vein M of hind wing 2.6 times as long as second abscissa of M+Cu; length of jugal lobe about 0.5× length of vannal lobe. Metasoma: apicomedial emargination of S5 wide and deep; S7 windows small, median hair brush 3–4× width, lateral wings of hair brush well developed making an angle of 60° with long axis of brush (Fig. <xref ref-type="fig" rid="F10">45</xref>); S8 apical emargination deep. <bold><italic>Pubescence</italic>.</bold> Head: labrum white, remaining areas predominantly pale brown with scattered black robust hairs on clypeus, paraocular areas, between antennae, near ocelli and on vertex; gena white. Thorax: scutum light brown intermixed with black hairs; pleura brown with scattered black hairs under wing base, white ventrally; propodeum laterally light brown with scattered black hairs. Legs: foreleg: femur posteriorly with long white hairs, outer surface of tibia and tarsus white, inner surface of and tarsus dark; mid legs dark, except white hairs on the apex of femur, posteriorly on proximal one third of femur and on outer surface of tibia and basitarsus; hind legs black, except white hairs on apex of femur and outer surface of tibia, small white patch on outer base of basitarsus. Metasoma: apical hair bands on T1–T5 white; T6, T7 black when viewed from behind, light brown when viewed from the side; S2–S5: S3, S4 medially dark, lateral thirds white, S5 medially dark, lateral quarters white. <bold><italic>Punctation</italic>.</bold> Head: clypeus with punctures 1.0–3.0 puncture widths apart; labrum with medium, shallow punctures 0.5–1.5 puncture widths apart. Thorax: scutum shiny, with close, small, shallow punctures 0.3–1.0 puncture widths apart, interspaces smooth. Metasoma: T1–T5 with shiny, open, fine, shallow punctures, 1.0–3.0 puncture widths apart.</p></tp:treatment-sec><tp:treatment-sec sec-type="variation" id="SECID0EHTCK"><title>Variation.</title><p>Males from southern Western Australia often have more black hairs on the clypeus and paraclypeal areas than specimens from northern Queensland or specimens from the Lofty Ranges in South Australia. There is also some variation in <!--PageBreak-->the width of the pale patch on T5 in fresh females. Some specimens from the NW Pilbarra and Barrow Island are seemingly larger, have wider tergal bands and a more intense patch of pale hairs on female T5 and have almost ivory face marks and white apical bands on T1–4. These specimens are sufficiently different from <italic><tp:taxon-name><tp:taxon-name-part taxon-name-part-type="species">murrayensis</tp:taxon-name-part></tp:taxon-name></italic> and may belong to an undescribed species. Future collections and molecular work may shed light on their identity.</p></tp:treatment-sec><tp:treatment-sec sec-type="remarks" id="SECID0EZTCK"><title>Remarks.</title><p>There were some problems with the molecular delineation of <italic><tp:taxon-name><tp:taxon-name-part taxon-name-part-type="species">murrayensis</tp:taxon-name-part></tp:taxon-name></italic> and <italic><tp:taxon-name><tp:taxon-name-part taxon-name-part-type="species">pulchra</tp:taxon-name-part></tp:taxon-name></italic>, as mentioned in the Results and Discussion section. The sequences obtained with the M202/M70 primers resulted in two morphologically similar clades of <italic><tp:taxon-name><tp:taxon-name-part taxon-name-part-type="species">murrayensis</tp:taxon-name-part></tp:taxon-name></italic> specimens, often with specimens from the same localities in different clades (Suppl. material <xref ref-type="supplementary-material" rid="S1">1</xref>: Fig. S1). It also resulted in a number of specimens now believed to be <italic><tp:taxon-name><tp:taxon-name-part taxon-name-part-type="species">pulchra</tp:taxon-name-part></tp:taxon-name></italic> to appear in one of the <italic><tp:taxon-name><tp:taxon-name-part taxon-name-part-type="species">murrayensis</tp:taxon-name-part></tp:taxon-name></italic> clades. Using the <abbrev xmlns:xlink="http://www.w3.org/1999/xlink" xlink:title="cytochrome oxidase subunit 1" id="ABBRID0EVVCK" xlink:type="simple">CO1</abbrev> barcoding primers (M414/M423, <xref ref-type="bibr" rid="B26">Hebert et al. 2004</xref>) the two <italic><tp:taxon-name><tp:taxon-name-part taxon-name-part-type="species">murrayensis</tp:taxon-name-part></tp:taxon-name></italic> clades collapsed into one (Suppl. material <xref ref-type="supplementary-material" rid="S1">1</xref>: Fig. S2). These problems may have been caused by amplification of a mitochondrial copy in the nuclear genome.</p></tp:treatment-sec><tp:treatment-sec sec-type="phenology" id="SECID0ELWCK"><title>Phenology.</title><table-wrap id="T7" position="anchor" orientation="portrait"><table id="TID0EGJBK" rules="all"><tbody><tr><th rowspan="1" colspan="1">Month:</th><th rowspan="1" colspan="1">Jan</th><th rowspan="1" colspan="1">Feb</th><th rowspan="1" colspan="1">Mar</th><th rowspan="1" colspan="1">Apr</th><th rowspan="1" colspan="1">May</th><th rowspan="1" colspan="1">Jun</th><th rowspan="1" colspan="1">Jul</th><th rowspan="1" colspan="1">Aug</th><th rowspan="1" colspan="1">Sep</th><th rowspan="1" colspan="1">Oct</th><th rowspan="1" colspan="1">Nov</th><th rowspan="1" colspan="1">Dec</th></tr><tr><td rowspan="1" colspan="1">
              <bold>No of records N of 30°S</bold>:</td><td rowspan="1" colspan="1">10</td><td rowspan="1" colspan="1">6</td><td rowspan="1" colspan="1">24</td><td rowspan="1" colspan="1">10</td><td rowspan="1" colspan="1">24</td><td rowspan="1" colspan="1">4</td><td rowspan="1" colspan="1">7</td><td rowspan="1" colspan="1">25</td><td rowspan="1" colspan="1">4</td><td rowspan="1" colspan="1">11</td><td rowspan="1" colspan="1">17</td><td rowspan="1" colspan="1">5</td></tr><tr><td rowspan="1" colspan="1">
              <bold>No of records S of 30°S</bold>:</td><td rowspan="1" colspan="1">161</td><td rowspan="1" colspan="1">16</td><td rowspan="1" colspan="1">6</td><td rowspan="1" colspan="1">0</td><td rowspan="1" colspan="1">0</td><td rowspan="1" colspan="1">0</td><td rowspan="1" colspan="1">1</td><td rowspan="1" colspan="1">0</td><td rowspan="1" colspan="1">0</td><td rowspan="1" colspan="1">0</td><td rowspan="1" colspan="1">7</td><td rowspan="1" colspan="1">16</td></tr></tbody></table></table-wrap><p>
            <italic><tp:taxon-name><tp:taxon-name-part taxon-name-part-type="genus">Amegilla</tp:taxon-name-part> <tp:taxon-name-part taxon-name-part-type="species">murrayensis</tp:taxon-name-part></tp:taxon-name></italic> is the most widespread and common species in the subgenus <tp:taxon-name><tp:taxon-name-part taxon-name-part-type="subgenus">Zonamegilla</tp:taxon-name-part></tp:taxon-name>. Below 30°S the species is active from November until March, with a peak in January. In the north of the continent they can be found year round possibly with a peak in May.</p></tp:treatment-sec><tp:treatment-sec sec-type="distribution" id="SECID0EJ2CK"><title>Distribution.</title><p>Widespread throughout Australia, but not found in Tasmania (Fig. <xref ref-type="fig" rid="F3">11</xref>).</p></tp:treatment-sec><tp:treatment-sec><!--Section generated to contain objects referenced in tp:taxon-treatment.--><fig id="F3" position="float" orientation="portrait"><label>Figure 3–14.</label><caption><p>Distribution maps ● indicate museum record, ʘ indicates DNA specimen.</p></caption><graphic xmlns:xlink="http://www.w3.org/1999/xlink" xlink:href="zookeys-653-079-g003.jpg" position="float" orientation="portrait" xlink:type="simple" id="oo_121856.jpg"/></fig><fig id="F9" position="float" orientation="portrait"><label>Figure 24–37.</label><caption><p>Apical tergites of females, especially T5. <bold>24</bold> <italic><tp:taxon-name><tp:taxon-name-part taxon-name-part-type="species">aeruginosa</tp:taxon-name-part></tp:taxon-name></italic> <bold>25</bold> <italic><tp:taxon-name><tp:taxon-name-part taxon-name-part-type="species">chlorocyanea</tp:taxon-name-part></tp:taxon-name></italic> <bold>26</bold> <italic><tp:taxon-name><tp:taxon-name-part taxon-name-part-type="species">adelaidae</tp:taxon-name-part></tp:taxon-name></italic> <bold>27</bold> <italic><tp:taxon-name><tp:taxon-name-part taxon-name-part-type="species">alpha</tp:taxon-name-part></tp:taxon-name></italic> <bold>28</bold> <italic><tp:taxon-name><tp:taxon-name-part taxon-name-part-type="species">asserta</tp:taxon-name-part></tp:taxon-name></italic> <bold>29</bold> <italic><tp:taxon-name><tp:taxon-name-part taxon-name-part-type="species">cingulata</tp:taxon-name-part></tp:taxon-name></italic> <bold>30</bold> <italic><tp:taxon-name><tp:taxon-name-part taxon-name-part-type="species">indistincta</tp:taxon-name-part></tp:taxon-name></italic> <bold>31</bold> <italic><tp:taxon-name><tp:taxon-name-part taxon-name-part-type="species">karlba</tp:taxon-name-part></tp:taxon-name></italic> <bold>32</bold> <italic><tp:taxon-name><tp:taxon-name-part taxon-name-part-type="species">murrayensis</tp:taxon-name-part></tp:taxon-name></italic> <bold>33</bold> <italic><tp:taxon-name><tp:taxon-name-part taxon-name-part-type="species">paeninsulae</tp:taxon-name-part></tp:taxon-name></italic> <bold>34</bold> <italic><tp:taxon-name><tp:taxon-name-part taxon-name-part-type="species">pulchra</tp:taxon-name-part></tp:taxon-name></italic> <bold>35</bold> <italic><tp:taxon-name><tp:taxon-name-part taxon-name-part-type="species">thorogoodi</tp:taxon-name-part></tp:taxon-name></italic> <bold>36</bold> <italic><tp:taxon-name><tp:taxon-name-part taxon-name-part-type="species">viridicingulata</tp:taxon-name-part></tp:taxon-name></italic> <bold>37</bold> <italic><tp:taxon-name><tp:taxon-name-part taxon-name-part-type="species">walkeri</tp:taxon-name-part></tp:taxon-name></italic>.</p></caption><graphic xmlns:xlink="http://www.w3.org/1999/xlink" xlink:href="zookeys-653-079-g009.jpg" position="float" orientation="portrait" xlink:type="simple" id="oo_121864.jpg"/></fig><fig id="F10" position="float" orientation="portrait"><label>Figures 38–50.</label><caption><p>S7 of males. <bold>38</bold> <italic><tp:taxon-name><tp:taxon-name-part taxon-name-part-type="species">aeruginosa</tp:taxon-name-part></tp:taxon-name></italic> <bold>39</bold> <italic><tp:taxon-name><tp:taxon-name-part taxon-name-part-type="species">chlorocyanea</tp:taxon-name-part></tp:taxon-name></italic> <bold>40</bold> <italic><tp:taxon-name><tp:taxon-name-part taxon-name-part-type="species">adelaidae</tp:taxon-name-part></tp:taxon-name></italic> <bold>41</bold> <italic><tp:taxon-name><tp:taxon-name-part taxon-name-part-type="species">asserta</tp:taxon-name-part></tp:taxon-name></italic> <bold>42</bold> <italic><tp:taxon-name><tp:taxon-name-part taxon-name-part-type="species">cingulata</tp:taxon-name-part></tp:taxon-name></italic> <bold>43</bold> <italic><tp:taxon-name><tp:taxon-name-part taxon-name-part-type="species">indistincta</tp:taxon-name-part></tp:taxon-name></italic> <bold>44</bold> <italic><tp:taxon-name><tp:taxon-name-part taxon-name-part-type="species">karlba</tp:taxon-name-part></tp:taxon-name></italic> <bold>45</bold> <italic><tp:taxon-name><tp:taxon-name-part taxon-name-part-type="species">murrayensis</tp:taxon-name-part></tp:taxon-name></italic> <bold>46</bold> <italic><tp:taxon-name><tp:taxon-name-part taxon-name-part-type="species">paeninsulae</tp:taxon-name-part></tp:taxon-name></italic> <bold>47</bold> <italic><tp:taxon-name><tp:taxon-name-part taxon-name-part-type="species">pulchra</tp:taxon-name-part></tp:taxon-name></italic> <bold>48</bold> <italic><tp:taxon-name><tp:taxon-name-part taxon-name-part-type="species">thorogoodi</tp:taxon-name-part></tp:taxon-name></italic> <bold>49</bold> <italic><tp:taxon-name><tp:taxon-name-part taxon-name-part-type="species">viridicingulata</tp:taxon-name-part></tp:taxon-name></italic> <bold>50</bold> <italic><tp:taxon-name><tp:taxon-name-part taxon-name-part-type="species">walkeri</tp:taxon-name-part></tp:taxon-name></italic>.</p></caption><graphic xmlns:xlink="http://www.w3.org/1999/xlink" xlink:href="zookeys-653-079-g010.jpg" position="float" orientation="portrait" xlink:type="simple" id="oo_121865.jpg"/></fig><table-wrap id="T1" position="float" orientation="portrait"><label>Table 1.</label><caption><p>Maximum percentage uncorrected pairwise intraspecific sequence divergence of Australian <italic><tp:taxon-name><tp:taxon-name-part taxon-name-part-type="genus">Amegilla</tp:taxon-name-part></tp:taxon-name></italic> and distances to nearest other species clade A) based on 822 bp fragment of <abbrev xmlns:xlink="http://www.w3.org/1999/xlink" xlink:title="cytochrome oxidase subunit 1" id="ABBRID0EQOAE" xlink:type="simple">CO1</abbrev> using primers M202/M70, B) based on 648 bp amplified using primers M414/M423. ‘-‘: no data available. ‘*’: inflated pairwise divergence due two multiple clades possible resulting from nuclear paralogues. (See also supplementary Figs S1 and S2)</p></caption><table id="TID0EBYDI" rules="all"><tbody><tr><th rowspan="1" colspan="1">Subgenus</th><th rowspan="1" colspan="1"/><th rowspan="1" colspan="1">% maximum intraspecific divergence<break/> A</th><th rowspan="1" colspan="1">% distance to nearest other species clade<break/> A</th><th rowspan="1" colspan="1">n</th><th rowspan="1" colspan="1">% maximum intraspecific divergence<break/> B</th><th rowspan="1" colspan="1">% distance to nearest other species clade<break/> B</th><th rowspan="1" colspan="1">n</th></tr><tr><td rowspan="2" colspan="1">
              <italic><tp:taxon-name><tp:taxon-name-part taxon-name-part-type="subgenus">Notomegilla</tp:taxon-name-part></tp:taxon-name></italic>
            </td><td rowspan="1" colspan="1">
              <italic><tp:taxon-name><tp:taxon-name-part taxon-name-part-type="species">aeruginosa</tp:taxon-name-part></tp:taxon-name></italic>
            </td><td rowspan="1" colspan="1">0.4</td><td rowspan="1" colspan="1">17.2</td><td rowspan="1" colspan="1">7</td><td rowspan="1" colspan="1">-</td><td rowspan="1" colspan="1">-</td><td rowspan="1" colspan="1">-</td></tr><tr><td rowspan="1" colspan="1">
              <italic><tp:taxon-name><tp:taxon-name-part taxon-name-part-type="species">chlorocyanea</tp:taxon-name-part></tp:taxon-name></italic>
            </td><td rowspan="1" colspan="1">2.6</td><td rowspan="1" colspan="1">15.5</td><td rowspan="1" colspan="1">39</td><td rowspan="1" colspan="1">-</td><td rowspan="1" colspan="1">-</td><td rowspan="1" colspan="1">-</td></tr><tr><td rowspan="12" colspan="1">
              <italic><tp:taxon-name><tp:taxon-name-part taxon-name-part-type="subgenus">Zonamegilla</tp:taxon-name-part></tp:taxon-name></italic>
            </td><td rowspan="1" colspan="1">
              <italic><tp:taxon-name><tp:taxon-name-part taxon-name-part-type="species">adelaidae</tp:taxon-name-part></tp:taxon-name></italic>
            </td><td rowspan="1" colspan="1">2.5</td><td rowspan="1" colspan="1">7.2</td><td rowspan="1" colspan="1">8</td><td rowspan="1" colspan="1">0.3</td><td rowspan="1" colspan="1">6.6</td><td rowspan="1" colspan="1">2</td></tr><tr><td rowspan="1" colspan="1">
              <italic><tp:taxon-name><tp:taxon-name-part taxon-name-part-type="species">asserta</tp:taxon-name-part></tp:taxon-name></italic>
            </td><td rowspan="1" colspan="1">3.7</td><td rowspan="1" colspan="1">7.2</td><td rowspan="1" colspan="1">35</td><td rowspan="1" colspan="1">2.2</td><td rowspan="1" colspan="1">5.8</td><td rowspan="1" colspan="1">5</td></tr><tr><td rowspan="1" colspan="1">
              <italic><tp:taxon-name><tp:taxon-name-part taxon-name-part-type="species">alpha</tp:taxon-name-part></tp:taxon-name></italic>
            </td><td rowspan="1" colspan="1">-</td><td rowspan="1" colspan="1">-</td><td rowspan="1" colspan="1">-</td><td rowspan="1" colspan="1">0.2</td><td rowspan="1" colspan="1">6.8</td><td rowspan="1" colspan="1">2</td></tr><tr><td rowspan="1" colspan="1">
              <italic><tp:taxon-name><tp:taxon-name-part taxon-name-part-type="species">thorogoodi</tp:taxon-name-part></tp:taxon-name></italic>
            </td><td rowspan="1" colspan="1">0.5</td><td rowspan="1" colspan="1">0.6</td><td rowspan="1" colspan="1">4</td><td rowspan="1" colspan="1">1.3</td><td rowspan="1" colspan="1">-</td><td rowspan="1" colspan="1">12</td></tr><tr><td rowspan="1" colspan="1">
              <italic><tp:taxon-name><tp:taxon-name-part taxon-name-part-type="species">cingulata</tp:taxon-name-part></tp:taxon-name></italic>
            </td><td rowspan="1" colspan="1">0.5</td><td rowspan="1" colspan="1">6.8</td><td rowspan="1" colspan="1">13</td><td rowspan="1" colspan="1">0.0</td><td rowspan="1" colspan="1">6.5</td><td rowspan="1" colspan="1">2</td></tr><tr><td rowspan="1" colspan="1">
              <italic><tp:taxon-name><tp:taxon-name-part taxon-name-part-type="species">indistincta</tp:taxon-name-part></tp:taxon-name></italic>
            </td><td rowspan="1" colspan="1">0.5</td><td rowspan="1" colspan="1">7.2</td><td rowspan="1" colspan="1">3</td><td rowspan="1" colspan="1">0.3</td><td rowspan="1" colspan="1">6.8</td><td rowspan="1" colspan="1">2</td></tr><tr><td rowspan="1" colspan="1">
              <italic><tp:taxon-name><tp:taxon-name-part taxon-name-part-type="species">murrayensis</tp:taxon-name-part></tp:taxon-name></italic>
            </td><td rowspan="1" colspan="1">9.4*</td><td rowspan="1" colspan="1">9.8*</td><td rowspan="1" colspan="1">56</td><td rowspan="1" colspan="1">1.3</td><td rowspan="1" colspan="1">5.3</td><td rowspan="1" colspan="1">19</td></tr><tr><td rowspan="1" colspan="1">
              <italic><tp:taxon-name><tp:taxon-name-part taxon-name-part-type="species">karlba</tp:taxon-name-part></tp:taxon-name></italic>
            </td><td rowspan="1" colspan="1">-</td><td rowspan="1" colspan="1">-</td><td rowspan="1" colspan="1">-</td><td rowspan="1" colspan="1">-</td><td rowspan="1" colspan="1">7.5</td><td rowspan="1" colspan="1">1</td></tr><tr><td rowspan="1" colspan="1">
              <italic><tp:taxon-name><tp:taxon-name-part taxon-name-part-type="species">paeninsulae</tp:taxon-name-part></tp:taxon-name></italic>
            </td><td rowspan="1" colspan="1">-</td><td rowspan="1" colspan="1">-</td><td rowspan="1" colspan="1">-</td><td rowspan="1" colspan="1">3.9</td><td rowspan="1" colspan="1">6.7</td><td rowspan="1" colspan="1">4</td></tr><tr><td rowspan="1" colspan="1">
              <italic><tp:taxon-name><tp:taxon-name-part taxon-name-part-type="species">pulchra</tp:taxon-name-part></tp:taxon-name></italic>
            </td><td rowspan="1" colspan="1">9.3*</td><td rowspan="1" colspan="1">9.8*</td><td rowspan="1" colspan="1">15</td><td rowspan="1" colspan="1">8.6*</td><td rowspan="1" colspan="1">5.3</td><td rowspan="1" colspan="1">13</td></tr><tr><td rowspan="1" colspan="1">
              <italic><tp:taxon-name><tp:taxon-name-part taxon-name-part-type="species">walkeri</tp:taxon-name-part></tp:taxon-name></italic>
            </td><td rowspan="1" colspan="1">0.8</td><td rowspan="1" colspan="1">0.6</td><td rowspan="1" colspan="1">7</td><td rowspan="1" colspan="1">-</td><td rowspan="1" colspan="1">-</td><td rowspan="1" colspan="1">-</td></tr><tr><td rowspan="1" colspan="1">
              <italic><tp:taxon-name><tp:taxon-name-part taxon-name-part-type="species">viridicingulata</tp:taxon-name-part></tp:taxon-name></italic>
            </td><td rowspan="1" colspan="1">4.5</td><td rowspan="1" colspan="1">9.0</td><td rowspan="1" colspan="1">4</td><td rowspan="1" colspan="1">-</td><td rowspan="1" colspan="1">7.3</td><td rowspan="1" colspan="1">1</td></tr></tbody></table></table-wrap><fig id="F5" position="float" orientation="portrait"><label>Figures 16–19.</label><caption><p>Abdomen, lateral view. <bold>16</bold> <italic><tp:taxon-name><tp:taxon-name-part taxon-name-part-type="genus">Amegilla</tp:taxon-name-part> <tp:taxon-name-part taxon-name-part-type="species">murrayensis</tp:taxon-name-part></tp:taxon-name></italic> female <bold>17</bold> male <bold>18</bold> <italic><tp:taxon-name><tp:taxon-name-part taxon-name-part-type="genus">Amegilla</tp:taxon-name-part> <tp:taxon-name-part taxon-name-part-type="species">pulchra</tp:taxon-name-part></tp:taxon-name></italic> female <bold>19</bold> male.</p></caption><graphic xmlns:xlink="http://www.w3.org/1999/xlink" xlink:href="zookeys-653-079-g005.jpg" position="float" orientation="portrait" xlink:type="simple" id="oo_121858.jpg"/></fig><supplementary-material xmlns:xlink="http://www.w3.org/1999/xlink" id="S1" position="float" orientation="portrait" xlink:type="simple"><label>Supplementary material 1</label><caption><p>Phylogenetic trees and table of DNA voucher numbers, including Genbank accession numbers</p></caption><p>Data type: phylogenetic data</p><p>Explanation note: <bold>Figure S1.</bold> <abbrev xlink:title="cytochrome oxidase subunit 1" id="ABBRID0EVAHK" xlink:type="simple">CO1</abbrev> (primers M70/M202) neighbour-joining tree calculated using uncorrected sequence divergence in PAUP*. Terminals are labelled with RB-numbers, which refer to Table S1, sequencing primer or ‘cons’, indicating consensus sequence based on forward and reverse sequencing.</p><p>
          <bold>Figure S2.</bold> <abbrev xlink:title="cytochrome oxidase subunit 1" id="ABBRID0E5AHK" xlink:type="simple">CO1</abbrev> (primers M414/M423) neighbour-joining tree calculated using uncorrected sequence divergence in PAUP*. Terminals are labelled with RB-numbers, which refer to Table S1, sequencing primer or ‘cons’, indicating consensus sequence based on forward and reverse sequencing.</p><p>
          <bold>Table S1.</bold> Table of DNA specimens and GenBank accession numbers and locality data.</p><media xlink:href="zookeys-653-079-s001.pdf" mimetype="application" mime-subtype="pdf" position="float" orientation="portrait" xlink:type="simple" id="oo_121868.pdf"/><permissions><license xlink:type="simple"><license-p>This dataset is made available under the Open Database License (<ext-link xlink:type="simple" ext-link-type="uri" xlink:href="http://opendatacommons.org/licenses/odbl/1.0/">http://opendatacommons.org/licenses/odbl/1.0/</ext-link>). The Open Database License (ODbL) is a license agreement intended to allow users to freely share, modify, and use this Dataset while maintaining this same freedom for others, provided that the original source and author(s) are credited.</license-p></license></permissions><attrib specific-use="authors">Remko Leijs, Michael Batley, Katja Hogendoorn</attrib></supplementary-material></tp:treatment-sec><ref-list><ref id="B48"><mixed-citation xmlns:xlink="http://www.w3.org/1999/xlink" xlink:type="simple">
          <person-group><name name-style="western"><surname>Rayment</surname><given-names>T</given-names></name></person-group> (<year>1947</year>) A critical revision of species in the <tp:taxon-name><tp:taxon-name-part taxon-name-part-type="species">zonata</tp:taxon-name-part></tp:taxon-name> group of <italic><tp:taxon-name><tp:taxon-name-part taxon-name-part-type="genus">Anthophora</tp:taxon-name-part></tp:taxon-name></italic> by new characters (Part II), Treubia 19: 46–73.</mixed-citation></ref><ref id="B26"><mixed-citation xmlns:xlink="http://www.w3.org/1999/xlink" xlink:type="simple">
          <person-group><name name-style="western"><surname>Hebert</surname><given-names>PDN</given-names></name><name name-style="western"><surname>Penton</surname><given-names>EH</given-names></name><name name-style="western"><surname>Burns</surname><given-names>JM</given-names></name><name name-style="western"><surname>Janzen</surname><given-names>DH</given-names></name><name name-style="western"><surname>Hallwachs</surname><given-names>W</given-names></name></person-group> (<year>2004</year>) Ten species in one: DNA barcoding reveals cryptic species in the neo-tropical skipper butterfly <italic><tp:taxon-name><tp:taxon-name-part taxon-name-part-type="genus">Astraptes</tp:taxon-name-part> <tp:taxon-name-part taxon-name-part-type="species">fulgerator</tp:taxon-name-part></tp:taxon-name></italic>. Proceedings National Academy of Sciences, USA 101: 14812–14817. <ext-link xlink:type="simple" ext-link-type="doi" xlink:href="10.1073/pnas.0406166101">https://doi.org/10.1073/pnas.0406166101</ext-link></mixed-citation></ref></ref-list></tp:taxon-treatment>
