# Supplementary material for: The genus Amegilla (Hymenoptera, Apidae, Anthophorini) in Australia: A revision of the subgenera Notomegilla and Zonamegilla
Source: Zookeys. 2017 Feb 8;(653):79–140. doi: 10.3897/zookeys.653.11177 (PMC5345376; doi:10.3897/zookeys.653.11177)
Supplement: XML Treatment for Amegilla (Zonamegilla) pulchra [file zookeys.653.11177-treatment14.xml]

<!DOCTYPE tp:taxon-treatment
  PUBLIC "-//TaxonX//DTD Taxonomic Treatment Publishing DTD v0 20100105//EN" "tax-treatment-NSO.dtd">
<tp:taxon-treatment xmlns:tp="http://www.plazi.org/taxpub"><tp:treatment-meta><kwd-group><label>Taxon classification</label><kwd><named-content content-type="kingdom">Animalia</named-content></kwd><kwd><named-content content-type="order">Hymenoptera</named-content></kwd><kwd><named-content content-type="family">Apidae</named-content></kwd></kwd-group><mixed-citation publication-type="journal"><person-group><name><surname>Leijs</surname><given-names>Remko</given-names></name><name><surname>Batley</surname><given-names>Michael</given-names></name><name><surname>Hogendoorn</surname><given-names>Katja</given-names></name></person-group><article-title>The genus <italic><tp:taxon-name><tp:taxon-name-part taxon-name-part-type="genus">Amegilla</tp:taxon-name-part></tp:taxon-name></italic> (<tp:taxon-name><tp:taxon-name-part taxon-name-part-type="order">Hymenoptera</tp:taxon-name-part></tp:taxon-name>, <tp:taxon-name><tp:taxon-name-part taxon-name-part-type="family">Apidae</tp:taxon-name-part></tp:taxon-name>, <tp:taxon-name><tp:taxon-name-part taxon-name-part-type="tribe">Anthophorini</tp:taxon-name-part></tp:taxon-name>) in Australia: A revision of the subgenera <italic><tp:taxon-name><tp:taxon-name-part taxon-name-part-type="subgenus">Notomegilla</tp:taxon-name-part></tp:taxon-name></italic> and <italic><tp:taxon-name><tp:taxon-name-part taxon-name-part-type="subgenus">Zonamegilla</tp:taxon-name-part></tp:taxon-name></italic></article-title><source>Zookeys</source><day>8</day><month>2</month><year>2017</year><volume>2017</volume><issue>653</issue><fpage>79</fpage><lpage>140</lpage><pub-id pub-id-type="doi">10.3897/zookeys.653.11177</pub-id></mixed-citation></tp:treatment-meta><tp:nomenclature><tp:taxon-name>
            <tp:taxon-name-part taxon-name-part-type="genus">Amegilla</tp:taxon-name-part> (<tp:taxon-name-part taxon-name-part-type="subgenus">Zonamegilla</tp:taxon-name-part>) <tp:taxon-name-part taxon-name-part-type="species">pulchra</tp:taxon-name-part>
</tp:taxon-name><tp:taxon-authority>(Smith)</tp:taxon-authority><xref ref-type="fig" rid="F3">Figs 12</xref><xref ref-type="fig" rid="F9">, 34</xref><xref ref-type="fig" rid="F10">, 47</xref><tp:nomenclature-citation-list><tp:nomenclature-citation><tp:taxon-name>
                <tp:taxon-name-part taxon-name-part-type="genus">Anthophora</tp:taxon-name-part> <tp:taxon-name-part taxon-name-part-type="species">pulchra</tp:taxon-name-part></tp:taxon-name><comment>Smith, 1854, p. 335.</comment></tp:nomenclature-citation><tp:nomenclature-citation><tp:taxon-name>
                <tp:taxon-name-part taxon-name-part-type="genus">Amegilla</tp:taxon-name-part> <tp:taxon-name-part taxon-name-part-type="species">pulchra</tp:taxon-name-part></tp:taxon-name><comment>(Smith) Michener, 1965, p. 217.</comment></tp:nomenclature-citation><tp:nomenclature-citation><tp:taxon-name>
                <tp:taxon-name-part taxon-name-part-type="genus">Amegilla</tp:taxon-name-part> (<tp:taxon-name-part taxon-name-part-type="subgenus">Zonamegilla</tp:taxon-name-part>) <tp:taxon-name-part taxon-name-part-type="species">pulchra</tp:taxon-name-part></tp:taxon-name><comment>(Smith) Brooks, 1988, p. 511.</comment></tp:nomenclature-citation><tp:nomenclature-citation><tp:taxon-name>
                <tp:taxon-name-part taxon-name-part-type="genus">Anthophora</tp:taxon-name-part> <tp:taxon-name-part taxon-name-part-type="species">holmesi</tp:taxon-name-part></tp:taxon-name><comment>Rayment, 1947, p. 56, <bold>n. syn.</bold></comment></tp:nomenclature-citation><tp:nomenclature-citation><tp:taxon-name>
                <tp:taxon-name-part taxon-name-part-type="genus">Amegilla</tp:taxon-name-part> <tp:taxon-name-part taxon-name-part-type="species">holmesi</tp:taxon-name-part></tp:taxon-name><comment>(Rayment) Michener, 1965, p. 216.</comment></tp:nomenclature-citation><tp:nomenclature-citation><tp:taxon-name>
                <tp:taxon-name-part taxon-name-part-type="genus">Amegilla</tp:taxon-name-part> (<tp:taxon-name-part taxon-name-part-type="subgenus">Zonamegilla</tp:taxon-name-part>) <tp:taxon-name-part taxon-name-part-type="species">holmesi</tp:taxon-name-part></tp:taxon-name><comment>(Rayment) Brooks, 1988, p. 511.</comment></tp:nomenclature-citation><tp:nomenclature-citation><tp:taxon-name>
                <tp:taxon-name-part taxon-name-part-type="genus">Anthophora</tp:taxon-name-part> <tp:taxon-name-part taxon-name-part-type="species">parapulchra</tp:taxon-name-part></tp:taxon-name><comment>Rayment, 1947, p.61, <bold>n. syn.</bold></comment></tp:nomenclature-citation><tp:nomenclature-citation><tp:taxon-name>
                <tp:taxon-name-part taxon-name-part-type="genus">Amegilla</tp:taxon-name-part> <tp:taxon-name-part taxon-name-part-type="species">parapulchra</tp:taxon-name-part></tp:taxon-name><comment>(Rayment) Michener, 1965, p. 217.</comment></tp:nomenclature-citation><tp:nomenclature-citation><tp:taxon-name>
                <tp:taxon-name-part taxon-name-part-type="genus">Amegilla</tp:taxon-name-part> (<tp:taxon-name-part taxon-name-part-type="subgenus">Zonamegilla</tp:taxon-name-part>) <tp:taxon-name-part taxon-name-part-type="species">parapulchra</tp:taxon-name-part></tp:taxon-name><comment>(Rayment) Brooks, 1988, p. 511.</comment></tp:nomenclature-citation><tp:nomenclature-citation><tp:taxon-name>
                <tp:taxon-name-part taxon-name-part-type="genus">Anthophora</tp:taxon-name-part> <tp:taxon-name-part taxon-name-part-type="species">salteri</tp:taxon-name-part></tp:taxon-name><comment>Cockerell, 1905, p. 398, <bold>n. syn.</bold></comment></tp:nomenclature-citation><tp:nomenclature-citation><tp:taxon-name>
                <tp:taxon-name-part taxon-name-part-type="genus">Amegilla</tp:taxon-name-part> <tp:taxon-name-part taxon-name-part-type="species">salteri</tp:taxon-name-part></tp:taxon-name><comment>(Cockerell) Michener, 1965, p. 217.</comment></tp:nomenclature-citation><tp:nomenclature-citation><tp:taxon-name>
                <tp:taxon-name-part taxon-name-part-type="genus">Amegilla</tp:taxon-name-part> (<tp:taxon-name-part taxon-name-part-type="subgenus">Zonamegilla</tp:taxon-name-part>) <tp:taxon-name-part taxon-name-part-type="species">salteri</tp:taxon-name-part></tp:taxon-name><comment>(Cockerell) Brooks, 1988, p. 511.</comment></tp:nomenclature-citation><tp:nomenclature-citation><tp:taxon-name>
                <tp:taxon-name-part taxon-name-part-type="genus">Anthophora</tp:taxon-name-part> <tp:taxon-name-part taxon-name-part-type="species">pulchra</tp:taxon-name-part> <tp:taxon-name-part taxon-name-part-type="subspecies">townleyella</tp:taxon-name-part></tp:taxon-name><comment>Rayment, 1947, p. 67. <bold>n. syn.</bold></comment></tp:nomenclature-citation><tp:nomenclature-citation><tp:taxon-name>
                <tp:taxon-name-part taxon-name-part-type="genus">Amegilla</tp:taxon-name-part> <tp:taxon-name-part taxon-name-part-type="species">townleyella</tp:taxon-name-part></tp:taxon-name><comment>(Rayment) Michener, 1965, p. 217.</comment></tp:nomenclature-citation><tp:nomenclature-citation><tp:taxon-name>
                <tp:taxon-name-part taxon-name-part-type="genus">Anthophora</tp:taxon-name-part> <tp:taxon-name-part taxon-name-part-type="species">shafferyella</tp:taxon-name-part></tp:taxon-name><comment>Rayment, 1947, p. 70. <bold>n. syn.</bold></comment></tp:nomenclature-citation><tp:nomenclature-citation><tp:taxon-name>
                <tp:taxon-name-part taxon-name-part-type="genus">Amegilla</tp:taxon-name-part> <tp:taxon-name-part taxon-name-part-type="species">shafferyella</tp:taxon-name-part></tp:taxon-name><comment>(Rayment) Michener, 1965, p. 217.</comment></tp:nomenclature-citation><tp:nomenclature-citation><tp:taxon-name>
                <tp:taxon-name-part taxon-name-part-type="genus">Amegilla</tp:taxon-name-part> (<tp:taxon-name-part taxon-name-part-type="subgenus">Zonamegilla</tp:taxon-name-part>) <tp:taxon-name-part taxon-name-part-type="species">shafferyella</tp:taxon-name-part></tp:taxon-name><comment>(Rayment) Brooks, 1988, p. 511.</comment></tp:nomenclature-citation><tp:nomenclature-citation><tp:taxon-name>
                <tp:taxon-name-part taxon-name-part-type="genus">Anthophora</tp:taxon-name-part> <tp:taxon-name-part taxon-name-part-type="species">perpulchra</tp:taxon-name-part> <tp:taxon-name-part taxon-name-part-type="subspecies">wallaciella</tp:taxon-name-part></tp:taxon-name><comment>Rayment, 1947, p. 65. <bold>n. syn.</bold></comment></tp:nomenclature-citation><tp:nomenclature-citation><tp:taxon-name>
                <tp:taxon-name-part taxon-name-part-type="genus">Amegilla</tp:taxon-name-part> <tp:taxon-name-part taxon-name-part-type="species">wallaciella</tp:taxon-name-part></tp:taxon-name><comment>(Rayment) Michener, 1965, p. 217.</comment></tp:nomenclature-citation></tp:nomenclature-citation-list></tp:nomenclature><tp:treatment-sec sec-type="material" id="SECID0EVRDK"><title>Material examined.</title><p>171 females and 182 males.</p></tp:treatment-sec><tp:treatment-sec sec-type="Type data" id="SECID0E1RDK"><title>Type data.</title><p>Lectotype of <italic><tp:taxon-name><tp:taxon-name-part taxon-name-part-type="species">pulchra</tp:taxon-name-part></tp:taxon-name></italic>, male, “<tp:taxon-name><tp:taxon-name-part taxon-name-part-type="species">pulchra</tp:taxon-name-part></tp:taxon-name> type Sm.”, “<tp:taxon-name><tp:taxon-name-part taxon-name-part-type="genus">Anthophora</tp:taxon-name-part> <tp:taxon-name-part taxon-name-part-type="species">pulchra</tp:taxon-name-part></tp:taxon-name> type” <abbrev xmlns:xlink="http://www.w3.org/1999/xlink" content-type="institution" xlink:title="The Natural History Museum, London" id="ABBRID0E4SDK" xlink:type="simple">BMNH</abbrev> 17B.666b, here designated.</p><p>Another, female, specimen in the British Museum bore the following labels: Moreton Bay; <tp:taxon-name><tp:taxon-name-part taxon-name-part-type="species">pulchra</tp:taxon-name-part></tp:taxon-name> type ♀ Sm; <tp:taxon-name><tp:taxon-name-part taxon-name-part-type="genus">Anthophora</tp:taxon-name-part> <tp:taxon-name-part taxon-name-part-type="species">pulchra</tp:taxon-name-part></tp:taxon-name> type; <tp:taxon-name><tp:taxon-name-part taxon-name-part-type="genus">Amegilla</tp:taxon-name-part></tp:taxon-name> niveocincta SM D.B. Baker 2008: <abbrev xmlns:xlink="http://www.w3.org/1999/xlink" content-type="institution" xlink:title="The Natural History Museum, London" id="ABBRID0E4TDK" xlink:type="simple">BMNH</abbrev> 17B.666a. As the specimen was unlike any Australian species, we have no reason to doubt Baker’s identification and the corollary that there has been a labelling error.</p><p>Syntype of <italic><tp:taxon-name><tp:taxon-name-part taxon-name-part-type="species">townleyella</tp:taxon-name-part></tp:taxon-name></italic>, female, Lismore, NSW, 8 Feb 1940, “Type, <tp:taxon-name><tp:taxon-name-part taxon-name-part-type="genus">Anthophora</tp:taxon-name-part> <tp:taxon-name-part taxon-name-part-type="species">salteri</tp:taxon-name-part></tp:taxon-name> <tp:taxon-name><tp:taxon-name-part taxon-name-part-type="species">townleyella</tp:taxon-name-part></tp:taxon-name>”, <named-content xmlns:xlink="http://www.w3.org/1999/xlink" content-type="dwc:institutional_code" xlink:type="simple">ANIC</named-content> 32-034170.</p><p>Lectotype of <italic><tp:taxon-name><tp:taxon-name-part taxon-name-part-type="species">parapulchra</tp:taxon-name-part></tp:taxon-name></italic>, female, Hunters Hill, Sydney, Dec. 1939, “No 28”, “Type, <tp:taxon-name><tp:taxon-name-part taxon-name-part-type="genus">Anthophora</tp:taxon-name-part> <tp:taxon-name-part taxon-name-part-type="species">parapulchra</tp:taxon-name-part></tp:taxon-name>”, <named-content xmlns:xlink="http://www.w3.org/1999/xlink" content-type="dwc:institutional_code" xlink:type="simple">ANIC</named-content> 32-034562, here designated.</p><p>Syntypes of <italic><tp:taxon-name><tp:taxon-name-part taxon-name-part-type="species">holmesi</tp:taxon-name-part></tp:taxon-name></italic>: female, Como, NSW, 4 Apr. 1940, “Type, <tp:taxon-name><tp:taxon-name-part taxon-name-part-type="genus">Anthophora</tp:taxon-name-part> <tp:taxon-name-part taxon-name-part-type="species">holmesi</tp:taxon-name-part></tp:taxon-name>”, <named-content xmlns:xlink="http://www.w3.org/1999/xlink" content-type="dwc:institutional_code" xlink:type="simple">ANIC</named-content> 32-034573; male, Sydney, NSW, 20 Mar. 1940, “Allotype, <tp:taxon-name><tp:taxon-name-part taxon-name-part-type="genus">Anthophora</tp:taxon-name-part> <tp:taxon-name-part taxon-name-part-type="species">perpulchra</tp:taxon-name-part></tp:taxon-name> <tp:taxon-name><tp:taxon-name-part taxon-name-part-type="species">holmesi</tp:taxon-name-part></tp:taxon-name>” , <named-content xmlns:xlink="http://www.w3.org/1999/xlink" content-type="dwc:institutional_code" xlink:type="simple">ANIC</named-content> 32-034574; female, Woollahra, NSW, 26 Mar. 1940, <named-content xmlns:xlink="http://www.w3.org/1999/xlink" content-type="dwc:institutional_code" xlink:type="simple">ANIC</named-content> 32-033648; male, Hunters Hill HS, NSW, 20 Mar. 1940, <named-content xmlns:xlink="http://www.w3.org/1999/xlink" content-type="dwc:institutional_code" xlink:type="simple">ANIC</named-content> 32-033651.</p><p>Holotype of <italic><tp:taxon-name><tp:taxon-name-part taxon-name-part-type="species">salteri</tp:taxon-name-part></tp:taxon-name></italic> (by monotypy): male, N.S.Wales, <abbrev xmlns:xlink="http://www.w3.org/1999/xlink" content-type="institution" xlink:title="The Natural History Museum, London" id="ABBRID0EKYDK" xlink:type="simple">BMNH</abbrev> 17B.665.</p><p>Holotype of <italic>shaffereyella</italic> (by monotypy): male, Mossman, Queensland, Feb. 1940, <tp:taxon-name><tp:taxon-name-part taxon-name-part-type="genus">Anthophora</tp:taxon-name-part> <tp:taxon-name-part taxon-name-part-type="species">salteri</tp:taxon-name-part></tp:taxon-name> <tp:taxon-name><tp:taxon-name-part taxon-name-part-type="species">shafferyella</tp:taxon-name-part></tp:taxon-name>, <named-content xmlns:xlink="http://www.w3.org/1999/xlink" content-type="dwc:institutional_code" xlink:type="simple">ANIC</named-content> 32-033534.</p><p>Lectotype of <italic><tp:taxon-name><tp:taxon-name-part taxon-name-part-type="species">perpulchra</tp:taxon-name-part></tp:taxon-name><tp:taxon-name><tp:taxon-name-part taxon-name-part-type="species">wallaciella</tp:taxon-name-part></tp:taxon-name></italic>: female, Hunters Hill, NSW, 20 Mar. 1940, “type, <tp:taxon-name><tp:taxon-name-part taxon-name-part-type="genus">Anthophora</tp:taxon-name-part> <tp:taxon-name-part taxon-name-part-type="species">perpulchra</tp:taxon-name-part> <tp:taxon-name-part taxon-name-part-type="subspecies">wallaciella</tp:taxon-name-part></tp:taxon-name>”, <named-content xmlns:xlink="http://www.w3.org/1999/xlink" content-type="dwc:institutional_code" xlink:type="simple">ANIC</named-content> 32-034571, here designated.</p></tp:treatment-sec><tp:treatment-sec sec-type="Decisions for synonymy" id="SECID0ET1DK"><title>Decisions for synonymy.</title><p>Examination of the above types indicated that <italic><tp:taxon-name><tp:taxon-name-part taxon-name-part-type="species">holmesi</tp:taxon-name-part></tp:taxon-name></italic>, <italic><tp:taxon-name><tp:taxon-name-part taxon-name-part-type="species">parapulchra</tp:taxon-name-part></tp:taxon-name></italic>, <italic><tp:taxon-name><tp:taxon-name-part taxon-name-part-type="species">salteri</tp:taxon-name-part></tp:taxon-name></italic> and <italic><tp:taxon-name><tp:taxon-name-part taxon-name-part-type="species">townleyella</tp:taxon-name-part></tp:taxon-name></italic> were conspecific with <italic><tp:taxon-name><tp:taxon-name-part taxon-name-part-type="species">pulchra</tp:taxon-name-part></tp:taxon-name></italic>. The holotype of <italic><tp:taxon-name><tp:taxon-name-part taxon-name-part-type="species">shafferyella</tp:taxon-name-part></tp:taxon-name></italic> had a dense hair patch on S5 an orange tint in the tergal hair bands like <italic><tp:taxon-name><tp:taxon-name-part taxon-name-part-type="species">adelaidae</tp:taxon-name-part></tp:taxon-name></italic>, as suggested by <xref ref-type="bibr" rid="B48">Rayment (1947)</xref> but the shape of S7 was unmistakably that of <italic><tp:taxon-name><tp:taxon-name-part taxon-name-part-type="species">pulchra</tp:taxon-name-part></tp:taxon-name></italic>, not <italic><tp:taxon-name><tp:taxon-name-part taxon-name-part-type="species">adelaidae</tp:taxon-name-part></tp:taxon-name></italic>. When examined carefully, the type of <italic><tp:taxon-name><tp:taxon-name-part taxon-name-part-type="species">salteri</tp:taxon-name-part></tp:taxon-name></italic> was found to be indistinguishable from <italic><tp:taxon-name><tp:taxon-name-part taxon-name-part-type="species">pulchra</tp:taxon-name-part></tp:taxon-name></italic>. In particular, it was found that the emargination of S5 was normal, though the hair pattern made it appear superficially as reported by <xref ref-type="bibr" rid="B13">Cockerell (1905)</xref>.</p><!--PageBreak--></tp:treatment-sec><tp:treatment-sec sec-type="diagnosis" id="SECID0EQ5DK"><title>Diagnosis.</title><p>For diagnosis and description we used specimens from the Sydney area because they vary less compared to those from the Brisbane area (see also under variation and remarks)</p><p>
            <italic><tp:taxon-name><tp:taxon-name-part taxon-name-part-type="genus">Amegilla</tp:taxon-name-part> <tp:taxon-name-part taxon-name-part-type="species">pulchra</tp:taxon-name-part></tp:taxon-name></italic> is a species with ivory face marks and paraocular areas with some long dark hairs. Tergites with pale blue or white hair bands that are not broadened laterally below the lateral arm of the gradulus (Figs <xref ref-type="fig" rid="F5">18</xref>, <xref ref-type="fig" rid="F5">19</xref>). Female T5 with a broad oval patch of white hair, usually not extended laterally, and a medial line of denser white hair that does not extend greatly into the prepygidial fimbria; female hind tibia with dark streak at least 0.5× times as long as the tibia. Male S6 with tuft dark hair apicomedially; S7 with narrow rounded head and small windows.</p></tp:treatment-sec><tp:treatment-sec sec-type="description" id="SECID0EK6DK"><title>Description.</title><p>
            <italic>Female</italic>: East Kurrajong, <named-content xmlns:xlink="http://www.w3.org/1999/xlink" content-type="dwc:verbatimCoordinates" xlink:type="simple"><named-content content-type="geo-json" specific-use="{&#34;type&#34;:&#34;Point&#34;,&#34;coordinates&#34;:[150.767000,-33.500000]}" id="NCID0EV6DK" xlink:type="simple">33.500S 150.767E</named-content></named-content>, NSW, 8 Jan 2003, R Spooner Hart, DNA voucher RB083 (RL494), <named-content xmlns:xlink="http://www.w3.org/1999/xlink" content-type="dwc:institutional_code" xlink:type="simple">SAMA</named-content> 32-002612.</p><p>Length 14 mm; forewing length 9 mm.</p><p>
            <bold><italic>Structure.</italic></bold> Head: clypeus protuberant, in profile 0.4× width of eye; galea in repose reaching half-way between coxa of fore and mid legs; length of f1 2.8× length of f2, 0.8× length of scape (excluding basal bulb) and 1.6× length of f10; length of f3–9 0.9× width; <abbrev xmlns:xlink="http://www.w3.org/1999/xlink" xlink:title="interocellar distance" id="ABBRID0EHAEK" xlink:type="simple">IOD</abbrev> 1.2× <abbrev xmlns:xlink="http://www.w3.org/1999/xlink" xlink:title="ocellocular distance" id="ABBRID0ELAEK" xlink:type="simple">OOD</abbrev>; <abbrev xmlns:xlink="http://www.w3.org/1999/xlink" xlink:title="shortest distance between medial and lateral ocelli" id="ABBRID0EPAEK" xlink:type="simple">OS</abbrev> 0.6× <abbrev xmlns:xlink="http://www.w3.org/1999/xlink" xlink:title="ocellocular distance" id="ABBRID0ETAEK" xlink:type="simple">OOD</abbrev>. <bold><italic>Coloration</italic>.</bold> Ivory marks on labrum, mandibles, scape, clypeus, paraocular and supraclypeal areas; inverted T-shape on clypeus. <bold><italic>Pubescence</italic>.</bold> Head: labrum white, remaining areas predominantly pale, darker towards vertex with scattered black robust hairs on clypeus, paraocular areas, between antennae, near ocelli and on vertex; gena white, ginger towards vertex. Thorax: scutum ginger intermixed with many black hairs, therefore overall darker than other species; pleura ginger with scattered black hair under wing base, white ventrally; thoracic sterna white; propodeum laterally ginger with scattered black hair. Legs: forefemur posteriorly with long white hair, outer surface of foretibia and -tarsus greyish white, inner surface of tarsus dark; mid legs black, except white hair on apex of femur and on outer surface of tibia and basitarsus, contiguous short white hairs on posterior proximal part of femur; hind legs black except white hair on apex of femur and outer surface of tibia, very small white patch on basal part of basitarsus; basitibial streak black, 0.8× length of femur. Metasoma: apical hair bands on T1–T4 white with very weak light blue iridescence; T5 laterally with moderately long white hair (Fig. <xref ref-type="fig" rid="F9">34</xref>), fimbria dark, medial patch ovoid with weak medial stripe; S3, S4 dark, posterolateral patches of white hairs; S5 dark, laterally with small white patches. <bold><italic>Punctation</italic>.</bold> Head: clypeus with close, medium, deep punctures, 0.1–0.8 puncture widths apart; labrum somewhat shiny, with close to open, small punctures of intermediate depth, 0.5–2.0 puncture widths apart. Thorax: scutum somewhat shiny, with close punctures, 0.2–1.0 puncture widths apart. Metasoma: T1–T5 with open punctures, 0.8–1.5 puncture widths apart.</p><p>
            <italic>Male</italic>: Northbridge, <named-content xmlns:xlink="http://www.w3.org/1999/xlink" content-type="dwc:verbatimCoordinates" xlink:type="simple"><named-content content-type="geo-json" specific-use="{&#34;type&#34;:&#34;Point&#34;,&#34;coordinates&#34;:[151.217000,-33.800000]}" id="NCID0EOBEK" xlink:type="simple">33.800S 151.217E</named-content></named-content>, NSW, 27 Feb 2003, M. Bell, DNA voucher RB078 (RL487), <named-content xmlns:xlink="http://www.w3.org/1999/xlink" content-type="dwc:institutional_code" xlink:type="simple">SAMA</named-content> 32-002611.</p><p>Length 12 mm; forewing length 8 mm.</p><p>
            <bold><italic>Structure.</italic></bold> Head: shortest distance between eyes 0.5× length of eye; clypeus protuberant, in profile 0.5× width of eye; galea in repose reaching just past forecoxa; length of f1 2× length of f2, 0.6× length of scape (excluding basal bulb) and 1.1× length of <!--PageBreak-->f11; length of f3–10 1.2× width; <abbrev xmlns:xlink="http://www.w3.org/1999/xlink" xlink:title="interocellar distance" id="ABBRID0ECCEK" xlink:type="simple">IOD</abbrev> 1.4× <abbrev xmlns:xlink="http://www.w3.org/1999/xlink" xlink:title="ocellocular distance" id="ABBRID0EGCEK" xlink:type="simple">OOD</abbrev>; <abbrev xmlns:xlink="http://www.w3.org/1999/xlink" xlink:title="shortest distance between medial and lateral ocelli" id="ABBRID0EKCEK" xlink:type="simple">OS</abbrev> 0.7× <abbrev xmlns:xlink="http://www.w3.org/1999/xlink" xlink:title="ocellocular distance" id="ABBRID0EOCEK" xlink:type="simple">OOD</abbrev>. Wings: length of marginal cell 0.8× distance from apex of marginal cell to wing tip; length of vein M of hind wing 2.8× length second abscissa of M+Cu; length of jugal lobe about 0.4× length of vannal lobe. Metasoma: apicomedial emargination of S5 narrow and deep; S7 windows medium size, median hair brush 3× width, lateral wings of hair brush narrow but well developed with 110° angle between them (Fig. <xref ref-type="fig" rid="F10">47</xref>). <bold><italic>Pubescence</italic>.</bold> Head: labrum white, clypeus and paraocular marks predominantly black, remaining pubescence grey, scattered black hairs between antennae, near ocelli and on vertex; gena white. Thorax: scutum pale brown intermixed with black hair; pleura pale brown with scattered black hair under wing base, white ventrally; propodeum laterally pale brown with scattered black hair. Legs: forefemur posteriorly with long white hair, outer surface of tibia and tarsus greyish, inner surface of tarsus dark; mid legs dark, except white hair on the apex of femur, a small patch near the apex of the femur and on outer surface of tibia and basitarsus; hind legs dark, except white hair on apex of femur and outer surface of tibia, small white patch on outer base of basitarsus. Metasoma: apical hair bands on T1–T5 white, lacking iridescence; parts that are not covered by hair bands dark brown; T6, T7 black when viewed from behind, brown when viewed from side; S2–S5 medial 50% dark, laterally white. <bold><italic>Punctation</italic>.</bold> Head: clypeus with punctures 1.0–2.0 puncture widths apart; labrum with medium, shallow punctures 0.7–1.5 puncture widths apart. Thorax: scutum somewhat shiny, with close, medium, shallow punctures 0.4–0.9 puncture widths apart. Metasoma: T1–T5 somewhat shiny, with open, fine, shallow punctures, 1.0–2.0 puncture widths apart.</p></tp:treatment-sec><tp:treatment-sec sec-type="variation" id="SECID0E5CEK"><title>Variation.</title><p>Most specimens of <italic><tp:taxon-name><tp:taxon-name-part taxon-name-part-type="species">pulchra</tp:taxon-name-part></tp:taxon-name></italic> in collections have relatively narrow white bands with small amounts of green-blue iridescence and ivory face markings. However, examination of a series of fresh specimens collected from the Brisbane area on two consecutive days showed iridescent bands that varied in colour from green-blue to orange or white. Some specimens also had yellowish face marks and specimens varied with respect to the shape of the white patch on female T5, some approaching those found in <italic><tp:taxon-name><tp:taxon-name-part taxon-name-part-type="species">murrayensis</tp:taxon-name-part></tp:taxon-name></italic>. There was however no correlation with sequenced mitochondrial DNA, because the majority of those specimens shared the same mitochondrial haplotypes (Suppl. material <xref ref-type="supplementary-material" rid="S1">1</xref>: Fig. S2).</p></tp:treatment-sec><tp:treatment-sec sec-type="remarks" id="SECID0E3DEK"><title>Remarks.</title><p>In all phylogenetic analyses <italic><tp:taxon-name><tp:taxon-name-part taxon-name-part-type="species">murrayensis</tp:taxon-name-part></tp:taxon-name></italic> and <italic><tp:taxon-name><tp:taxon-name-part taxon-name-part-type="species">pulchra</tp:taxon-name-part></tp:taxon-name></italic> appeared as sister species (Fig. <xref ref-type="fig" rid="F2">2</xref>, Suppl. material <xref ref-type="supplementary-material" rid="S1">1</xref>: S1, S2). As mentioned in the Results and Discussion section and under the remarks for <italic><tp:taxon-name><tp:taxon-name-part taxon-name-part-type="species">murrayensis</tp:taxon-name-part></tp:taxon-name></italic> there are some unresolved problems with the genetics of the two species, probably due to the presence of a mitochondrial copy in the nuclear genome, which makes molecular identification of these two species not straightforward. DNA barcoding of <italic><tp:taxon-name><tp:taxon-name-part taxon-name-part-type="species">pulchra</tp:taxon-name-part></tp:taxon-name></italic> specimens using the standard barcoding primers (<xref ref-type="bibr" rid="B26">Hebert et al. 2004</xref>) resulted in two distinct clades, separating morphologically similar specimens with identical collection details (Suppl. material <xref ref-type="supplementary-material" rid="S1">1</xref>: Fig. S2). Future results of DNA barcoding of <italic><tp:taxon-name><tp:taxon-name-part taxon-name-part-type="species">pulchra</tp:taxon-name-part></tp:taxon-name></italic> specimens should therefore be interpreted with caution. Additionally, morphological variation of the above mentioned specimens collected in the Brisbane area and museum specimens from that area and others incidentally showed <italic><tp:taxon-name><tp:taxon-name-part taxon-name-part-type="species">murrayensis</tp:taxon-name-part></tp:taxon-name></italic> characters such as pale yellow face markings and hair patch that <!--PageBreak-->reaches the lateral margins of the female T5. This may be a consequence of intraspecific variability, but it is also possible that these character states result from hybridization with <italic><tp:taxon-name><tp:taxon-name-part taxon-name-part-type="species">murrayensis</tp:taxon-name-part></tp:taxon-name></italic>. Hybridization regularly occurs between closely related species that historically had allopatric distributions, but that in more recent time became in secondary contact (<xref ref-type="bibr" rid="B34">Kawakami and Butlin 2012</xref>) as could be the case with <italic><tp:taxon-name><tp:taxon-name-part taxon-name-part-type="species">pulchra</tp:taxon-name-part></tp:taxon-name></italic> and <italic><tp:taxon-name><tp:taxon-name-part taxon-name-part-type="species">murrayensis</tp:taxon-name-part></tp:taxon-name></italic> when their distribution patterns are considered (Fig. <xref ref-type="fig" rid="F2">2I, J</xref>). Unfortunately, testing above hypotheses about nuclear paralogues and introgression is beyond the scope of this paper.</p></tp:treatment-sec><tp:treatment-sec sec-type="phenology" id="SECID0EWHEK"><title>Phenology.</title><table-wrap id="T5" position="anchor" orientation="portrait"><table id="TID0EW6AK" rules="all"><tbody><tr><th rowspan="1" colspan="1">Month:</th><th rowspan="1" colspan="1">Jan</th><th rowspan="1" colspan="1">Feb</th><th rowspan="1" colspan="1">Mar</th><th rowspan="1" colspan="1">Apr</th><th rowspan="1" colspan="1">May</th><th rowspan="1" colspan="1">Jun</th><th rowspan="1" colspan="1">Jul</th><th rowspan="1" colspan="1">Aug</th><th rowspan="1" colspan="1">Sep</th><th rowspan="1" colspan="1">Oct</th><th rowspan="1" colspan="1">Nov</th><th rowspan="1" colspan="1">Dec</th></tr><tr><td rowspan="1" colspan="1">
              <bold>No. of records</bold>:</td><td rowspan="1" colspan="1">38</td><td rowspan="1" colspan="1">67</td><td rowspan="1" colspan="1">127</td><td rowspan="1" colspan="1">51</td><td rowspan="1" colspan="1">5</td><td rowspan="1" colspan="1">3</td><td rowspan="1" colspan="1">0</td><td rowspan="1" colspan="1">2</td><td rowspan="1" colspan="1">7</td><td rowspan="1" colspan="1">12</td><td rowspan="1" colspan="1">44</td><td rowspan="1" colspan="1">51</td></tr></tbody></table></table-wrap></tp:treatment-sec><tp:treatment-sec sec-type="distribution" id="SECID0EWKEK"><title>Distribution.</title><p>Mainly east of the Great Dividing Range in New South Wales and Queensland (Fig. <xref ref-type="fig" rid="F3">12</xref>). This species has also been found on Fiji. Specimens from the Pacific islands had mitochondrial haplotypes identical to those from the Brisbane area and were probably introduced there (<xref ref-type="bibr" rid="B24">Groom et al. 2014</xref>).</p></tp:treatment-sec><tp:treatment-sec><!--Section generated to contain objects referenced in tp:taxon-treatment.--><fig id="F3" position="float" orientation="portrait"><label>Figure 3–14.</label><caption><p>Distribution maps ● indicate museum record, ʘ indicates DNA specimen.</p></caption><graphic xmlns:xlink="http://www.w3.org/1999/xlink" xlink:href="zookeys-653-079-g003.jpg" position="float" orientation="portrait" xlink:type="simple" id="oo_121856.jpg"/></fig><fig id="F9" position="float" orientation="portrait"><label>Figure 24–37.</label><caption><p>Apical tergites of females, especially T5. <bold>24</bold> <italic><tp:taxon-name><tp:taxon-name-part taxon-name-part-type="species">aeruginosa</tp:taxon-name-part></tp:taxon-name></italic> <bold>25</bold> <italic><tp:taxon-name><tp:taxon-name-part taxon-name-part-type="species">chlorocyanea</tp:taxon-name-part></tp:taxon-name></italic> <bold>26</bold> <italic><tp:taxon-name><tp:taxon-name-part taxon-name-part-type="species">adelaidae</tp:taxon-name-part></tp:taxon-name></italic> <bold>27</bold> <italic><tp:taxon-name><tp:taxon-name-part taxon-name-part-type="species">alpha</tp:taxon-name-part></tp:taxon-name></italic> <bold>28</bold> <italic><tp:taxon-name><tp:taxon-name-part taxon-name-part-type="species">asserta</tp:taxon-name-part></tp:taxon-name></italic> <bold>29</bold> <italic><tp:taxon-name><tp:taxon-name-part taxon-name-part-type="species">cingulata</tp:taxon-name-part></tp:taxon-name></italic> <bold>30</bold> <italic><tp:taxon-name><tp:taxon-name-part taxon-name-part-type="species">indistincta</tp:taxon-name-part></tp:taxon-name></italic> <bold>31</bold> <italic><tp:taxon-name><tp:taxon-name-part taxon-name-part-type="species">karlba</tp:taxon-name-part></tp:taxon-name></italic> <bold>32</bold> <italic><tp:taxon-name><tp:taxon-name-part taxon-name-part-type="species">murrayensis</tp:taxon-name-part></tp:taxon-name></italic> <bold>33</bold> <italic><tp:taxon-name><tp:taxon-name-part taxon-name-part-type="species">paeninsulae</tp:taxon-name-part></tp:taxon-name></italic> <bold>34</bold> <italic><tp:taxon-name><tp:taxon-name-part taxon-name-part-type="species">pulchra</tp:taxon-name-part></tp:taxon-name></italic> <bold>35</bold> <italic><tp:taxon-name><tp:taxon-name-part taxon-name-part-type="species">thorogoodi</tp:taxon-name-part></tp:taxon-name></italic> <bold>36</bold> <italic><tp:taxon-name><tp:taxon-name-part taxon-name-part-type="species">viridicingulata</tp:taxon-name-part></tp:taxon-name></italic> <bold>37</bold> <italic><tp:taxon-name><tp:taxon-name-part taxon-name-part-type="species">walkeri</tp:taxon-name-part></tp:taxon-name></italic>.</p></caption><graphic xmlns:xlink="http://www.w3.org/1999/xlink" xlink:href="zookeys-653-079-g009.jpg" position="float" orientation="portrait" xlink:type="simple" id="oo_121864.jpg"/></fig><fig id="F10" position="float" orientation="portrait"><label>Figures 38–50.</label><caption><p>S7 of males. <bold>38</bold> <italic><tp:taxon-name><tp:taxon-name-part taxon-name-part-type="species">aeruginosa</tp:taxon-name-part></tp:taxon-name></italic> <bold>39</bold> <italic><tp:taxon-name><tp:taxon-name-part taxon-name-part-type="species">chlorocyanea</tp:taxon-name-part></tp:taxon-name></italic> <bold>40</bold> <italic><tp:taxon-name><tp:taxon-name-part taxon-name-part-type="species">adelaidae</tp:taxon-name-part></tp:taxon-name></italic> <bold>41</bold> <italic><tp:taxon-name><tp:taxon-name-part taxon-name-part-type="species">asserta</tp:taxon-name-part></tp:taxon-name></italic> <bold>42</bold> <italic><tp:taxon-name><tp:taxon-name-part taxon-name-part-type="species">cingulata</tp:taxon-name-part></tp:taxon-name></italic> <bold>43</bold> <italic><tp:taxon-name><tp:taxon-name-part taxon-name-part-type="species">indistincta</tp:taxon-name-part></tp:taxon-name></italic> <bold>44</bold> <italic><tp:taxon-name><tp:taxon-name-part taxon-name-part-type="species">karlba</tp:taxon-name-part></tp:taxon-name></italic> <bold>45</bold> <italic><tp:taxon-name><tp:taxon-name-part taxon-name-part-type="species">murrayensis</tp:taxon-name-part></tp:taxon-name></italic> <bold>46</bold> <italic><tp:taxon-name><tp:taxon-name-part taxon-name-part-type="species">paeninsulae</tp:taxon-name-part></tp:taxon-name></italic> <bold>47</bold> <italic><tp:taxon-name><tp:taxon-name-part taxon-name-part-type="species">pulchra</tp:taxon-name-part></tp:taxon-name></italic> <bold>48</bold> <italic><tp:taxon-name><tp:taxon-name-part taxon-name-part-type="species">thorogoodi</tp:taxon-name-part></tp:taxon-name></italic> <bold>49</bold> <italic><tp:taxon-name><tp:taxon-name-part taxon-name-part-type="species">viridicingulata</tp:taxon-name-part></tp:taxon-name></italic> <bold>50</bold> <italic><tp:taxon-name><tp:taxon-name-part taxon-name-part-type="species">walkeri</tp:taxon-name-part></tp:taxon-name></italic>.</p></caption><graphic xmlns:xlink="http://www.w3.org/1999/xlink" xlink:href="zookeys-653-079-g010.jpg" position="float" orientation="portrait" xlink:type="simple" id="oo_121865.jpg"/></fig><fig id="F5" position="float" orientation="portrait"><label>Figures 16–19.</label><caption><p>Abdomen, lateral view. <bold>16</bold> <italic><tp:taxon-name><tp:taxon-name-part taxon-name-part-type="genus">Amegilla</tp:taxon-name-part> <tp:taxon-name-part taxon-name-part-type="species">murrayensis</tp:taxon-name-part></tp:taxon-name></italic> female <bold>17</bold> male <bold>18</bold> <italic><tp:taxon-name><tp:taxon-name-part taxon-name-part-type="genus">Amegilla</tp:taxon-name-part> <tp:taxon-name-part taxon-name-part-type="species">pulchra</tp:taxon-name-part></tp:taxon-name></italic> female <bold>19</bold> male.</p></caption><graphic xmlns:xlink="http://www.w3.org/1999/xlink" xlink:href="zookeys-653-079-g005.jpg" position="float" orientation="portrait" xlink:type="simple" id="oo_121858.jpg"/></fig><supplementary-material xmlns:xlink="http://www.w3.org/1999/xlink" id="S1" position="float" orientation="portrait" xlink:type="simple"><label>Supplementary material 1</label><caption><p>Phylogenetic trees and table of DNA voucher numbers, including Genbank accession numbers</p></caption><p>Data type: phylogenetic data</p><p>Explanation note: <bold>Figure S1.</bold> <abbrev xlink:title="cytochrome oxidase subunit 1" id="ABBRID0EVAHK" xlink:type="simple">CO1</abbrev> (primers M70/M202) neighbour-joining tree calculated using uncorrected sequence divergence in PAUP*. Terminals are labelled with RB-numbers, which refer to Table S1, sequencing primer or ‘cons’, indicating consensus sequence based on forward and reverse sequencing.</p><p>
          <bold>Figure S2.</bold> <abbrev xlink:title="cytochrome oxidase subunit 1" id="ABBRID0E5AHK" xlink:type="simple">CO1</abbrev> (primers M414/M423) neighbour-joining tree calculated using uncorrected sequence divergence in PAUP*. Terminals are labelled with RB-numbers, which refer to Table S1, sequencing primer or ‘cons’, indicating consensus sequence based on forward and reverse sequencing.</p><p>
          <bold>Table S1.</bold> Table of DNA specimens and GenBank accession numbers and locality data.</p><media xlink:href="zookeys-653-079-s001.pdf" mimetype="application" mime-subtype="pdf" position="float" orientation="portrait" xlink:type="simple" id="oo_121868.pdf"/><permissions><license xlink:type="simple"><license-p>This dataset is made available under the Open Database License (<ext-link xlink:type="simple" ext-link-type="uri" xlink:href="http://opendatacommons.org/licenses/odbl/1.0/">http://opendatacommons.org/licenses/odbl/1.0/</ext-link>). The Open Database License (ODbL) is a license agreement intended to allow users to freely share, modify, and use this Dataset while maintaining this same freedom for others, provided that the original source and author(s) are credited.</license-p></license></permissions><attrib specific-use="authors">Remko Leijs, Michael Batley, Katja Hogendoorn</attrib></supplementary-material><fig id="F2" position="float" orientation="portrait"><label>Figure 2.</label><caption><p>Baysian molecular phylogenetic consensus tree of combined <abbrev xmlns:xlink="http://www.w3.org/1999/xlink" xlink:title="cytochrome oxidase subunit 1" id="ABBRID0EKGAE" xlink:type="simple">CO1</abbrev> sequences. Node support values (posterior probabilities) are shown near the nodes. The terminals are labelled with species names and RB-numbers, which refer to Table S1, and a locality indication.</p></caption><graphic xmlns:xlink="http://www.w3.org/1999/xlink" xlink:href="zookeys-653-079-g002.jpg" position="float" orientation="portrait" xlink:type="simple" id="oo_121854.jpg"/></fig></tp:treatment-sec><ref-list><ref id="B48"><mixed-citation xmlns:xlink="http://www.w3.org/1999/xlink" xlink:type="simple">
          <person-group><name name-style="western"><surname>Rayment</surname><given-names>T</given-names></name></person-group> (<year>1947</year>) A critical revision of species in the <tp:taxon-name><tp:taxon-name-part taxon-name-part-type="species">zonata</tp:taxon-name-part></tp:taxon-name> group of <italic><tp:taxon-name><tp:taxon-name-part taxon-name-part-type="genus">Anthophora</tp:taxon-name-part></tp:taxon-name></italic> by new characters (Part II), Treubia 19: 46–73.</mixed-citation></ref><ref id="B13"><mixed-citation xmlns:xlink="http://www.w3.org/1999/xlink" xlink:type="simple">
          <person-group><name name-style="western"><surname>Cockerell</surname><given-names>TDA</given-names></name></person-group> (<year>1905</year>) Descriptions and Records of Bees-IV. Annals and Magazine of Natural History 16: 392–403. <ext-link xlink:type="simple" ext-link-type="doi" xlink:href="10.1080/03745480509442880">https://doi.org/10.1080/03745480509442880</ext-link></mixed-citation></ref><ref id="B26"><mixed-citation xmlns:xlink="http://www.w3.org/1999/xlink" xlink:type="simple">
          <person-group><name name-style="western"><surname>Hebert</surname><given-names>PDN</given-names></name><name name-style="western"><surname>Penton</surname><given-names>EH</given-names></name><name name-style="western"><surname>Burns</surname><given-names>JM</given-names></name><name name-style="western"><surname>Janzen</surname><given-names>DH</given-names></name><name name-style="western"><surname>Hallwachs</surname><given-names>W</given-names></name></person-group> (<year>2004</year>) Ten species in one: DNA barcoding reveals cryptic species in the neo-tropical skipper butterfly <italic><tp:taxon-name><tp:taxon-name-part taxon-name-part-type="genus">Astraptes</tp:taxon-name-part> <tp:taxon-name-part taxon-name-part-type="species">fulgerator</tp:taxon-name-part></tp:taxon-name></italic>. Proceedings National Academy of Sciences, USA 101: 14812–14817. <ext-link xlink:type="simple" ext-link-type="doi" xlink:href="10.1073/pnas.0406166101">https://doi.org/10.1073/pnas.0406166101</ext-link></mixed-citation></ref><ref id="B34"><mixed-citation xmlns:xlink="http://www.w3.org/1999/xlink" xlink:type="simple">
          <person-group><name name-style="western"><surname>Kawakami</surname><given-names>T</given-names></name><name name-style="western"><surname>Butlin</surname><given-names>RK</given-names></name></person-group> (<year>2012</year>) Hybrid zones. eLS. <ext-link xlink:type="simple" ext-link-type="doi" xlink:href="10.1002/9780470015902.a0001752.pub2">https://doi.org/10.1002/9780470015902.a0001752.pub2</ext-link></mixed-citation></ref><ref id="B24"><mixed-citation xmlns:xlink="http://www.w3.org/1999/xlink" xlink:type="simple">
          <person-group><name name-style="western"><surname>Groom</surname><given-names>SVC</given-names></name><name name-style="western"><surname>Ngo</surname><given-names>HT</given-names></name><name name-style="western"><surname>Rehan</surname><given-names>SM</given-names></name><name name-style="western"><surname>Skelton</surname><given-names>P</given-names></name><name name-style="western"><surname>Stevens</surname><given-names>MI</given-names></name><name name-style="western"><surname>Schwarz</surname><given-names>MP</given-names></name></person-group> (<year>2014</year>) Multiple recent introductions of apid bees into Pacific archipelagos signify potentially large consequences for both agriculture and indigenous ecosystems. Biol Invasions 16: 2293–2302. <ext-link xlink:type="simple" ext-link-type="doi" xlink:href="10.1007/s10530-014-0664-7">https://doi.org/10.1007/s10530-014-0664-7</ext-link></mixed-citation></ref></ref-list></tp:taxon-treatment>
