# Supplementary material for: The genus Amegilla (Hymenoptera, Apidae, Anthophorini) in Australia: A revision of the subgenera Notomegilla and Zonamegilla
Source: Zookeys. 2017 Feb 8;(653):79–140. doi: 10.3897/zookeys.653.11177 (PMC5345376; doi:10.3897/zookeys.653.11177)
Supplement: XML Treatment for Amegilla (Zonamegilla) viridicingulata [file zookeys.653.11177-treatment16.xml]

<!DOCTYPE tp:taxon-treatment
  PUBLIC "-//TaxonX//DTD Taxonomic Treatment Publishing DTD v0 20100105//EN" "tax-treatment-NSO.dtd">
<tp:taxon-treatment xmlns:tp="http://www.plazi.org/taxpub"><tp:treatment-meta><kwd-group><label>Taxon classification</label><kwd><named-content content-type="kingdom">Animalia</named-content></kwd><kwd><named-content content-type="order">Hymenoptera</named-content></kwd><kwd><named-content content-type="family">Apidae</named-content></kwd></kwd-group><mixed-citation publication-type="journal"><person-group><name><surname>Leijs</surname><given-names>Remko</given-names></name><name><surname>Batley</surname><given-names>Michael</given-names></name><name><surname>Hogendoorn</surname><given-names>Katja</given-names></name></person-group><article-title>The genus <italic><tp:taxon-name><tp:taxon-name-part taxon-name-part-type="genus">Amegilla</tp:taxon-name-part></tp:taxon-name></italic> (<tp:taxon-name><tp:taxon-name-part taxon-name-part-type="order">Hymenoptera</tp:taxon-name-part></tp:taxon-name>, <tp:taxon-name><tp:taxon-name-part taxon-name-part-type="family">Apidae</tp:taxon-name-part></tp:taxon-name>, <tp:taxon-name><tp:taxon-name-part taxon-name-part-type="tribe">Anthophorini</tp:taxon-name-part></tp:taxon-name>) in Australia: A revision of the subgenera <italic><tp:taxon-name><tp:taxon-name-part taxon-name-part-type="subgenus">Notomegilla</tp:taxon-name-part></tp:taxon-name></italic> and <italic><tp:taxon-name><tp:taxon-name-part taxon-name-part-type="subgenus">Zonamegilla</tp:taxon-name-part></tp:taxon-name></italic></article-title><source>Zookeys</source><day>8</day><month>2</month><year>2017</year><volume>2017</volume><issue>653</issue><fpage>79</fpage><lpage>140</lpage><pub-id pub-id-type="doi">10.3897/zookeys.653.11177</pub-id></mixed-citation></tp:treatment-meta><tp:nomenclature><tp:taxon-name>
            <tp:taxon-name-part taxon-name-part-type="genus">Amegilla</tp:taxon-name-part> (<tp:taxon-name-part taxon-name-part-type="subgenus">Zonamegilla</tp:taxon-name-part>) <tp:taxon-name-part taxon-name-part-type="species">viridicingulata</tp:taxon-name-part><object-id xmlns:xlink="http://www.w3.org/1999/xlink" content-type="zoobank" xlink:type="simple">http://zoobank.org/2FC90985-6CF3-4B14-816A-B2DD74C90B7F</object-id></tp:taxon-name><tp:taxon-status xmlns:xlink="http://www.w3.org/1999/xlink" xlink:type="simple">sp. n.</tp:taxon-status><xref ref-type="fig" rid="F3">Figs 14</xref><xref ref-type="fig" rid="F9">, 36</xref><xref ref-type="fig" rid="F10">, 49</xref></tp:nomenclature><tp:treatment-sec sec-type="material" id="SECID0ES1EK"><title>Material examined.</title><p>16 females and 27males.</p></tp:treatment-sec><tp:treatment-sec sec-type="Type data" id="SECID0EX1EK"><title>Type data.</title><p>Holotype: Female, Cooktown, Qld, <named-content xmlns:xlink="http://www.w3.org/1999/xlink" content-type="dwc:verbatimCoordinates" xlink:type="simple"><named-content content-type="geo-json" specific-use="{&#34;type&#34;:&#34;Point&#34;,&#34;coordinates&#34;:[145.241300,-15.489800]}" id="NCID0EA2EK" xlink:type="simple">15.4898S 145.2413E</named-content></named-content>, 3 Jul 2007, R. Leijs &amp; M. Batley, DNA voucher RB308 (RL857), <named-content xmlns:xlink="http://www.w3.org/1999/xlink" content-type="dwc:institutional_code" xlink:type="simple">SAMA</named-content> 32-002624.</p><p>Allotype: Cooktown, Qld, <named-content xmlns:xlink="http://www.w3.org/1999/xlink" content-type="dwc:verbatimCoordinates" xlink:type="simple"><named-content content-type="geo-json" specific-use="{&#34;type&#34;:&#34;Point&#34;,&#34;coordinates&#34;:[145.241300,-15.489800]}" id="NCID0EP2EK" xlink:type="simple">15.4898S 145.2413E</named-content></named-content>, 3 Jul 2007, R. Leijs &amp; M. Batley, DNA voucher RB309 (RL859), <named-content xmlns:xlink="http://www.w3.org/1999/xlink" content-type="dwc:institutional_code" xlink:type="simple">SAMA</named-content> 32-002625.</p><p>Paratypes: 4 males, 3 females, same locality data as holotype, <named-content xmlns:xlink="http://www.w3.org/1999/xlink" content-type="dwc:institutional_code" xlink:type="simple">SAMA</named-content> 32-002626, DNA voucher RB310 (RL860), <named-content xmlns:xlink="http://www.w3.org/1999/xlink" content-type="dwc:institutional_code" xlink:type="simple">ABTC</named-content> (RL855, RL856, RL858) in absolute alcohol; male, Cooktown, Qld, <named-content xmlns:xlink="http://www.w3.org/1999/xlink" content-type="dwc:verbatimCoordinates" xlink:type="simple"><named-content content-type="geo-json" specific-use="{&#34;type&#34;:&#34;Point&#34;,&#34;coordinates&#34;:[145.250000,-15.466700]}" id="NCID0EI3EK" xlink:type="simple">15.4667S 145.2500E</named-content></named-content>, 17 Jul 1982, N.W. Rodd, AM K-316266; female, Cooktown, Qld, <named-content xmlns:xlink="http://www.w3.org/1999/xlink" content-type="dwc:verbatimCoordinates" xlink:type="simple"><named-content content-type="geo-json" specific-use="{&#34;type&#34;:&#34;Point&#34;,&#34;coordinates&#34;:[145.250000,-15.466700]}" id="NCID0EQ3EK" xlink:type="simple">15.4667S 145.2500E</named-content></named-content>, 15 Jul 1982, N.W. Rodd, AM K-316267.</p></tp:treatment-sec><tp:treatment-sec sec-type="diagnosis" id="SECID0EV3EK"><title>Diagnosis.</title><p>
            <italic><tp:taxon-name><tp:taxon-name-part taxon-name-part-type="genus">Amegilla</tp:taxon-name-part> <tp:taxon-name-part taxon-name-part-type="species">viridicingulata</tp:taxon-name-part></tp:taxon-name></italic> is a distinctive species with orange-brown scutal pubescence, tergal hair bands with green iridescence and orange hair on the hind legs in both sexes. Females have a hind tibial scopa without a dark streak and T5 with a broad area of scattered white hair above the fimbria (Fig. <xref ref-type="fig" rid="F9">36</xref>). Males have pale hair across the sterna, particularly S3, 4 and a distinctive S7 (Fig. <xref ref-type="fig" rid="F10">49</xref>).</p></tp:treatment-sec><tp:treatment-sec sec-type="description" id="SECID0EO4EK"><title>Description.</title><p>
            <italic>Female</italic>: holotype.</p><p>Length 12 mm; forewing length 8.5 mm.</p><p>
            <bold><italic>Structure.</italic></bold> Head: clypeus protuberant, in profile 0.44× width of eye; galea in repose reaching reaching mid coxa; length of f1 4× length of f2, 0.9× length of scape (excluding basal bulb) and 1.6× length of f10; f3–9 as long as wide; <abbrev xmlns:xlink="http://www.w3.org/1999/xlink" xlink:title="interocellar distance" id="ABBRID0E54EK" xlink:type="simple">IOD</abbrev> 1.3× <abbrev xmlns:xlink="http://www.w3.org/1999/xlink" xlink:title="ocellocular distance" id="ABBRID0EC5EK" xlink:type="simple">OOD</abbrev>; <abbrev xmlns:xlink="http://www.w3.org/1999/xlink" xlink:title="shortest distance between medial and lateral ocelli" id="ABBRID0EG5EK" xlink:type="simple">OS</abbrev> 0.5× <abbrev xmlns:xlink="http://www.w3.org/1999/xlink" xlink:title="ocellocular distance" id="ABBRID0EK5EK" xlink:type="simple">OOD</abbrev>. <bold><italic>Coloration</italic>.</bold> Pale yellow marks on labrum, mandibles, scape, clypeus, paraocular and supraclypeal areas, inverted T-shape on clypeus; f2 red-brown ventrally, remainder of flagellum brown ventrally. <bold><italic>Pubescence</italic>.</bold> Head: labrum white, light ginger intermixed with black hair on clypeus, paraocular areas, frons, near ocelli and on vertex, gena white, light ginger towards vertex. Thorax: scutum ginger intermixed with black hair; pleura ginger with few black hairs under wing base, white ventrally; thoracic sterna light ginger; propodeum laterally ginger with few black hairs. Legs: forefemur posteriorly with long white hair, outer surface of tibia and tarsus light ginger, inner surface of tarsus brown; mid legs black, except light ginger hair on apex of femur and on outer surface of tibia and basitarsus and a narrow line of light ginger hairs on posterior proximal part of femur; hind legs black, except ginger hair on apex of femur, posterior rim of the outer surface of tibia and basal part of basitarsus, a white tuft on the apex of tibia; basitibial streak absent. Metasoma: apical hair bands on T1–T4 light orange-brown with clear green iridescence; T5 laterally white, fimbria brown, medial patch well developed, centrally white, laterally greyish-white and narrowing, medial streak overlapping fimbria (Fig. <xref ref-type="fig" rid="F9">36</xref>); S3, S4 dark with posterolateral patches of white hair; S5 dark. <bold><italic>Punctation</italic>.</bold> Head: clypeus with close, medium, deep punctures, 0.1–1.0 puncture widths apart; labrum somewhat shiny, with close, small, shallow punctures, 0.3–1.0 puncture widths apart. Thorax: scutum shiny, with close punctures 0.1–0.7 puncture widths apart. Metasoma: T1–T5 with close to open punctures, 0.5–2.0 puncture widths apart.</p><p>
            <italic>Male</italic>: allotype.</p><p>Length 11 mm; forewing length 8 mm.</p><p>
            <bold><italic>Structure.</italic></bold> Head: shortest distance between eyes 0.7× length of eye; clypeus protuberant, in profile 0.5× width of eye; galea in repose reaching halfway between fore and mid coxae; length of f1 1.6× length of f2, 0.5× length of scape (excluding basal bulb) and 0.8× length of f11; length of f3–10 1.3× width; <abbrev xmlns:xlink="http://www.w3.org/1999/xlink" xlink:title="interocellar distance" id="ABBRID0EK6EK" xlink:type="simple">IOD</abbrev> 1.3× <abbrev xmlns:xlink="http://www.w3.org/1999/xlink" xlink:title="ocellocular distance" id="ABBRID0EO6EK" xlink:type="simple">OOD</abbrev>; <abbrev xmlns:xlink="http://www.w3.org/1999/xlink" xlink:title="shortest distance between medial and lateral ocelli" id="ABBRID0ES6EK" xlink:type="simple">OS</abbrev> 0.5× <abbrev xmlns:xlink="http://www.w3.org/1999/xlink" xlink:title="ocellocular distance" id="ABBRID0EW6EK" xlink:type="simple">OOD</abbrev>. Wings: length of marginal cell equal to distance from apex of marginal cell to wing tip; length of vein M of hind wing 1.6× length second abscissa of M+Cu; length of jugal lobe about 0.3× length of vannal lobe. Metasoma: apicomedial emargination of S5 wide and shallow; S7 with very wide medial ridge, resulting in a flattened apex with no apical projection, very small weakly pigmented areas and an inverted T-shaped brush, weak and broadened towards the apex (Fig. <xref ref-type="fig" rid="F10">49</xref>); S8 apical emargination deep. <bold><italic>Pubescence</italic>.</bold> Head: labrum white; clypeus and paraocular areas predominantly black, remaining areas with scattered black hair on frons, near ocelli and on vertex; gena white, ginger towards vertex. Thorax: scutum ginger intermixed with black hair; pleura light brown with green iridescence; propodeum laterally ginger. Legs: forefemur posteriorly with long white greyish hair, outer surface of tibia and tarsus pale brown, inner surface of tarsus brown; mid legs dark, except pale brown hair on the apex of femur, <!--PageBreak-->posteriorly proximally on femur and on outer surface of tibia and basitarsus; hind legs black, except light ginger hair on apex of femur and outer surface of tibia, light ginger patch on base of basitarsus, white tuft on apex of tibia. Metasoma: apical hair bands on T1–T5 light orange-brown with green iridescence; T6 with a row of pale ginger hair on apical margin, remaining hair black when viewed from behind, brown when viewed from the side; T7 black; S2–S5 greyish white. <bold><italic>Punctation</italic>.</bold> Head: clypeus punctures 0.5–2.0 puncture widths apart; labrum: medium, shallow punctures 0.8–2.5 puncture widths apart. Thorax: scutum shiny, close to open, medium, shallow punctures, 0.2–2.5 puncture widths apart. Metasoma: T1–T5 somewhat shiny, with close to open, fine, shallow punctures, 1.0–2.0 puncture widths apart.</p></tp:treatment-sec><tp:treatment-sec sec-type="variation" id="SECID0EIAFK"><title>Variation.</title><p>Some males had white metasomal hair bands with blue reflections, making them difficult to recognise before dissection.</p></tp:treatment-sec><tp:treatment-sec sec-type="phenology" id="SECID0ENAFK"><title>Phenology.</title><table-wrap id="T3" position="anchor" orientation="portrait"><table id="TID0EGWAK" rules="all"><tbody><tr><th rowspan="1" colspan="1">Month:</th><th rowspan="1" colspan="1">Jan</th><th rowspan="1" colspan="1">Feb</th><th rowspan="1" colspan="1">Mar</th><th rowspan="1" colspan="1">Apr</th><th rowspan="1" colspan="1">May</th><th rowspan="1" colspan="1">Jun</th><th rowspan="1" colspan="1">Jul</th><th rowspan="1" colspan="1">Aug</th><th rowspan="1" colspan="1">Sep</th><th rowspan="1" colspan="1">Oct</th><th rowspan="1" colspan="1">Nov</th><th rowspan="1" colspan="1">Dec</th></tr><tr><td rowspan="1" colspan="1">
              <bold>No. of records</bold>:</td><td rowspan="1" colspan="1">3</td><td rowspan="1" colspan="1">6</td><td rowspan="1" colspan="1">2</td><td rowspan="1" colspan="1">7</td><td rowspan="1" colspan="1">1</td><td rowspan="1" colspan="1">5</td><td rowspan="1" colspan="1">8</td><td rowspan="1" colspan="1">3</td><td rowspan="1" colspan="1">3</td><td rowspan="1" colspan="1">1</td><td rowspan="1" colspan="1">3</td><td rowspan="1" colspan="1">3</td></tr></tbody></table></table-wrap></tp:treatment-sec><tp:treatment-sec sec-type="distribution" id="SECID0ENDFK"><title>Distribution.</title><p>Coastal NE Queensland (Fig. <xref ref-type="fig" rid="F3">14</xref>).</p></tp:treatment-sec><tp:treatment-sec sec-type="etymology" id="SECID0EXDFK"><title>Etymology.</title><p>The specific epithet is a Latin adjective meaning green banded.</p></tp:treatment-sec><tp:treatment-sec><!--Section generated to contain objects referenced in tp:taxon-treatment.--><fig id="F3" position="float" orientation="portrait"><label>Figure 3–14.</label><caption><p>Distribution maps ● indicate museum record, ʘ indicates DNA specimen.</p></caption><graphic xmlns:xlink="http://www.w3.org/1999/xlink" xlink:href="zookeys-653-079-g003.jpg" position="float" orientation="portrait" xlink:type="simple" id="oo_121856.jpg"/></fig><fig id="F9" position="float" orientation="portrait"><label>Figure 24–37.</label><caption><p>Apical tergites of females, especially T5. <bold>24</bold> <italic><tp:taxon-name><tp:taxon-name-part taxon-name-part-type="species">aeruginosa</tp:taxon-name-part></tp:taxon-name></italic> <bold>25</bold> <italic><tp:taxon-name><tp:taxon-name-part taxon-name-part-type="species">chlorocyanea</tp:taxon-name-part></tp:taxon-name></italic> <bold>26</bold> <italic><tp:taxon-name><tp:taxon-name-part taxon-name-part-type="species">adelaidae</tp:taxon-name-part></tp:taxon-name></italic> <bold>27</bold> <italic><tp:taxon-name><tp:taxon-name-part taxon-name-part-type="species">alpha</tp:taxon-name-part></tp:taxon-name></italic> <bold>28</bold> <italic><tp:taxon-name><tp:taxon-name-part taxon-name-part-type="species">asserta</tp:taxon-name-part></tp:taxon-name></italic> <bold>29</bold> <italic><tp:taxon-name><tp:taxon-name-part taxon-name-part-type="species">cingulata</tp:taxon-name-part></tp:taxon-name></italic> <bold>30</bold> <italic><tp:taxon-name><tp:taxon-name-part taxon-name-part-type="species">indistincta</tp:taxon-name-part></tp:taxon-name></italic> <bold>31</bold> <italic><tp:taxon-name><tp:taxon-name-part taxon-name-part-type="species">karlba</tp:taxon-name-part></tp:taxon-name></italic> <bold>32</bold> <italic><tp:taxon-name><tp:taxon-name-part taxon-name-part-type="species">murrayensis</tp:taxon-name-part></tp:taxon-name></italic> <bold>33</bold> <italic><tp:taxon-name><tp:taxon-name-part taxon-name-part-type="species">paeninsulae</tp:taxon-name-part></tp:taxon-name></italic> <bold>34</bold> <italic><tp:taxon-name><tp:taxon-name-part taxon-name-part-type="species">pulchra</tp:taxon-name-part></tp:taxon-name></italic> <bold>35</bold> <italic><tp:taxon-name><tp:taxon-name-part taxon-name-part-type="species">thorogoodi</tp:taxon-name-part></tp:taxon-name></italic> <bold>36</bold> <italic><tp:taxon-name><tp:taxon-name-part taxon-name-part-type="species">viridicingulata</tp:taxon-name-part></tp:taxon-name></italic> <bold>37</bold> <italic><tp:taxon-name><tp:taxon-name-part taxon-name-part-type="species">walkeri</tp:taxon-name-part></tp:taxon-name></italic>.</p></caption><graphic xmlns:xlink="http://www.w3.org/1999/xlink" xlink:href="zookeys-653-079-g009.jpg" position="float" orientation="portrait" xlink:type="simple" id="oo_121864.jpg"/></fig><fig id="F10" position="float" orientation="portrait"><label>Figures 38–50.</label><caption><p>S7 of males. <bold>38</bold> <italic><tp:taxon-name><tp:taxon-name-part taxon-name-part-type="species">aeruginosa</tp:taxon-name-part></tp:taxon-name></italic> <bold>39</bold> <italic><tp:taxon-name><tp:taxon-name-part taxon-name-part-type="species">chlorocyanea</tp:taxon-name-part></tp:taxon-name></italic> <bold>40</bold> <italic><tp:taxon-name><tp:taxon-name-part taxon-name-part-type="species">adelaidae</tp:taxon-name-part></tp:taxon-name></italic> <bold>41</bold> <italic><tp:taxon-name><tp:taxon-name-part taxon-name-part-type="species">asserta</tp:taxon-name-part></tp:taxon-name></italic> <bold>42</bold> <italic><tp:taxon-name><tp:taxon-name-part taxon-name-part-type="species">cingulata</tp:taxon-name-part></tp:taxon-name></italic> <bold>43</bold> <italic><tp:taxon-name><tp:taxon-name-part taxon-name-part-type="species">indistincta</tp:taxon-name-part></tp:taxon-name></italic> <bold>44</bold> <italic><tp:taxon-name><tp:taxon-name-part taxon-name-part-type="species">karlba</tp:taxon-name-part></tp:taxon-name></italic> <bold>45</bold> <italic><tp:taxon-name><tp:taxon-name-part taxon-name-part-type="species">murrayensis</tp:taxon-name-part></tp:taxon-name></italic> <bold>46</bold> <italic><tp:taxon-name><tp:taxon-name-part taxon-name-part-type="species">paeninsulae</tp:taxon-name-part></tp:taxon-name></italic> <bold>47</bold> <italic><tp:taxon-name><tp:taxon-name-part taxon-name-part-type="species">pulchra</tp:taxon-name-part></tp:taxon-name></italic> <bold>48</bold> <italic><tp:taxon-name><tp:taxon-name-part taxon-name-part-type="species">thorogoodi</tp:taxon-name-part></tp:taxon-name></italic> <bold>49</bold> <italic><tp:taxon-name><tp:taxon-name-part taxon-name-part-type="species">viridicingulata</tp:taxon-name-part></tp:taxon-name></italic> <bold>50</bold> <italic><tp:taxon-name><tp:taxon-name-part taxon-name-part-type="species">walkeri</tp:taxon-name-part></tp:taxon-name></italic>.</p></caption><graphic xmlns:xlink="http://www.w3.org/1999/xlink" xlink:href="zookeys-653-079-g010.jpg" position="float" orientation="portrait" xlink:type="simple" id="oo_121865.jpg"/></fig></tp:treatment-sec></tp:taxon-treatment>
