# Supplementary material for: The genus Amegilla (Hymenoptera, Apidae, Anthophorini) in Australia: A revision of the subgenera Notomegilla and Zonamegilla
Source: Zookeys. 2017 Feb 8;(653):79–140. doi: 10.3897/zookeys.653.11177 (PMC5345376; doi:10.3897/zookeys.653.11177)
Supplement: XML Treatment for Amegilla (Zonamegilla) walkeri [file zookeys.653.11177-treatment17.xml]

<!DOCTYPE tp:taxon-treatment
  PUBLIC "-//TaxonX//DTD Taxonomic Treatment Publishing DTD v0 20100105//EN" "tax-treatment-NSO.dtd">
<tp:taxon-treatment xmlns:tp="http://www.plazi.org/taxpub"><tp:treatment-meta><kwd-group><label>Taxon classification</label><kwd><named-content content-type="kingdom">Animalia</named-content></kwd><kwd><named-content content-type="order">Hymenoptera</named-content></kwd><kwd><named-content content-type="family">Apidae</named-content></kwd></kwd-group><mixed-citation publication-type="journal"><person-group><name><surname>Leijs</surname><given-names>Remko</given-names></name><name><surname>Batley</surname><given-names>Michael</given-names></name><name><surname>Hogendoorn</surname><given-names>Katja</given-names></name></person-group><article-title>The genus <italic><tp:taxon-name><tp:taxon-name-part taxon-name-part-type="genus">Amegilla</tp:taxon-name-part></tp:taxon-name></italic> (<tp:taxon-name><tp:taxon-name-part taxon-name-part-type="order">Hymenoptera</tp:taxon-name-part></tp:taxon-name>, <tp:taxon-name><tp:taxon-name-part taxon-name-part-type="family">Apidae</tp:taxon-name-part></tp:taxon-name>, <tp:taxon-name><tp:taxon-name-part taxon-name-part-type="tribe">Anthophorini</tp:taxon-name-part></tp:taxon-name>) in Australia: A revision of the subgenera <italic><tp:taxon-name><tp:taxon-name-part taxon-name-part-type="subgenus">Notomegilla</tp:taxon-name-part></tp:taxon-name></italic> and <italic><tp:taxon-name><tp:taxon-name-part taxon-name-part-type="subgenus">Zonamegilla</tp:taxon-name-part></tp:taxon-name></italic></article-title><source>Zookeys</source><day>8</day><month>2</month><year>2017</year><volume>2017</volume><issue>653</issue><fpage>79</fpage><lpage>140</lpage><pub-id pub-id-type="doi">10.3897/zookeys.653.11177</pub-id></mixed-citation></tp:treatment-meta><tp:nomenclature><tp:taxon-name>
            <tp:taxon-name-part taxon-name-part-type="genus">Amegilla</tp:taxon-name-part> (<tp:taxon-name-part taxon-name-part-type="subgenus">Zonamegilla</tp:taxon-name-part>) <tp:taxon-name-part taxon-name-part-type="species">walkeri</tp:taxon-name-part></tp:taxon-name><tp:taxon-authority>(Cockerell)</tp:taxon-authority><xref ref-type="fig" rid="F3">Figs 13</xref><xref ref-type="fig" rid="F9">, 37</xref><xref ref-type="fig" rid="F10">, 50</xref><!--PageBreak--><tp:nomenclature-citation-list><tp:nomenclature-citation><tp:taxon-name>
                <tp:taxon-name-part taxon-name-part-type="genus">Anthophora</tp:taxon-name-part> <tp:taxon-name-part taxon-name-part-type="species">walkeri</tp:taxon-name-part></tp:taxon-name><comment>Cockerell, 1905, p. 396.</comment></tp:nomenclature-citation><tp:nomenclature-citation><tp:taxon-name>
                <tp:taxon-name-part taxon-name-part-type="genus">Amegilla</tp:taxon-name-part> <tp:taxon-name-part taxon-name-part-type="species">walkeri</tp:taxon-name-part></tp:taxon-name><comment>(Cockerell) Michener, 1965, p. 217.</comment></tp:nomenclature-citation><tp:nomenclature-citation><tp:taxon-name>
                <tp:taxon-name-part taxon-name-part-type="genus">Amegilla</tp:taxon-name-part> (<tp:taxon-name-part taxon-name-part-type="subgenus">Zonamegilla</tp:taxon-name-part>) <tp:taxon-name-part taxon-name-part-type="species">walkeri</tp:taxon-name-part></tp:taxon-name><comment>(Cockerell) Brooks, 1988, p. 511.</comment></tp:nomenclature-citation><tp:nomenclature-citation><tp:taxon-name>
                <tp:taxon-name-part taxon-name-part-type="genus">Anthophora</tp:taxon-name-part> <tp:taxon-name-part taxon-name-part-type="species">darwini</tp:taxon-name-part></tp:taxon-name><comment>Cockerell, 1910, p. 409. <bold>n. syn.</bold></comment></tp:nomenclature-citation><tp:nomenclature-citation><tp:taxon-name>
                <tp:taxon-name-part taxon-name-part-type="genus">Amegilla</tp:taxon-name-part> <tp:taxon-name-part taxon-name-part-type="species">darwini</tp:taxon-name-part></tp:taxon-name><comment>(Cockerell) Michener, 1965, p. 216.</comment></tp:nomenclature-citation></tp:nomenclature-citation-list></tp:nomenclature><tp:treatment-sec sec-type="Type data" id="SECID0ETHFK"><title>Type data.</title><p>Holotype of <italic><tp:taxon-name><tp:taxon-name-part taxon-name-part-type="species">walkeri</tp:taxon-name-part></tp:taxon-name></italic>, female, Baudin I. Long Reef, WA, 91-155, 4593, <abbrev xmlns:xlink="http://www.w3.org/1999/xlink" content-type="institution" xlink:title="The Natural History Museum, London" id="ABBRID0EDIFK" xlink:type="simple">BMNH</abbrev> 17B.663.</p><p>Holotype of <italic><tp:taxon-name><tp:taxon-name-part taxon-name-part-type="species">darwini</tp:taxon-name-part></tp:taxon-name></italic>, male, P. Darwin, Turner Coll. 1910-7, 11-02, “<tp:taxon-name><tp:taxon-name-part taxon-name-part-type="genus">Anthophora</tp:taxon-name-part> <tp:taxon-name-part taxon-name-part-type="species">darwini</tp:taxon-name-part></tp:taxon-name>, Ckll”, <abbrev xmlns:xlink="http://www.w3.org/1999/xlink" content-type="institution" xlink:title="The Natural History Museum, London" id="ABBRID0E5IFK" xlink:type="simple">BMNH</abbrev> 17B.448.</p></tp:treatment-sec><tp:treatment-sec sec-type="Decision for synonymy" id="SECID0EDJFK"><title>Decision for synonymy.</title><p>The holotype of <italic><tp:taxon-name><tp:taxon-name-part taxon-name-part-type="species">darwini</tp:taxon-name-part></tp:taxon-name></italic> bears a label “<tp:taxon-name><tp:taxon-name-part taxon-name-part-type="genus">Amegilla</tp:taxon-name-part></tp:taxon-name>=<tp:taxon-name><tp:taxon-name-part taxon-name-part-type="species">walkeri</tp:taxon-name-part></tp:taxon-name>, M.A. Lieftinck, 1958”. Examination the type specimens confirmed Lieftinck’s and Brook’s (1988) decisions to synonymise <italic><tp:taxon-name><tp:taxon-name-part taxon-name-part-type="species">darwini</tp:taxon-name-part></tp:taxon-name></italic> with <italic><tp:taxon-name><tp:taxon-name-part taxon-name-part-type="species">walkeri</tp:taxon-name-part></tp:taxon-name></italic>.</p></tp:treatment-sec><tp:treatment-sec sec-type="material" id="SECID0EWKFK"><title>Material examined.</title><p>66 females and 63 males.</p></tp:treatment-sec><tp:treatment-sec sec-type="diagnosis" id="SECID0E2KFK"><title>Diagnosis.</title><p>Both sexes of <italic><tp:taxon-name><tp:taxon-name-part taxon-name-part-type="species">walkeri</tp:taxon-name-part></tp:taxon-name></italic> have grey pubescence on the scutum due of a mixture of black and white hair and conspicuous light blue, metallic hair bands on the terga. Females have a broad band of white hair bordering the fimbria on T5 (Fig. <xref ref-type="fig" rid="F9">37</xref>).</p></tp:treatment-sec><tp:treatment-sec sec-type="description" id="SECID0EPLFK"><title>Description.</title><p>
            <italic>Female</italic>: Darwin, East Point, 28 Feb.2006, <named-content xmlns:xlink="http://www.w3.org/1999/xlink" content-type="dwc:verbatimCoordinates" xlink:type="simple"><named-content content-type="geo-json" specific-use="{&#34;type&#34;:&#34;Point&#34;,&#34;coordinates&#34;:[130.830000,-12.413000]}" id="NCID0E1LFK" xlink:type="simple">12.4130S 130.8300E</named-content></named-content>, D. A. Young, <named-content xmlns:xlink="http://www.w3.org/1999/xlink" content-type="dwc:institutional_code" xlink:type="simple">SAMA</named-content> 32-002593, DNA voucher RB127 (RL714).</p><!--PageBreak--><p>Length 12 mm; forewing length 8.5 mm.</p><p>
            <bold><italic>Structure.</italic></bold> Head: clypeus protuberant, in profile 0.4× width of eye; galea in repose reaching just past fore coxa; length of f1 2.6× length of f2, 0.7× length of scape (excluding basal bulb) and 1.6× length of f10; length of f3–9 1.1× width; <abbrev xmlns:xlink="http://www.w3.org/1999/xlink" xlink:title="interocellar distance" id="ABBRID0ENMFK" xlink:type="simple">IOD</abbrev> 1.3× <abbrev xmlns:xlink="http://www.w3.org/1999/xlink" xlink:title="ocellocular distance" id="ABBRID0ERMFK" xlink:type="simple">OOD</abbrev>; <abbrev xmlns:xlink="http://www.w3.org/1999/xlink" xlink:title="shortest distance between medial and lateral ocelli" id="ABBRID0EVMFK" xlink:type="simple">OS</abbrev> 0.5× <abbrev xmlns:xlink="http://www.w3.org/1999/xlink" xlink:title="ocellocular distance" id="ABBRID0EZMFK" xlink:type="simple">OOD</abbrev>. <bold><italic>Coloration</italic>.</bold> Yellow marks on labrum, mandibles, scape, clypeus, paraocular and supraclypeal areas; inverted T-shape on clypeus; f2 orange, f3–10 brown ventrally. <bold><italic>Pubescence</italic>.</bold> Head: white, intermixed with black hair on clypeus, paraocular areas, frons, near ocelli and on vertex; gena white. Thorax: scutum white intermixed with black hair, producing an overall grey appearance; pleura white with scattered black hair under wing base; thoracic sterna white; propodeum laterally white with scattered black hair. Legs: fore femur posteriorly with long white hair, outer surface of tibia and tarsus white, inner surface of tarsus dark; mid legs black, except white hair on the apex of femur and on outer surface of tibia and basitarsus and a dense streak of short white hair on posterior proximal part of femur; hind legs black, except white hair on apex of femur, posterior rim of the outer surface of tibia, white patch on basal part of basitarsus; basitibial streak black, 0.4× length of femur. Metasoma: apical hair bands on T1–T4 white with clear light blue iridescence; T5 laterally with moderately long white hair (Fig. <xref ref-type="fig" rid="F9">37</xref>), fimbria dark, a broad patch of scattered white hair above fimbria with a denser medial stripe overlapping fimbria; S3, S4 dark, posterolateral patches of white hair; S5 dark. <bold><italic>Punctation</italic>.</bold> Head: clypeus with close, medium sized, deep punctures, 0.1–1.0 puncture widths apart; labrum somewhat shiny, with close, medium punctures of intermediate depth, 0.1–0.8 puncture widths apart. Thorax: scutum somewhat shiny, with close, punctures, 0.2–1.2 puncture widths apart. Metasoma: T1–T5 with open punctures, 0.8–1.8 puncture widths apart.</p><p>
            <italic>Male</italic>: Darwin, East Point, 28 Feb.2006, <named-content xmlns:xlink="http://www.w3.org/1999/xlink" content-type="dwc:verbatimCoordinates" xlink:type="simple"><named-content content-type="geo-json" specific-use="{&#34;type&#34;:&#34;Point&#34;,&#34;coordinates&#34;:[130.830000,-12.413000]}" id="NCID0EUNFK" xlink:type="simple">12.4130S 130.8300E</named-content></named-content>, D. A. Young, <named-content xmlns:xlink="http://www.w3.org/1999/xlink" content-type="dwc:institutional_code" xlink:type="simple">SAMA</named-content> 32-002596, DNA voucher RB126 (RL713).</p><p>Length 10 mm; forewing length 7 mm.</p><p>
            <bold><italic>Structure.</italic></bold> Head: shortest distance between eyes 0.7× length of eye; clypeus protuberant, in profile 0.5× width of eye; galea in repose reaching just past mid coxa; length of f1 1.8× length of f2, 0.9× length of scape (excluding basal bulb) and 0.9× length of f11; length of f3–10 1.2× width; <abbrev xmlns:xlink="http://www.w3.org/1999/xlink" xlink:title="interocellar distance" id="ABBRID0EGOFK" xlink:type="simple">IOD</abbrev> 1.3× <abbrev xmlns:xlink="http://www.w3.org/1999/xlink" xlink:title="ocellocular distance" id="ABBRID0EKOFK" xlink:type="simple">OOD</abbrev>; <abbrev xmlns:xlink="http://www.w3.org/1999/xlink" xlink:title="shortest distance between medial and lateral ocelli" id="ABBRID0EOOFK" xlink:type="simple">OS</abbrev> 0.6× <abbrev xmlns:xlink="http://www.w3.org/1999/xlink" xlink:title="ocellocular distance" id="ABBRID0ESOFK" xlink:type="simple">OOD</abbrev>. Wings: length of marginal cell 0.9× distance from apex of marginal cell to wing tip; length of vein M of hind wing 1.6× length of second abscissa of M+Cu; length of jugal lobe about 0.4× length of vannal lobe. Metasoma: apicomedial emargination of S5 wide and shallow; S7 head large, medial ridge moderately narrow resulting in a narrow, rounded apical projection, large weakly pigmented windows and an inverted Y-shaped brush (Fig. <xref ref-type="fig" rid="F10">50</xref>); S8 apical emargination of intermediate depth. <bold><italic>Pubescence</italic>.</bold> Head: labrum white, black hair on clypeus, white and scattered black hair on paraocular areas, on frons, near ocelli and on vertex; gena white. Thorax: scutum white intermixed with black hair, producing an overall grey appearance; pleura white with scattered black hair under wing base; propodeum laterally white with scattered black hair. Legs: forefemur posteriorly with long white hair, outer surface of tibia and tarsus white, inner surface of tarsus dark; mid legs dark, except white hair on the apex of femur, posteriorly proximally on femur <!--PageBreak-->and on outer surface of tibia and basitarsus; hind legs dark, except white hair on apex of femur and outer surface of tibia, a few white hairs on base of basitarsus. Metasoma: apical hair bands on T1–T5 white with clear light blue iridescence; T6, T7 black when viewed from behind, brown when viewed laterally; S2–S5 medially dark, laterally with white patches. <bold><italic>Punctation</italic>.</bold> Head: clypeus medium, shallow punctures 1.0–2.0 puncture widths apart; labrum: small, shallow punctures 0.7–2.0 puncture widths apart. Thorax: scutum shiny, with open, small, shallow punctures 0.5–2.5 puncture widths apart. Metasoma: T1–T5 somewhat shiny, with open, fine, shallow punctures, 1.0–2.0 puncture widths apart.</p></tp:treatment-sec><tp:treatment-sec sec-type="phenology" id="SECID0EEPFK"><title>Phenology.</title><table-wrap id="T2" position="anchor" orientation="portrait"><table id="TID0EGSAK" rules="all"><tbody><tr><th rowspan="1" colspan="1">Month:</th><th rowspan="1" colspan="1">Jan</th><th rowspan="1" colspan="1">Feb</th><th rowspan="1" colspan="1">Mar</th><th rowspan="1" colspan="1">Apr</th><th rowspan="1" colspan="1">May</th><th rowspan="1" colspan="1">Jun</th><th rowspan="1" colspan="1">Jul</th><th rowspan="1" colspan="1">Aug</th><th rowspan="1" colspan="1">Sep</th><th rowspan="1" colspan="1">Oct</th><th rowspan="1" colspan="1">Nov</th><th rowspan="1" colspan="1">Dec</th></tr><tr><td rowspan="1" colspan="1">
              <bold>No. of records</bold>:</td><td rowspan="1" colspan="1">6</td><td rowspan="1" colspan="1">17</td><td rowspan="1" colspan="1">15</td><td rowspan="1" colspan="1">3</td><td rowspan="1" colspan="1">26</td><td rowspan="1" colspan="1">11</td><td rowspan="1" colspan="1">3</td><td rowspan="1" colspan="1">2</td><td rowspan="1" colspan="1">15</td><td rowspan="1" colspan="1">12</td><td rowspan="1" colspan="1">15</td><td rowspan="1" colspan="1">8</td></tr></tbody></table></table-wrap></tp:treatment-sec><tp:treatment-sec sec-type="distribution" id="SECID0EESFK"><title>Distribution.</title><p>In tropical areas of the Northern Territories and Western Australia (Kimberleys) (Fig. <xref ref-type="fig" rid="F3">13</xref>).</p></tp:treatment-sec><tp:treatment-sec sec-type="remarks" id="SECID0EOSFK"><title>Remarks.</title><p>Closely related to the allopatric species <italic><tp:taxon-name><tp:taxon-name-part taxon-name-part-type="species">thorogoodi</tp:taxon-name-part></tp:taxon-name></italic> from which it can be distinguished by the colour of the thoracic hair.</p></tp:treatment-sec><tp:treatment-sec><!--Section generated to contain objects referenced in tp:taxon-treatment.--><fig id="F3" position="float" orientation="portrait"><label>Figure 3–14.</label><caption><p>Distribution maps ● indicate museum record, ʘ indicates DNA specimen.</p></caption><graphic xmlns:xlink="http://www.w3.org/1999/xlink" xlink:href="zookeys-653-079-g003.jpg" position="float" orientation="portrait" xlink:type="simple" id="oo_121856.jpg"/></fig><fig id="F9" position="float" orientation="portrait"><label>Figure 24–37.</label><caption><p>Apical tergites of females, especially T5. <bold>24</bold> <italic><tp:taxon-name><tp:taxon-name-part taxon-name-part-type="species">aeruginosa</tp:taxon-name-part></tp:taxon-name></italic> <bold>25</bold> <italic><tp:taxon-name><tp:taxon-name-part taxon-name-part-type="species">chlorocyanea</tp:taxon-name-part></tp:taxon-name></italic> <bold>26</bold> <italic><tp:taxon-name><tp:taxon-name-part taxon-name-part-type="species">adelaidae</tp:taxon-name-part></tp:taxon-name></italic> <bold>27</bold> <italic><tp:taxon-name><tp:taxon-name-part taxon-name-part-type="species">alpha</tp:taxon-name-part></tp:taxon-name></italic> <bold>28</bold> <italic><tp:taxon-name><tp:taxon-name-part taxon-name-part-type="species">asserta</tp:taxon-name-part></tp:taxon-name></italic> <bold>29</bold> <italic><tp:taxon-name><tp:taxon-name-part taxon-name-part-type="species">cingulata</tp:taxon-name-part></tp:taxon-name></italic> <bold>30</bold> <italic><tp:taxon-name><tp:taxon-name-part taxon-name-part-type="species">indistincta</tp:taxon-name-part></tp:taxon-name></italic> <bold>31</bold> <italic><tp:taxon-name><tp:taxon-name-part taxon-name-part-type="species">karlba</tp:taxon-name-part></tp:taxon-name></italic> <bold>32</bold> <italic><tp:taxon-name><tp:taxon-name-part taxon-name-part-type="species">murrayensis</tp:taxon-name-part></tp:taxon-name></italic> <bold>33</bold> <italic><tp:taxon-name><tp:taxon-name-part taxon-name-part-type="species">paeninsulae</tp:taxon-name-part></tp:taxon-name></italic> <bold>34</bold> <italic><tp:taxon-name><tp:taxon-name-part taxon-name-part-type="species">pulchra</tp:taxon-name-part></tp:taxon-name></italic> <bold>35</bold> <italic><tp:taxon-name><tp:taxon-name-part taxon-name-part-type="species">thorogoodi</tp:taxon-name-part></tp:taxon-name></italic> <bold>36</bold> <italic><tp:taxon-name><tp:taxon-name-part taxon-name-part-type="species">viridicingulata</tp:taxon-name-part></tp:taxon-name></italic> <bold>37</bold> <italic><tp:taxon-name><tp:taxon-name-part taxon-name-part-type="species">walkeri</tp:taxon-name-part></tp:taxon-name></italic>.</p></caption><graphic xmlns:xlink="http://www.w3.org/1999/xlink" xlink:href="zookeys-653-079-g009.jpg" position="float" orientation="portrait" xlink:type="simple" id="oo_121864.jpg"/></fig><fig id="F10" position="float" orientation="portrait"><label>Figures 38–50.</label><caption><p>S7 of males. <bold>38</bold> <italic><tp:taxon-name><tp:taxon-name-part taxon-name-part-type="species">aeruginosa</tp:taxon-name-part></tp:taxon-name></italic> <bold>39</bold> <italic><tp:taxon-name><tp:taxon-name-part taxon-name-part-type="species">chlorocyanea</tp:taxon-name-part></tp:taxon-name></italic> <bold>40</bold> <italic><tp:taxon-name><tp:taxon-name-part taxon-name-part-type="species">adelaidae</tp:taxon-name-part></tp:taxon-name></italic> <bold>41</bold> <italic><tp:taxon-name><tp:taxon-name-part taxon-name-part-type="species">asserta</tp:taxon-name-part></tp:taxon-name></italic> <bold>42</bold> <italic><tp:taxon-name><tp:taxon-name-part taxon-name-part-type="species">cingulata</tp:taxon-name-part></tp:taxon-name></italic> <bold>43</bold> <italic><tp:taxon-name><tp:taxon-name-part taxon-name-part-type="species">indistincta</tp:taxon-name-part></tp:taxon-name></italic> <bold>44</bold> <italic><tp:taxon-name><tp:taxon-name-part taxon-name-part-type="species">karlba</tp:taxon-name-part></tp:taxon-name></italic> <bold>45</bold> <italic><tp:taxon-name><tp:taxon-name-part taxon-name-part-type="species">murrayensis</tp:taxon-name-part></tp:taxon-name></italic> <bold>46</bold> <italic><tp:taxon-name><tp:taxon-name-part taxon-name-part-type="species">paeninsulae</tp:taxon-name-part></tp:taxon-name></italic> <bold>47</bold> <italic><tp:taxon-name><tp:taxon-name-part taxon-name-part-type="species">pulchra</tp:taxon-name-part></tp:taxon-name></italic> <bold>48</bold> <italic><tp:taxon-name><tp:taxon-name-part taxon-name-part-type="species">thorogoodi</tp:taxon-name-part></tp:taxon-name></italic> <bold>49</bold> <italic><tp:taxon-name><tp:taxon-name-part taxon-name-part-type="species">viridicingulata</tp:taxon-name-part></tp:taxon-name></italic> <bold>50</bold> <italic><tp:taxon-name><tp:taxon-name-part taxon-name-part-type="species">walkeri</tp:taxon-name-part></tp:taxon-name></italic>.</p></caption><graphic xmlns:xlink="http://www.w3.org/1999/xlink" xlink:href="zookeys-653-079-g010.jpg" position="float" orientation="portrait" xlink:type="simple" id="oo_121865.jpg"/></fig></tp:treatment-sec></tp:taxon-treatment>
