# Supplementary material for: The genus Amegilla (Hymenoptera, Apidae, Anthophorini) in Australia: A revision of the subgenera Notomegilla and Zonamegilla
Source: Zookeys. 2017 Feb 8;(653):79–140. doi: 10.3897/zookeys.653.11177 (PMC5345376; doi:10.3897/zookeys.653.11177)
Supplement: Supplementary material 2 — Examined specimens [file zookeys-653-079-s002.xlsx]

## Sheet: Sheet1
collection	reg prefix	REGNO	DNA number	Field No.	genus	subgenus	species	sex	location/site	nearest place	state	long dec	lat dec	date	Leg.
SAM		32-001985			Amegilla	Notomegilla	chlorocyanea	F	7909
AM	K.	344904			Amegilla	Notomegilla	aeruginosa	F	Cunnamulla			145.717	-28.1167	1944-09-30	N. Geary
AM	K.	345388			Amegilla	Notomegilla	aeruginosa	F	Cunnamulla			145.717	-28.1167	1944-09-30	N. Geary
ANIC	32	33929			Amegilla	Notomegilla	aeruginosa	F	Landsborough			152.961	-26.806		Deane
ANIC	32	33943			Amegilla	Notomegilla	aeruginosa	M	Biggenden			152.044	-25.508	1971-12-11	H. Frauca
ANIC	32	33944			Amegilla	Notomegilla	aeruginosa	M	Biggenden			152.044	-25.508	1971-12-11	H. Frauca
ANIC	32	33945			Amegilla	Notomegilla	aeruginosa	F	Biggenden			152.044	-25.508	1972-01-09	H. Frauca
ANIC	32	33946			Amegilla	Notomegilla	aeruginosa	M	Biggenden			152.044	-25.508	1972-01-09	H. Frauca
ANIC	32	33947			Amegilla	Notomegilla	aeruginosa	M	Biggenden			152.044	-25.508	1972-01-09	H. Frauca
ANIC	32	33948			Amegilla	Notomegilla	aeruginosa	F	Biggenden			152.044	-25.508	1971-12-06	H. Frauca
ANIC	32	33963			Amegilla	Notomegilla	aeruginosa	M	Biggenden			152.044	-25.508	1971-12-11	H. Frauca
ANIC	32	33922			Amegilla	Notomegilla	aeruginosa	F	Bluff Range Biggenden			152.03	-25.36	1971-12-01	H.Frauca
ANIC	32	33920			Amegilla	Notomegilla	aeruginosa	F	Bluff Range, 2000ft nr Biggenden			152.03	-25.36	1972-01-06	H.Frauca
ANIC	32	33921			Amegilla	Notomegilla	aeruginosa	F	Bluff Range, west slopes Biggenden			152.03	-25.36	1972-01-06	H.Frauca
UQIC		93042			Amegilla	Notomegilla	aeruginosa	F	22km S Miriam Vale			151.615	-24.524	1979-10-12	HE & MA Evans & A Cook
AM					Amegilla	Notomegilla	aeruginosa	F	Biloela			150.333	-24.0833	1984-10-07	N.W. Rodd
AM	K.	290899	RB188		Amegilla	Notomegilla	aeruginosa	F	Duaringa		QLD	149.667	-23.7167	2007-01-12	M. Batley
AM	K.	344902			Amegilla	Notomegilla	aeruginosa	F	Edungalba		QLD	149.833	-23.7167	1940-12-05	Rayment
ANIC	32	33237			Amegilla	Notomegilla	aeruginosa	M	Edungalba		QLD	149.9	-23.7	1948-03-20
ANIC	32	33238			Amegilla	Notomegilla	aeruginosa	M	Edungalba		QLD	149.9	-23.7	1940-05-01
ANIC	32	33239			Amegilla	Notomegilla	aeruginosa	M	Edungalba		QLD	149.9	-23.7	1948-04-01
ANIC	32	33240			Amegilla	Notomegilla	aeruginosa	F	Edungalba		QLD	149.9	-23.7	1940-11-05
ANIC	32	33241			Amegilla	Notomegilla	aeruginosa	M	Edungalba		QLD	149.9	-23.7	1948-04-01
ANIC	32	33242			Amegilla	Notomegilla	aeruginosa	M	Edungalba		QLD	149.9	-23.7	1940-12-05
ANIC	32	33243			Amegilla	Notomegilla	aeruginosa	M	Edungalba		QLD	149.9	-23.7	1948-03-12
ANIC	32	33244			Amegilla	Notomegilla	aeruginosa	M	Edungalba		QLD	149.9	-23.7	1940-12-05
ANIC	32	33245			Amegilla	Notomegilla	aeruginosa	M	Edungalba		QLD	149.9	-23.7	1940-12-05
ANIC	32	33246			Amegilla	Notomegilla	aeruginosa	M	Edungalba		QLD	149.9	-23.7	1940-12-06
ANIC	32	33247			Amegilla	Notomegilla	aeruginosa	F	Edungalba		QLD	149.9	-23.7	1940-05-01
ANIC	32	33248			Amegilla	Notomegilla	aeruginosa	M	Edungalba		QLD	149.9	-23.7	1948-03-20
ANIC	32	33249			Amegilla	Notomegilla	aeruginosa	F	Edungalba		QLD	149.9	-23.7	1940-12-05
ANIC	32	33250			Amegilla	Notomegilla	aeruginosa	M	Edungalba		QLD	149.9	-23.7	1948-04-01
ANIC	32	33251			Amegilla	Notomegilla	aeruginosa	M	Edungalba		QLD	149.9	-23.7	1940-01-11
ANIC	32	33252			Amegilla	Notomegilla	aeruginosa	M	Edungalba		QLD	149.9	-23.7	1940-12-06
ANIC	32	33253			Amegilla	Notomegilla	aeruginosa	M	Edungalba		QLD	149.9	-23.7	1941-02-08
ANIC	32	33254			Amegilla	Notomegilla	aeruginosa	M	Edungalba		QLD	149.9	-23.7	1940-12-05
ANIC	32	33255			Amegilla	Notomegilla	aeruginosa	M	Edungalba		QLD	149.9	-23.7	1940-12-05
ANIC	32	33256			Amegilla	Notomegilla	aeruginosa	M	Edungalba		QLD	149.9	-23.7	1940-01-14
ANIC	32	33257			Amegilla	Notomegilla	aeruginosa	M	Edungalba		QLD	149.9	-23.7	1940-12-05
ANIC	32	33258			Amegilla	Notomegilla	aeruginosa	F	Edungalba		QLD	149.9	-23.7	1940-11-02
ANIC	32	33259			Amegilla	Notomegilla	aeruginosa	F	Edungalba		QLD	149.9	-23.7	1940-11-02
ANIC	32	33260			Amegilla	Notomegilla	aeruginosa	F	Edungalba		QLD	149.9	-23.7	1941-02-08
ANIC	32	33261			Amegilla	Notomegilla	aeruginosa	M	Edungalba		QLD	149.9	-23.7	1939-11-04
ANIC	32	33262			Amegilla	Notomegilla	aeruginosa	M	Edungalba		QLD	149.9	-23.7	1940-05-01
ANIC	32	33263			Amegilla	Notomegilla	aeruginosa	M	Edungalba		QLD	149.9	-23.7	1940-12-05
ANIC	32	33264			Amegilla	Notomegilla	aeruginosa	M	Edungalba		QLD	149.9	-23.7	1940-12-06
WAM		5326			Amegilla	Zonamegilla	murrayensis	F		unknown
ANIC	32	33265			Amegilla	Notomegilla	aeruginosa	M	Edungalba		QLD	149.9	-23.7	1948-03-20
ANIC	32	33266			Amegilla	Notomegilla	aeruginosa	M	Edungalba		QLD	149.9	-23.7	1948-03-20
ANIC	32	33267			Amegilla	Notomegilla	aeruginosa	M	Edungalba		QLD	149.9	-23.7	1940-11-05
WAM		4942			Amegilla	Notomegilla	chlorocyanea	M		Yellowdine	WA	119.65	-31.2969	21/01/1962	Douglas, A.M. & Mc Kenna , L.N.
WAM		4943			Amegilla	Notomegilla	chlorocyanea	M		Yellowdine	WA	119.65	-31.2969	21/01/1962	Douglas, A.M. & Mc Kenna , L.N.
WAM		4944			Amegilla	Notomegilla	chlorocyanea	M		Yellowdine	WA	119.65	-31.2969	21/01/1962	Douglas, A.M. & Mc Kenna , L.N.
WAM		4945			Amegilla	Notomegilla	chlorocyanea	M		Yellowdine	WA	119.65	-31.2969	21/01/1962	Douglas, A.M. & Mc Kenna , L.N.
WAM		4946			Amegilla	Notomegilla	chlorocyanea	F		Yellowdine	WA	119.65	-31.2969	21/01/1962	Douglas, A.M. & Mc Kenna , L.N.
WAM		4947			Amegilla	Notomegilla	chlorocyanea	M		Yellowdine	WA	119.65	-31.2969	21/01/1962	Douglas, A.M. & Mc Kenna , L.N.
WAM		4948			Amegilla	Notomegilla	chlorocyanea	F		Dedari	WA	120.7	-31.0833	23/01/1962	Douglas, A.M. & Mc Kenna, L.N.
WAM		4949			Amegilla	Notomegilla	chlorocyanea	M		Dedari	WA	120.7	-31.0833	23/01/1962	Douglas, A.M. & Mc Kenna, L.N.
WAM		4950			Amegilla	Notomegilla	chlorocyanea	M		Lake Grace	WA	118.76	-33.1011	27/12/1979	Douglas, A.M. & M.J.
WAM		4951			Amegilla	Notomegilla	chlorocyanea	M		Lake Grace	WA	118.76	-33.1011	27/12/1979	Douglas, A.M. & M.J.
WAM		4952			Amegilla	Notomegilla	chlorocyanea	M		Lake Grace	WA	118.76	-33.1011	27/12/1979	Douglas, A.M. & M.J.
WAM		4953			Amegilla	Notomegilla	chlorocyanea	M		Lake Grace	WA	118.76	-33.1011	27/12/1979	Douglas, A.M. & M.J.
WAM		4954			Amegilla	Notomegilla	chlorocyanea	M		Lake Grace	WA	118.76	-33.1011	27/12/1979	Douglas, A.M. & M.J.
WAM		4955			Amegilla	Notomegilla	chlorocyanea	F		Dowerin	WA	117.037	-31.1925	20/11/1984	McMillan, R.P.
WAM		4956			Amegilla	Notomegilla	chlorocyanea	F		Dowerin	WA	117.037	-31.1925	20/11/1984	McMillan, R.P.
WAM		4957			Amegilla	Notomegilla	chlorocyanea	F		Dowerin	WA	117.037	-31.1925	20/11/1984	McMillan, R.P.
WAM		4958			Amegilla	Notomegilla	chlorocyanea	M		Dowerin	WA	117.037	-31.1925	20/11/1984	McMillan, R.P.
WAM		4959			Amegilla	Notomegilla	chlorocyanea	F		Dowerin	WA	117.037	-31.1925	20/11/1984	McMillan, R.P.
WAM		4960			Amegilla	Notomegilla	chlorocyanea	M		Eneabba	WA	115.269	-29.8213	23/12/1983	McMillan, R.P.
WAM		4961			Amegilla	Notomegilla	chlorocyanea	M		Eneabba	WA	115.269	-29.8213	23/12/1983	McMillan, R.P.
WAM		4962			Amegilla	Notomegilla	chlorocyanea	M		Eneabba	WA	115.269	-29.8213	23/12/1983	McMillan, R.P.
WAM		4963			Amegilla	Notomegilla	chlorocyanea	M		Eneabba	WA	115.269	-29.8213	23/12/1983	McMillan, R.P.
WAM		4964			Amegilla	Notomegilla	chlorocyanea	M		Eneabba	WA	115.269	-29.8213	23/12/1983	McMillan, R.P.
WAM		4965			Amegilla	Notomegilla	chlorocyanea	M		North Tarin Rock Nature Reserve	WA	118.231	-32.9908	18/12/1987	Houston, T.F.
WAM		4966			Amegilla	Notomegilla	chlorocyanea	M		North Tarin Rock Nature Reserve	WA	118.231	-32.9908	18/12/1987	Houston, T.F.
WAM		4967			Amegilla	Notomegilla	chlorocyanea	M		North Tarin Rock Nature Reserve	WA	118.231	-32.9908	18/12/1987	Houston, T.F.
WAM		4968			Amegilla	Notomegilla	chlorocyanea	M		North Tarin Rock Nature Reserve	WA	118.231	-32.9908	18/12/1987	Houston, T.F.
WAM		4969			Amegilla	Notomegilla	chlorocyanea	M		North Tarin Rock Nature Reserve	WA	118.231	-32.9908	18/12/1987	Houston, T.F.
WAM		4974			Amegilla	Notomegilla	chlorocyanea	F		Parachilna Gorge	SA	138.517	-31.1333	00/01/1980	Anderson, G. & Symon, D.
WAM		4975			Amegilla	Notomegilla	chlorocyanea	F		Parachilna Gorge	SA	138.517	-31.1333	00/01/1980	Anderson, G. & Symon, D.
WAM		4976			Amegilla	Notomegilla	chlorocyanea	F		Parachilna Gorge	SA	138.517	-31.1333	00/01/1980	Anderson, G. & Symon, D.
WAM		4977			Amegilla	Notomegilla	chlorocyanea	M		Parachilna Gorge	SA	138.517	-31.1333	00/01/1980	Anderson, G. & Symon, D.
WAM		4978			Amegilla	Notomegilla	chlorocyanea	M		Scaddan	WA	121.724	-33.445	26/01/1977	Douglas, A.M. & M.J.
WAM		4979			Amegilla	Notomegilla	chlorocyanea	M		Scaddan	WA	121.724	-33.445	26/01/1977	Douglas, A.M. & M.J.
WAM		4980			Amegilla	Notomegilla	chlorocyanea	M		Scaddan	WA	121.724	-33.445	26/01/1977	Douglas, A.M. & M.J.
WAM		4981			Amegilla	Notomegilla	chlorocyanea	M		Scaddan	WA	121.724	-33.445	26/01/1977	Douglas, A.M. & M.J.
WAM		4982			Amegilla	Notomegilla	chlorocyanea	F		Forrestdale Lake	WA	115.939	-32.158	06/11/1987	Houston, T.F.
WAM		4983			Amegilla	Notomegilla	chlorocyanea	F		Forrestdale Lake	WA	115.939	-32.158	06/11/1987	Houston, T.F.
WAM		4984			Amegilla	Notomegilla	chlorocyanea	F		Forrestdale Lake	WA	115.939	-32.158	06/11/1987	Houston, T.F.
WAM		4985			Amegilla	Notomegilla	chlorocyanea	F		Forrestdale Lake	WA	115.939	-32.158	06/11/1987	Houston, T.F.
WAM		4990			Amegilla	Notomegilla	chlorocyanea	F		Boorabbin Rock	WA	120.275	-31.2036	09/01/1985	Houston, T.F.
WAM		4991			Amegilla	Notomegilla	chlorocyanea	F		Boorabbin Rock	WA	120.275	-31.2036	09/01/1985	Houston, T.F.
WAM		4992			Amegilla	Notomegilla	chlorocyanea	M		Boorabbin Rock	WA	120.275	-31.2036	09/01/1985	Houston, T.F.
WAM		4993			Amegilla	Notomegilla	chlorocyanea	F		Boorabbin Rock	WA	120.263	-31.2227	25/11/1987	Houston, T.F.
WAM		4994			Amegilla	Notomegilla	chlorocyanea	F		Jarrahdale	WA	116.059	-32.3383	23/01/1985	Barker, S. & McMillan, R.P.
WAM		4995			Amegilla	Notomegilla	chlorocyanea	M		Jarrahdale	WA	116.059	-32.3383	23/01/1985	Barker, S. & McMillan, R.P.
WAM		4996			Amegilla	Notomegilla	chlorocyanea	M		Jarrahdale	WA	116.059	-32.3383	23/01/1985	Barker, S. & McMillan, R.P.
WAM		5001			Amegilla	Notomegilla	chlorocyanea	F		Eneabba	WA	115.269	-29.8213	04/04/1980	McMillan, R.P.
WAM		5002			Amegilla	Notomegilla	chlorocyanea	M		Eneabba	WA	115.269	-29.8213	04/04/1980	McMillan, R.P.
WAM		5003			Amegilla	Notomegilla	chlorocyanea	F		Enderby Island	WA	116.52	-20.6088	25/09/1986	McMillan, R.P.
WAM		5004			Amegilla	Notomegilla	chlorocyanea	F		Enderby Island	WA	116.52	-20.6088	25/09/1986	McMillan, R.P.
WAM		5005			Amegilla	Notomegilla	chlorocyanea	M		Oraparinna	SA	138.717	-31.3666	00/01/1980	Anderson, G. & Symon, D.
WAM		5006			Amegilla	Notomegilla	chlorocyanea	F		Oraparinna	SA	138.717	-31.3666	00/01/1980	Anderson, G. & Symon, D.
WAM		5009			Amegilla	Notomegilla	chlorocyanea	F		Youanmi	WA	118.558	-28.8475	13/03/1982	Houston, T.F. & Hanich, B.P.
WAM		5010			Amegilla	Notomegilla	chlorocyanea	F		Kenwick	WA	115.98	-32.0294	19/11/1981	Houston, T.F.
WAM		5011			Amegilla	Notomegilla	chlorocyanea	F		Mount Ragged	WA	123.418	-33.4997	22/10/1982	Howard, C.A. & Houston, T.F.
WAM		5012			Amegilla	Notomegilla	chlorocyanea	M		Wanneroo	WA	115.876	-31.6844	09/01/1982	Howard, C.A. & Houston, T.F.
WAM		5013			Amegilla	Notomegilla	chlorocyanea	F		Neale Junction	WA	126.071	-27.7658	17/09/1982	Houston, T.F. & Hanich, B.P.
WAM		5014			Amegilla	Notomegilla	chlorocyanea	F		Neale Junction	WA	126.234	-27.4166	16/09/1982	Houston, T.F. & Hanich, B.P.
WAM		5015			Amegilla	Notomegilla	chlorocyanea	F		Landor	WA	117.297	-24.9836	23/08/1984	Houston, T.F. & Hanich, B.P.
WAM		5016			Amegilla	Notomegilla	chlorocyanea	F		Beyondie	WA	120.256	-24.7055	17/08/1984	Houston, T.F. & Hanich, B.P.
WAM		5017			Amegilla	Notomegilla	chlorocyanea	F		Manton Knob	WA	126.453	-26.7169	16/09/1982	Houston, T.F. & Hanich, B.P.
WAM		5018			Amegilla	Notomegilla	chlorocyanea	F		Laverton	WA	122.668	-28.3891	10/09/1982	Houston, T.F. & Hanich, B.P.
WAM		5019			Amegilla	Notomegilla	chlorocyanea	M		Broomehill	WA	117.638	-33.8438	12/02/1985	McMillan, R.P.
WAM		5021			Amegilla	Notomegilla	chlorocyanea	M		Hatter Hill	WA	119.98	-32.8241	29/12/1979	Douglas, A.M. & M.J.
WAM		5022			Amegilla	Notomegilla	chlorocyanea	M		Johnson Rocks	WA	119.824	-29.8041	01/01/1979	Douglas, A.M. & M.J.
WAM		5023			Amegilla	Notomegilla	chlorocyanea	F		Malcolm, Point	WA	123.762	-33.7955	28/01/1977	Douglas, A.M. & M.J.
WAM		5025			Amegilla	Notomegilla	chlorocyanea	F		Karratha	WA	116.856	-20.7316	22/01/1984	Start, A.N.
WAM		5026			Amegilla	Notomegilla	chlorocyanea	M		Greenwood	WA	115.8	-31.828	24/01/1977	Kendrick, P.G.
WAM		5027			Amegilla	Notomegilla	chlorocyanea	M		Mount Magnet	WA	117.978	-28.1119	03/09/1981	Houston, T.F.
WAM		5028			Amegilla	Notomegilla	chlorocyanea	F		Norseman	WA	122.463	-31.9563	10/11/1978	Houston, T.F. et al
WAM		5029			Amegilla	Notomegilla	chlorocyanea	F		Goongarrie	WA	121.169	-29.9	00/10/1980	Humphreys, W.F.
WAM		5032			Amegilla	Notomegilla	chlorocyanea	F		Tusmore	SA	138.633	-34.9333	04/01/1972	Symon, D.E.
WAM		5033			Amegilla	Notomegilla	chlorocyanea	F		Brachina Gorge	SA	138.55	-31.35	16/01/1976	Symon, D.E.
WAM		5035			Amegilla	Notomegilla	chlorocyanea	unsexed/unknown		Macdonnell Ranges	NT	132.5	-23.6997		Houston, T.F.
WAM		5038			Amegilla	Notomegilla	chlorocyanea	F		Rottnest Island	WA	115.613	-32.0061	1932-01-01	Glauert, L.
WAM		5047			Amegilla	Notomegilla	chlorocyanea	F		Rottnest Island	WA	115.613	-32.0061	1934-01-16	Glauert, L.
WAM		5048			Amegilla	Notomegilla	chlorocyanea	M		Rottnest Island	WA	115.613	-32.0061	1934-01-16	Glauert, L.
WAM		5049			Amegilla	Notomegilla	chlorocyanea	M		Rottnest Island	WA	115.613	-32.0061	1934-01-16	Glauert, L.
WAM		5080			Amegilla	Notomegilla	chlorocyanea	F		Rottnest Island	WA	115.613	-32.0061	1935-02-01	Glauert, L.
WAM		5081			Amegilla	Notomegilla	chlorocyanea	F		Rottnest Island	WA	115.613	-32.0061	1935-02-01	Glauert, L.
WAM		5082			Amegilla	Notomegilla	chlorocyanea	F		Rottnest Island	WA	115.613	-32.0061	1935-02-01	Glauert, L.
WAM		5083			Amegilla	Notomegilla	chlorocyanea	F		Rottnest Island	WA	115.613	-32.0061	1935-02-01	Glauert, L.
WAM		5084			Amegilla	Notomegilla	chlorocyanea	F		Rottnest Island	WA	115.613	-32.0061	1935-02-01	Glauert, L.
WAM		5085			Amegilla	Notomegilla	chlorocyanea	M		Rottnest Island	WA	115.613	-32.0061	1936-01-20	Glauert, L.
WAM		5086			Amegilla	Notomegilla	chlorocyanea	M		Cottesloe	WA	115.756	-31.9938	1934-01-29	Glauert, L.
WAM		5087			Amegilla	Notomegilla	chlorocyanea	M		Cottesloe	WA	115.756	-31.9938	1934-01-29	Glauert, L.
WAM		5088			Amegilla	Notomegilla	chlorocyanea	M		Cottesloe	WA	115.756	-31.9938	1934-01-29	Glauert, L.
WAM		5089			Amegilla	Notomegilla	chlorocyanea	M		Cottesloe	WA	115.756	-31.9938	1934-02-06	Glauert, L.
WAM		5090			Amegilla	Notomegilla	chlorocyanea	M		Cottesloe	WA	115.756	-31.9938	1934-02-06	Glauert, L.
WAM		5091			Amegilla	Notomegilla	chlorocyanea	M		Cottesloe	WA	115.756	-31.9938	1934-02-06	Glauert, L.
WAM		5092			Amegilla	Notomegilla	chlorocyanea	F		Cottesloe	WA	115.756	-31.9938	1934-12-27	Glauert, L.
WAM		5093			Amegilla	Notomegilla	chlorocyanea	M		Cottesloe	WA	115.756	-31.9938	1937-12-01	Glauert, L.
WAM		5094			Amegilla	Notomegilla	chlorocyanea	F		Cottesloe	WA	115.756	-31.9938	1937-12-01	Glauert, L.
WAM		5095			Amegilla	Notomegilla	chlorocyanea	F		Cottesloe	WA	115.756	-31.9938	1937-12-01	Glauert, L.
WAM		5096			Amegilla	Notomegilla	chlorocyanea	F		Cottesloe	WA	115.756	-31.9938	1937-12-01	Glauert, L.
WAM		5097			Amegilla	Notomegilla	chlorocyanea	M		Cottesloe	WA	115.756	-31.9938	1938-01-27	Glauert, L.
WAM		5098			Amegilla	Notomegilla	chlorocyanea	M		Cottesloe	WA	115.756	-31.9938	1938-01-27	Glauert, L.
WAM		5099			Amegilla	Notomegilla	chlorocyanea	M		Cottesloe	WA	115.756	-31.9938	1938-01-27	Glauert, L.
WAM		5100			Amegilla	Notomegilla	chlorocyanea	M		Cottesloe	WA	115.756	-31.9938	1938-01-27	Glauert, L.
WAM		5101			Amegilla	Notomegilla	chlorocyanea	M		Cottesloe	WA	115.756	-31.9938	1938-01-27	Glauert, L.
WAM		5102			Amegilla	Notomegilla	chlorocyanea	M		Cottesloe	WA	115.756	-31.9938	1938-01-27	Glauert, L.
WAM		5103			Amegilla	Notomegilla	chlorocyanea	M		Cottesloe	WA	115.756	-31.9938	1938-01-27	Glauert, L.
WAM		5104			Amegilla	Notomegilla	chlorocyanea	M		Cottesloe	WA	115.756	-31.9938	1935-04-08	Glauert, L.
WAM		5105			Amegilla	Notomegilla	chlorocyanea	M		Bunbury	WA	115.64	-33.3411	1947-07-12	Lawson Whitlock, F.
WAM		5106			Amegilla	Notomegilla	chlorocyanea	M		Bunbury	WA	115.64	-33.3411	1947-07-12	Lawson Whitlock, F.
WAM		5107			Amegilla	Notomegilla	chlorocyanea	M		Bunbury	WA	115.64	-33.3411	1947-07-12	Lawson Whitlock, F.
WAM		5108			Amegilla	Notomegilla	chlorocyanea	M		Bunbury	WA	115.64	-33.3411	1947-07-12	Lawson Whitlock, F.
WAM		5109			Amegilla	Notomegilla	chlorocyanea	M		Bunbury	WA	115.64	-33.3411	1947-07-12	Lawson Whitlock, F.
WAM		5110			Amegilla	Notomegilla	chlorocyanea	M		Bunbury	WA	115.64	-33.3411	1947-07-12	Lawson Whitlock, F.
WAM		5111			Amegilla	Notomegilla	chlorocyanea	M		Bunbury	WA	115.64	-33.3411	1947-07-12	Lawson Whitlock, F.
WAM		5112			Amegilla	Notomegilla	chlorocyanea	M		Bunbury	WA	115.64	-33.3411	1947-07-12	Lawson Whitlock, F.
WAM		5113			Amegilla	Notomegilla	chlorocyanea	F		Bunbury	WA	115.64	-33.3411	1947-07-12	Lawson Whitlock, F.
WAM		5114			Amegilla	Notomegilla	chlorocyanea	M		Bunbury	WA	115.64	-33.3411	1947-07-12	Lawson Whitlock, F.
WAM		5115			Amegilla	Notomegilla	chlorocyanea	M		Bunbury	WA	115.64	-33.3411	1947-07-12	Lawson Whitlock, F.
WAM		5116			Amegilla	Notomegilla	chlorocyanea	M		Bunbury	WA	115.64	-33.3411	1947-07-12	Lawson Whitlock, F.
WAM		5117			Amegilla	Notomegilla	chlorocyanea	M		Bunbury	WA	115.64	-33.3411	1947-07-12	Lawson Whitlock, F.
WAM		5118			Amegilla	Notomegilla	chlorocyanea	M		Bunbury	WA	115.64	-33.3411	1947-07-12	Lawson Whitlock, F.
WAM		5119			Amegilla	Notomegilla	chlorocyanea	M		Bunbury	WA	115.64	-33.3411	1947-07-12	Lawson Whitlock, F.
WAM		5120			Amegilla	Notomegilla	chlorocyanea	M		Bunbury	WA	115.64	-33.3411	1947-07-12	Lawson Whitlock, F.
WAM		5121			Amegilla	Notomegilla	chlorocyanea	M		Bunbury	WA	115.64	-33.3411	1947-07-12	Lawson Whitlock, F.
WAM		5122			Amegilla	Notomegilla	chlorocyanea	M		Bunbury	WA	115.64	-33.3411	1947-07-12	Lawson Whitlock, F.
WAM		5123			Amegilla	Notomegilla	chlorocyanea	F		Bullsbrook	WA	115.996	-31.6658	1946-12-10	Douglas, A.M.
WAM		5124			Amegilla	Notomegilla	chlorocyanea	F		Bullsbrook	WA	115.996	-31.6658	1946-12-10	Douglas, A.M.
WAM		5125			Amegilla	Notomegilla	chlorocyanea	F		Bullsbrook	WA	115.996	-31.6658	1946-12-10	Douglas, A.M.
WAM		5126			Amegilla	Notomegilla	chlorocyanea	F		Bullsbrook	WA	115.996	-31.6658	1946-12-18	Douglas, A.M.
WAM		5127			Amegilla	Notomegilla	chlorocyanea	F		Bullsbrook	WA	115.996	-31.6658	1937-11-04	Douglas, A.M.
WAM		5128			Amegilla	Notomegilla	chlorocyanea	F		Bullsbrook	WA	115.996	-31.6658	1953-02-16	Douglas, A.M.
WAM		5129			Amegilla	Notomegilla	chlorocyanea	F		Swanbourne	WA	115.766	-31.9697	1942-12-21	Glauert, L.
WAM		5130			Amegilla	Notomegilla	chlorocyanea	F		Swanbourne	WA	115.766	-31.9697	1942-12-21	Glauert, L.
WAM		5131			Amegilla	Notomegilla	chlorocyanea	F		Swanbourne	WA	115.766	-31.9697	1942-12-21	Glauert, L.
WAM		5132			Amegilla	Notomegilla	chlorocyanea	F		Swanbourne	WA	115.766	-31.9697	1942-11-09	Glauert, L.
WAM		5139			Amegilla	Notomegilla	chlorocyanea	F		Karrakatta	WA	115.798	-31.9688	1942-12-12	Jaggard, E.
WAM		5140			Amegilla	Notomegilla	chlorocyanea	F		Karrakatta	WA	115.798	-31.9688	1942-12-12	Jaggard, E.
WAM		5141			Amegilla	Notomegilla	chlorocyanea	F		Karrakatta	WA	115.798	-31.9688	1942-12-12	Jaggard, E.
WAM		5142			Amegilla	Notomegilla	chlorocyanea	F		Karrakatta	WA	115.798	-31.9688	1942-12-12	Jaggard, E.
WAM		5143			Amegilla	Notomegilla	chlorocyanea	F		Karrakatta	WA	115.798	-31.9688	1942-12-12	Jaggard, E.
WAM		5144			Amegilla	Notomegilla	chlorocyanea	F		Salmon Gums	WA	121.643	-32.9813	1936-02-24	Brown, A.K.
WAM		5145			Amegilla	Notomegilla	chlorocyanea	F		Salmon Gums	WA	121.643	-32.9813	27 Oct 1937 Note rego number 3562	Brown, A.K.
WAM		5146			Amegilla	Notomegilla	chlorocyanea	M		Salmon Gums	WA	121.643	-32.9813	1942-04-01	Brown, A.K.
WAM		5147			Amegilla	Notomegilla	chlorocyanea	F		Salmon Gums	WA	121.643	-32.9813	22 Jan 1947 rego number does not match data - listed as 47-70	Brown, A.K.
WAM		5148			Amegilla	Notomegilla	chlorocyanea	F		West Midland	WA	115.991	-31.8922	1933-12-18	Douglas, A.M.
WAM		5149			Amegilla	Notomegilla	chlorocyanea	M		West Midland	WA	115.991	-31.8922	1935-03-01	Douglas, A.M.
WAM		5150			Amegilla	Notomegilla	chlorocyanea	M		West Midland	WA	115.991	-31.8922	1935-03-04	Douglas, A.M.
WAM		5151			Amegilla	Notomegilla	chlorocyanea	F		Dedari	WA	120.7	-31.0833	00/01/1948	Douglas, A.M.
WAM		5152			Amegilla	Notomegilla	chlorocyanea	M		Dedari	WA	120.7	-31.0833	1948-02-03	Douglas, A.M.
WAM		5153			Amegilla	Notomegilla	chlorocyanea	M		Dedari	WA	120.7	-31.0833	1948-02-03	Douglas, A.M.
WAM		5154			Amegilla	Notomegilla	chlorocyanea	M		Dedari	WA	120.7	-31.0833	1954-01-28	Douglas, A.M.
WAM		5155			Amegilla	Notomegilla	chlorocyanea	F		Dedari	WA	120.7	-31.0833	1954-01-28	Douglas, A.M.
WAM		5157			Amegilla	Notomegilla	chlorocyanea	F		Rottnest Island	WA	115.613	-32.0061	1936-01-20	Glauert, L.
WAM		5158			Amegilla	Notomegilla	chlorocyanea	M		Rottnest Island	WA	115.613	-32.0061	1936-01-20	Glauert, L.
WAM		5161			Amegilla	Notomegilla	chlorocyanea	F		Walgoolan	WA	118.563	-31.3813	19/11/1938	Jenkins, C.F.H.
WAM		5162			Amegilla	Notomegilla	chlorocyanea	F		Walgoolan	WA	118.563	-31.3813	19/11/1938	Jenkins, C.F.H.
WAM		5163			Amegilla	Notomegilla	chlorocyanea	F		Forrest	WA	128.098	-30.8519		Douglas, A.M.
WAM		5164			Amegilla	Notomegilla	chlorocyanea	F		Forrest	WA	128.098	-30.8519		Douglas, A.M.
WAM		5165			Amegilla	Notomegilla	chlorocyanea	F		Minilya	WA	113.968	-23.8477	1953-06-16	Snell, A.
WAM		5166			Amegilla	Notomegilla	chlorocyanea	F		Minilya	WA	113.968	-23.8477	1953-06-16	Snell, A.
WAM		5167			Amegilla	Notomegilla	chlorocyanea	F		Cannington	WA	115.933	-32.018	04/01/1953	McMillan, R.P.
WAM		5168			Amegilla	Notomegilla	chlorocyanea	M		Cannington	WA	115.933	-32.018	25/02/1953	McMillan, R.P.
WAM		5169			Amegilla	Notomegilla	chlorocyanea	M		Perth	WA	115.857	-31.9527	00/02/1914	Alexander, W.B.
WAM		5170			Amegilla	Notomegilla	chlorocyanea	F		Waddouring	WA	117.851	-30.945	00/10/1915	Alexander, W.B.
WAM		5171			Amegilla	Notomegilla	chlorocyanea	M		Badgebup	WA	117.898	-33.6305	1919-02-10	Caldwell, A.
WAM		5172			Amegilla	Notomegilla	chlorocyanea	F		Landor	WA	116.903	-25.1316	00/04/1929	Glauert, L.
WAM		5173			Amegilla	Notomegilla	chlorocyanea	M		Northam	WA	116.668	-31.6477
WAM		5174			Amegilla	Notomegilla	chlorocyanea	M		Midland	WA	115.992	-31.8955	1936-02-01	Douglas, A.M.
WAM		5175			Amegilla	Notomegilla	chlorocyanea	M		Dingup	WA	116.211	-34.2558	1936-03-16	Glauert, L.
WAM		5177			Amegilla	Notomegilla	chlorocyanea	F		Goomalling	WA	116.829	-31.3008	1940-12-13	Gates, J.
WAM		5178			Amegilla	Notomegilla	chlorocyanea	F		Mount Helena	WA	116.207	-31.8758	1944-01-06	Simmonds, G.A.
WAM		5179			Amegilla	Notomegilla	chlorocyanea	M		Darlington	WA	116.079	-31.9005	1948-02-13	Douglas, A.M.
WAM		5180			Amegilla	Notomegilla	chlorocyanea	F		Belele	WA	118.03	-26.3611	1952-09-01	Snell, A.
WAM		5186			Amegilla	Zonamegilla	murrayensis	F		Bamboo Creek	WA	120.167	-20.74	25/08/1976	Douglas, A.M. & M.J.
WAM		5191			Amegilla	Zonamegilla	murrayensis	F		Bamboo Creek	WA	120.167	-20.74	25/08/1976	Douglas, A.M. & M.J.
WAM		5198			Amegilla	Notomegilla	chlorocyanea	M		Yellowdine	WA	119.65	-31.2969	21/01/1962	Douglas, A.M. & Mc Kenna, L.N.
WAM		5199			Amegilla	Notomegilla	chlorocyanea	M		Yellowdine	WA	119.65	-31.2969	21/01/1962	Douglas, A.M. & Mc Kenna, L.N.
WAM		5200			Amegilla	Notomegilla	chlorocyanea	M		Yellowdine	WA	119.65	-31.2969	21/01/1962	Douglas, A.M. & Mc Kenna, L.N.
WAM		5201			Amegilla	Notomegilla	chlorocyanea	M		Yellowdine	WA	119.65	-31.2969	21/01/1962	Douglas, A.M. & Mc Kenna, L.N.
WAM		5202			Amegilla	Notomegilla	chlorocyanea	M		Yellowdine	WA	119.65	-31.2969	21/01/1962	Douglas, A.M. & Mc Kenna, L.N.
WAM		5203			Amegilla	Notomegilla	chlorocyanea	M		Yellowdine	WA	119.65	-31.2969	21/01/1962	Douglas, A.M. & Mc Kenna, L.N.
WAM		5204			Amegilla	Notomegilla	chlorocyanea	M		Yellowdine	WA	119.65	-31.2969	21/01/1962	Douglas, A.M. & Mc Kenna, L.N.
WAM		5205			Amegilla	Notomegilla	chlorocyanea	M		Yellowdine	WA	119.65	-31.2969	21/01/1962	Douglas, A.M. & Mc Kenna, L.N.
WAM		5210			Amegilla	Zonamegilla	indistincta	M		Townsville	QLD	146.8	-19.2666	29/09/1978	Easton, R.
WAM		5213			Amegilla	Notomegilla	chlorocyanea	M		Linden, Mount	WA	122.425	-29.3	17/03/1979	Houston, T.F. et al
WAM		5214			Amegilla	Notomegilla	chlorocyanea	M		Linden, Mount	WA	122.425	-29.3	17/03/1979	Houston, T.F. et al
WAM		5215			Amegilla	Notomegilla	chlorocyanea	M		Linden, Mount	WA	122.425	-29.3	17/03/1979	Houston, T.F. et al
WAM		5216			Amegilla	Notomegilla	chlorocyanea	M		Linden, Mount	WA	122.425	-29.3	17/03/1979	Houston, T.F. et al
WAM		5217			Amegilla	Notomegilla	chlorocyanea	M		Culham	WA	116.468	-31.4188	26/11/1961	McMillan, R.P.
WAM		5218			Amegilla	Notomegilla	chlorocyanea	M		Culham	WA	116.468	-31.4188	26/11/1961	McMillan, R.P.
WAM		5219			Amegilla	Notomegilla	chlorocyanea	M		Culham	WA	116.468	-31.4188	26/11/1961	McMillan, R.P.
WAM		5220			Amegilla	Notomegilla	chlorocyanea	M		Culham	WA	116.468	-31.4188	26/11/1961	McMillan, R.P.
WAM		5221			Amegilla	Notomegilla	chlorocyanea	M		Culham	WA	116.468	-31.4188	26/11/1961	McMillan, R.P.
WAM		5223			Amegilla	Notomegilla	chlorocyanea	F		Darlington	WA	116.079	-31.9005		Lowe, G.H.
WAM		5224			Amegilla	Notomegilla	chlorocyanea	M		Darlington	WA	116.079	-31.9005	00/04/1976	Lowe, G.H.
WAM		5225			Amegilla	Notomegilla	chlorocyanea	M		Darlington	WA	116.079	-31.9005	00/04/1976	Lowe, G.H.
WAM		5226			Amegilla	Notomegilla	chlorocyanea	M		Busselton	WA	115.349	-33.6622	28/01/1963	Koch, L.E.
WAM		5227			Amegilla	Notomegilla	chlorocyanea	M		Busselton	WA	115.349	-33.6622	28/01/1963	Koch, L.E.
WAM		5228			Amegilla	Notomegilla	chlorocyanea	M		Busselton	WA	115.349	-33.6622	28/01/1963	Koch, L.E.
WAM		5229			Amegilla	Notomegilla	chlorocyanea	M		Busselton	WA	115.349	-33.6622	28/01/1963	Koch, L.E.
WAM		5235			Amegilla	Notomegilla	chlorocyanea	M		Mount Sandiman	WA	115.364	-24.4788	13/05/1981	Houston, T.F. & Hanich, B.P.
WAM		5239			Amegilla	Notomegilla	chlorocyanea	M		Murdoch	WA	115.824	-32.0713	28/01/1980	Houston, T.F.
WAM		5240			Amegilla	Notomegilla	chlorocyanea	M		Murdoch	WA	115.824	-32.0713	28/01/1980	Houston, T.F.
WAM		5241			Amegilla	Notomegilla	chlorocyanea	M		Murdoch	WA	115.824	-32.0713	28/01/1980	Houston, T.F.
WAM		5242			Amegilla	Notomegilla	chlorocyanea	F		Busselton	WA	115.349	-33.6622	28/01/1963	Koch, L.E.
WAM		5243			Amegilla	Notomegilla	chlorocyanea	F		Darlington	WA	116.079	-31.9005	00/00/1967	Lowe, G.H.
WAM		5244			Amegilla	Notomegilla	chlorocyanea	M		Hay	NSW	144.359	-34.4997	23/01/1971	Houston, T.F.
WAM		5245			Amegilla	Notomegilla	chlorocyanea	M		Hay	NSW	144.359	-34.4997	23/01/1971	Houston, T.F.
WAM		5246			Amegilla	Notomegilla	chlorocyanea	M		Hay	NSW	144.359	-34.4997	23/01/1971	Houston, T.F.
WAM		5247			Amegilla	Notomegilla	chlorocyanea	F		Barrow Island	WA	115.405	-20.7988	00/02/1977	Heatwole, H. & Butler, W.H.
WAM		5248			Amegilla	Notomegilla	chlorocyanea	F		Barrow Island	WA	115.405	-20.7988	00/02/1977	Heatwole, H. & Butler, W.H.
WAM		5249			Amegilla	Notomegilla	chlorocyanea	F		Barrow Island	WA	115.405	-20.7988	00/02/1977	Heatwole, H. & Butler, W.H.
WAM		5250			Amegilla	Notomegilla	chlorocyanea	F		Dumbleyung	WA	117.737	-33.3158	12/10/1966	Udell, H.
WAM		5251			Amegilla	Notomegilla	chlorocyanea	F		Dumbleyung	WA	117.737	-33.3158	05/11/1962	Udell, H.
WAM		5252			Amegilla	Notomegilla	chlorocyanea	F		Dumbleyung	WA	117.737	-33.3158	12/12/1962	Udell, H.
WAM		5253			Amegilla	Notomegilla	chlorocyanea	F		Anketell	WA	118.951	-27.9872	04/09/1981	Houston, T.F.
WAM		5254			Amegilla	Notomegilla	chlorocyanea	F		Anketell	WA	118.951	-27.9872	04/09/1981	Houston, T.F.
WAM		5257			Amegilla	Notomegilla	chlorocyanea	F		Moorine Rock	WA	119.126	-31.3144	21/01/1978	McMillan, R.P.
WAM		5258			Amegilla	Notomegilla	chlorocyanea	F		Moorine Rock	WA	119.126	-31.3144	07/01/1978	McMillan, R.P.
WAM		5259			Amegilla	Notomegilla	chlorocyanea	F		Dynevor Downs	QLD	144.364	-28.0872	25/09/1984	Barker, W.R.
WAM		5260			Amegilla	Notomegilla	chlorocyanea			Dynevor Downs	QLD	144.364	-28.0872	25/09/1984	Barker, W.R.
WAM		5267			Amegilla	Notomegilla	chlorocyanea	F		Yunderup	WA	115.79	-32.5833	02/11/1974	McMillan, R.P.
WAM		5271			Amegilla	Notomegilla	chlorocyanea	M		Alice Springs	NT	133.866	-23.6997	23/09/1972	Evans, H. & Mattews, R.W.
WAM		5272			Amegilla	Zonamegilla	walkeri	M		Howard Springs	NT	131.05	-12.4497	06/09/1972	Evans, H. & Mattews, R.W.
WAM		5273			Amegilla	Notomegilla	chlorocyanea	F		Brougham Gate	SA	140.955	-30.938	28/11/1975	Houston, T.F. & C.A.
WAM		5274			Amegilla	Notomegilla	chlorocyanea	M		Yunta	SA	139.55	-32.5833	01/02/1971	Houston, T.F.
MV	HYM	35657			Amegilla	Zonamegilla	adelaidae	M	Hastings Point			153.6	-28.4	17/02/1994	Hawkswood, T.
ABTC		32-002609	RB090	RL515	Amegilla	Zonamegilla	thorogoodi	1leg	Daintree		QLD	145.317	-16.2833	2003-10-28	W. Forno
WAM		5277			Amegilla	Zonamegilla	asserta	M		Brisbane	QLD	153.017	-27.4666	06/02/1966	Houston, T.F.
WAM		5278			Amegilla	Notomegilla	chlorocyanea	F		Charlies Knob	WA	124.986	-24.7619	06/08/1983	Houston, T.F. & McMillan, R.P.
WAM		5280			Amegilla	Notomegilla	chlorocyanea	F		Mandurah	WA	115.722	-32.5302	20/01/1970	Power, G.
WAM		5281			Amegilla	Zonamegilla	murrayensis	F		Tennant Creek	NT	134.233	-19.5497	06/08/1990	McMillan, R.P.
WAM		5284			Amegilla	Notomegilla	chlorocyanea	F		Ardross	WA	115.835	-32.0286	01/12/1982	Wells, B.A. & A.G.
WAM		5285			Amegilla	Notomegilla	chlorocyanea	M		Cockleshell Gully	WA	115.038	-30.1563	22/03/1987	Lyons, M.
WAM		5286			Amegilla	Notomegilla	chlorocyanea	F		Durokoppin Nature Reserve	WA	117.767	-31.4102	22/11/1996	Houston, T.F.
WAM		5287			Amegilla	Notomegilla	chlorocyanea	F		Dragon Rocks Nature Reserve	WA	119.061	-32.7905	24/11/1996	Houston, T.F.
WAM		5288			Amegilla	Notomegilla	chlorocyanea	F		Cottesloe	WA	115.756	-31.9938	16/11/1991	McMillan, R.P.
WAM		5289			Amegilla	Notomegilla	chlorocyanea	F		Roe Plains	WA	127.623	-32.0783	30/10/1980	Kendrick, P.G.
WAM		5290			Amegilla	Notomegilla	chlorocyanea	F		Meeberrie	WA	115.974	-26.9647	27/08/1988	McMillan, R.P. & Houston, T.F.
WAM		5291			Amegilla	Notomegilla	chlorocyanea	F		Hancock Gorge and vicinity	WA	118.272	-22.3613	03/07/1987	Mc Kenna, L.N.
WAM		5292			Amegilla	Notomegilla	chlorocyanea	F		Melaleuca Park	WA	115.9	-31.6666	16/11/1989	Houston, T.F.
WAM		5294			Amegilla	Notomegilla	chlorocyanea	M		Mooka	WA	114.926	-25.0105	09/05/1981	Houston, T.F. & Hanich, B.P.
WAM		5295			Amegilla	Notomegilla	chlorocyanea	M		Fanny, Mount	WA	128.663	-25.8597	19/01/1990	Houston, T.F. & Harvey, M.S.
WAM		5296			Amegilla	Notomegilla	chlorocyanea	M		Eneabba	WA	115.269	-29.8213	05/04/1980	McMillan, R.P.
WAM		5297			Amegilla	Notomegilla	chlorocyanea	F		Yellowdine	WA	119.814	-31.1569	18/10/1980	McMillan, R.P.
WAM		5298			Amegilla	Notomegilla	chlorocyanea	F		Southern Cross	WA	119.325	-31.2283	17/10/1980	McMillan, R.P.
WAM		5299			Amegilla	Notomegilla	chlorocyanea	F		Trayning	WA	117.79	-31.1133	29/10/1981	McMillan, R.P.
WAM		5300			Amegilla	Notomegilla	chlorocyanea	M		Greenwood	WA	115.8	-31.828	25/01/1977	Kendrick, P.G.
WAM		5301			Amegilla	Notomegilla	chlorocyanea	M		Kulin	WA	118.152	-32.6713	00/08/1971	Giles
WAM		5303			Amegilla	Notomegilla	chlorocyanea	F		Lyons River	WA	115.189	-24.6875	30/08/1980	Howard, C.A. & Houston, T.F.
WAM		5305			Amegilla	Notomegilla	chlorocyanea	F		Tutanning Nature Reserve	WA	117.33	-32.5408	30/10/1980	Houston, T.F.
WAM		5306			Amegilla	Notomegilla	chlorocyanea	F		Jackson, Mount	WA	119.109	-30.2027	20/02/1972	Archer, M.
WAM		5308			Amegilla	Notomegilla	chlorocyanea	F		Redcliffe	WA	115.938	-31.9383	17/01/1971	Offer, E.
WAM		5311			Amegilla	Notomegilla	chlorocyanea	M		Neerabup National Park	WA	115.734	-31.6644	29/01/1979	Houston, T.F.
WAM		5312			Amegilla	Notomegilla	chlorocyanea	M		Merredin	WA	118.284	-31.4838	20/01/1962	Douglas, A.M. & Mees, G.F.
WAM		5314			Amegilla	Notomegilla	chlorocyanea	M		Dedari	WA	120.7	-31.0833	23/01/1962	Douglas, A.M. & Mc Kenna, L.N.
WAM		5317			Amegilla	Notomegilla	chlorocyanea	F		Deepdene	WA	115.053	-34.2633	29/12/1963	Halloran, L.M.O.
WAM		5318			Amegilla	Notomegilla	chlorocyanea	F		Cannington	WA	115.933	-32.018	05/01/1956	McMillan, R.P.
WAM		5319			Amegilla	Notomegilla	chlorocyanea	F		Applecross	WA	115.837	-32.015	08/01/1963	Jamwold, W.
WAM		5320			Amegilla	Notomegilla	chlorocyanea	M		Wubin	WA	116.629	-30.1069	18/01/1964	Mc Kenna, L.N.
WAM		5321			Amegilla	Notomegilla	chlorocyanea	M		Tambrey	WA	115.64	-30.6038	03/08/1958	McMillan, R.P.
ANIC	32	33268			Amegilla	Notomegilla	aeruginosa	F	Edungalba		QLD	149.9	-23.7	1940-11-02
WAM		5324			Amegilla	Notomegilla	chlorocyanea	M		Byford	WA	116.002	-32.2261	21/01/1964	Mc Kenna, L.N.& Kock, L.E.
WAM		5325			Amegilla	Notomegilla	chlorocyanea	M		Applecross	WA	115.837	-32.015	17/11/1963	Janvold, L.
SAM		32-002049			Amegilla	Zonamegilla	adelaidae	M	Simpson Desert near137.5,26.4	Simpson Desert		137.83	-26.67	1971-09-15	T.F. Houston
WAM		5332			Amegilla	Zonamegilla	in little tray	M		unknown
WAM		5328			Amegilla	Notomegilla	chlorocyanea	M		Wiluna	WA	120.223	-26.5961	1937-02-03	Whiteford, R.C.
WAM		5329			Amegilla	Notomegilla	chlorocyanea	F		Rottnest Island	WA	115.613	-32.0061	1934-01-16	Glauert, L.
WAM		5330			Amegilla	Notomegilla	chlorocyanea	M		Badgebup	WA	117.898	-33.6305	10 Feb 1919 (there are 3 specimens with same rego number)	Caldwell, A.
WAM		5331			Amegilla	Notomegilla	chlorocyanea	M		Badgebup	WA	117.898	-33.6305	10 Feb 1919 (there are 3 specimens with same rego number)	Caldwell, A.
MV	HYM	35187			Amegilla	Notomegilla	chlorocyanea
WAM		5459			Amegilla	Zonamegilla	cingulata	M		Samford Valley	QLD	152.867	-27.3666	16/03/1966	Houston, T.F.
MV	HYM	35227			Amegilla	Zonamegilla	paeninsulae
ANIC	32	33269			Amegilla	Notomegilla	aeruginosa	M	Edungalba		QLD	149.9	-23.7	1940-12-06
ANIC	32	33270			Amegilla	Notomegilla	aeruginosa	F	Edungalba		QLD	149.9	-23.7	1940-12-05
ANIC	32	33271			Amegilla	Notomegilla	aeruginosa	M	Edungalba		QLD	149.9	-23.7	1940-11-05
ANIC	32	33272			Amegilla	Notomegilla	aeruginosa	F	Edungalba		QLD	149.9	-23.7	1940-11-02
ANIC	32	33273			Amegilla	Notomegilla	aeruginosa	M	Edungalba		QLD	149.9	-23.7	1948-04-01
ANIC	32	33274			Amegilla	Notomegilla	aeruginosa	M	Edungalba		QLD	149.9	-23.7	1940-12-06
WAM		21096			Amegilla	Notomegilla	chlorocyanea	F		Durokoppin Nature Reserve	WA	117.767	-31.4102	22/11/1996	Houston, T.F.
WAM		21097			Amegilla	Notomegilla	chlorocyanea	F		Durokoppin Nature Reserve	WA	117.767	-31.4102	22/11/1996	Houston, T.F.
WAM		21098			Amegilla	Notomegilla	chlorocyanea	F		Durokoppin Nature Reserve	WA	117.767	-31.4102	22/11/1996	Houston, T.F.
WAM		21099			Amegilla	Notomegilla	chlorocyanea	F		Northampton	WA	114.633	-28.3497	13/12/1997	Patterson, S.R.
WAM		21100			Amegilla	Notomegilla	chlorocyanea	F		Northampton	WA	114.633	-28.3497	13/12/1997	Patterson, S.R.
WAM		21101			Amegilla	Notomegilla	chlorocyanea	M		Northampton	WA	114.633	-28.3497	01/01/1998	Patterson, S.R.
WAM		21102			Amegilla	Notomegilla	chlorocyanea	M		Hill River Nature Reserve	WA	115.192	-30.3019	20/01/1996	Houston, T.F. & Boase, C.
WAM		21103			Amegilla	Notomegilla	chlorocyanea	F		Hill River Nature Reserve	WA	115.192	-30.3019	20/01/1996	Houston, T.F. & Boase, C.
WAM		21106			Amegilla	Notomegilla	chlorocyanea	F		Denmark	WA	117.352	-34.9605	00/01/1997	Jones, M.
WAM		21107			Amegilla	Notomegilla	chlorocyanea	F		Denmark	WA	117.352	-34.9605	00/01/1997	Jones, M.
WAM		21110			Amegilla	Notomegilla	chlorocyanea	M		Boyagin Nature Reserve	WA	116.861	-32.4825	16/02/1996	Houston, T.F. & Boase, C.
WAM		21111			Amegilla	Notomegilla	chlorocyanea	M		Dragon Rocks Nature Reserve	WA	119.061	-32.7905	17/02/1996	Houston, T.F. & Boase, C.K.
WAM		21113			Amegilla	Notomegilla	chlorocyanea	M		Dongolocking Nature Reserve	WA	117.691	-33.0697	20/02/1996	Houston, T.F. & Boase, C.K.
WAM		21114			Amegilla	Notomegilla	chlorocyanea	M		Attadale	WA	115.8	-32.0258	16/06/1977	Powell, M.
WAM		21115			Amegilla	Notomegilla	chlorocyanea	F		Attadale	WA	115.8	-32.0258	16/12/1975	Powell, M.
WAM		21116			Amegilla	Notomegilla	chlorocyanea	F		Attadale	WA	115.8	-32.0258	04/05/1975	Powell, M.
WAM		21117			Amegilla	Notomegilla	chlorocyanea	F		Bunbury	WA	115.64	-33.3411
WAM		21118			Amegilla	Notomegilla	chlorocyanea	F		Kalbarri	WA	114.17	-27.7069	13/12/1982	Kock, L.E.
WAM		21119			Amegilla	Notomegilla	chlorocyanea	F		Meedo	WA	114.683	-25.6166	18/05/1995	West, P.
WAM		21121			Amegilla	Notomegilla	chlorocyanea	F		Koolyanobbing	WA	119.517	-30.818	19/09/1995	McMillan, R.P.
WAM		21122			Amegilla	Notomegilla	chlorocyanea	F		Darlington	WA	116.079	-31.9005	00/00/1967	Lowe, G.H.
WAM		21123			Amegilla	Notomegilla	chlorocyanea	F		Little Sandy Desert	WA	120.3	-24.5	24/08/1997	Knowles, D. & Start, A.
WAM		21124			Amegilla	Notomegilla	chlorocyanea	F		Hyden	WA	119.709	-32.4502	24/10/1985	Houston, T.F.
WAM		21125			Amegilla	Notomegilla	chlorocyanea	F		Bannister	WA	116.518	-32.725	11/01/1996	McMillan, R.P.
WAM		21126			Amegilla	Notomegilla	chlorocyanea	M		Culham	WA	116.468	-31.4188	26/11/1961	McMillan, R.P.
WAM		21127			Amegilla	Notomegilla	chlorocyanea	F		Boddington	WA	116.467	-32.8	25/11/1996	Sadlier, L.
WAM		21128			Amegilla	Notomegilla	chlorocyanea	F		Glen Forrest	WA	116.099	-31.9111	00/12/1972	Wade, S.M.
WAM		21129			Amegilla	Notomegilla	chlorocyanea	F		Dawesville	WA	115.639	-32.6494	15/05/1980	Creagh, S.
WAM		21130			Amegilla	Notomegilla	chlorocyanea	F		Kalgoorlie	WA	121.464	-30.7502	00/10/1991	McMillan, R.P.
WAM		21131			Amegilla	Notomegilla	chlorocyanea	F		Mariginiup	WA	115.807	-31.7297	13/12/1991	Strictland, R.
WAM		21132			Amegilla	Notomegilla	chlorocyanea	M		Eneabba	WA	115.269	-29.8213	00/02/1991	McMillan, R.P.
WAM		21913			Amegilla	Notomegilla	chlorocyanea	F		Eurardy	WA	114.582	-27.5383	21/10/1998	Houston, T.F. & Mueller, O.
WAM		26812			Amegilla	Notomegilla	chlorocyanea	F		Rottnest Island	WA	115.613	-32.0061	24/02/1979	Houston, T.F.
WAM		5275			Amegilla	Zonamegilla	adelaidae	M	Peregian	Peregian	QLD	153.1	-26.4397	09/12/1966	Houston, T.F.
MV	HYM	35254			Amegilla	Notomegilla	chlorocyanea							1917-04-11	C.French Jr
MV	HYM	35259			Amegilla	Zonamegilla	pulchra
WAM		26980			Amegilla	Notomegilla	chlorocyanea	F		Eurardy HS	WA	114.566	-27.5872	09/11/1999	Houston, T.F.
WAM		28027			Amegilla	Notomegilla	chlorocyanea	M		Eurardy HS	WA	114.724	-27.6547	15/11/2000	Houston, T.F.
WAM		28028			Amegilla	Notomegilla	chlorocyanea	F		Eurardy HS	WA	114.724	-27.6547	15/11/2000	Houston, T.F.
WAM		28031			Amegilla	Notomegilla	chlorocyanea	F		Eurardy HS	WA	114.569	-27.5441	24/10/2000	Houston, T.F. & Mueller, O.
WAM		28032			Amegilla	Notomegilla	chlorocyanea	F		Eurardy HS	WA	114.569	-27.5441	24/10/2000	Houston, T.F. & Mueller, O.
WAM		29088			Amegilla	Notomegilla	chlorocyanea	F		Newman	WA	119.745	-23.6827	21/08/2001	Houston, T.F.
WAM		29089			Amegilla	Notomegilla	chlorocyanea	F		Newman	WA	119.745	-23.6827	21/08/2001	Houston, T.F.
WAM		29090			Amegilla	Notomegilla	chlorocyanea	F		Newman	WA	119.745	-23.6827	21/08/2001	Houston, T.F.
WAM		32043			Amegilla	Notomegilla	chlorocyanea	M		Mt Gibson Stn	WA	117.409	-29.6086	09/02/2000	Patterson, S.R.
WAM		32044			Amegilla	Notomegilla	chlorocyanea	F		Mt Gibson Stn	WA	117.409	-29.6086	23/02/2000	Patterson, S.R.
MV	HYM	35274			Amegilla	Zonamegilla	pulchra
MV	HYM	35290			Amegilla	Zonamegilla	asserta
MV	HYM	35291			Amegilla	Notomegilla	chlorocyanea	F						/11/1907
MV	HYM	35292			Amegilla	Zonamegilla	asserta							20/10/1913
MV	HYM	35293			Amegilla	Zonamegilla	asserta
MV	HYM	35302			Amegilla	Zonamegilla	asserta							28/03/1918
MV	HYM	35309			Amegilla	Notomegilla	chlorocyanea	M
MV	HYM	35727			Amegilla	Notomegilla	chlorocyanea	F
MV	HYM	35282			Amegilla	Notomegilla	chlorocyanea	M				144.4	-36
AM	K.	290985			Amegilla	Zonamegilla	asserta	F	Baldry		NSW	148.415	-32.8392	2001-01-20	M. Batley
AM	K.	290986			Amegilla	Zonamegilla	asserta	M	Baldry		NSW	148.415	-32.8392	2001-01-20	M. Batley
AM	K.	290987			Amegilla	Zonamegilla	asserta	F	Castlereagh NR		NSW	150.774	-33.6783	2002-02-20	M. Batley
AM	K.	290990			Amegilla	Zonamegilla	asserta	M	Davis Creek		NSW	151.157	-32.1717	2007-01-06	M. Batley
AM	K.	290991			Amegilla	Zonamegilla	asserta	F	Davis Creek		NSW	151.157	-32.1717	2007-01-06	M. Batley
ABTC			RB264	RL769	Amegilla	Zonamegilla	murrayensis	F	Katja's kweek		SA			2007-03-17	K.Hogendoorn
AM	K.	290988			Amegilla	Zonamegilla	asserta	M	Lockhart		NSW	146.713	-35.2236	2003-01-10	M. Batley
ANIC	32	33275			Amegilla	Notomegilla	aeruginosa	M	Edungalba		QLD	149.9	-23.7	1940-05-01
AM	K.	290984			Amegilla	Zonamegilla	asserta	M	North Ryde		NSW	151.106	-33.7644	1999-02-10	M. Batley
SAM		32-002143			Amegilla	Notomegilla	chlorocyanea	F	"Kurlye" Blackwood		SA	138.612	-35.0196	1957-03-24	N.B. Tindale
ANIC	32	34019			Amegilla	Zonamegilla	walkeri	M	"The Crusher" CALM Site 9/1 4 km S by W mining camp Mitchell Plateau			126.5	-14.52	1988-06-02	I.D. Naumann
TAS, Hobart		TAS-F4321			Amegilla	Zonamegilla	asserta	M	??		??
SAM		32-001953			Amegilla	Notomegilla	chlorocyanea	M	0.45 K ENE Dalhousie HS	Dalhousie	SA	135.467	-26.5124	1977-04-24	T.F. Houston
SAM		32-001980			Amegilla	Notomegilla	chlorocyanea	M	0.5 K N Finniss	Finniss	SA	138.825	-35.3824	1994-02-22	L. Jansen
ANIC	32	33276			Amegilla	Notomegilla	aeruginosa	F	Edungalba		QLD	149.9	-23.7	1940-05-01
ANIC	32	33277			Amegilla	Notomegilla	aeruginosa	M	Edungalba		QLD	149.9	-23.7	1940-12-06
SAM		32-001944			Amegilla	Notomegilla	chlorocyanea	F	1.3 K E Torrens Bore	Torrens bore	SA	142.167	-29.3167	1977-05-10	R.J. Chinnock
SAM		32-001984			Amegilla	Notomegilla	chlorocyanea	M	1.5 K W Cuddlee Ck	Cuddlee Ck	SA	138.828	-34.8409	1992-03-26	L. Jansen
SAM		32-002177			Amegilla	Notomegilla	chlorocyanea	F	1.5 mil NE Merredin		WA	118.286	-31.483	1968-11-01	N. McFarland
ANIC	32	34451			Amegilla	Zonamegilla	cingulata	M	1.5km SE kuranda			145.652	-16.825	1980-05-16	I.D. Naumann & J.C. Cardale
ANIC	32	34453			Amegilla	Zonamegilla	cingulata	M	1.5km SE kuranda			145.652	-16.825	1980-05-16	I.D. Naumann & J.C. Cardale
SAM		32-002152			Amegilla	Notomegilla	chlorocyanea	M	10 K W Emu Junction Great Vic Desert		SA	132.2	-28.6374	1976-10-07	G.Gross
SAM		32-002547			Amegilla	Notomegilla	chlorocyanea	F	10 km SW Heywood		VIC	141.54	-38.19	2003-12-15	R. Leys
SAM-DNA-Tissue			RB030	RL367	Amegilla	Notomegilla	chlorocyanea	1leg	10 km SW Heywood		VIC	141.59	-38.19	2003-12-15	R.Leys
ANIC	32	34504			Amegilla	Zonamegilla	cingulata	M	10 S Bowen			148.247	-20.104	1950-09-27	E.F. Riek
ANIC	32	33416			Amegilla	Notomegilla	chlorocyanea	F	100K K S by E Broken Hill			141.37	-32.51	1988-10-08	E.D. Edwards
ANIC	32	33417			Amegilla	Notomegilla	chlorocyanea	F	100K K S by E Broken Hill			141.37	-32.51	1988-10-08	E.D. Edwards
ANIC	32	33418			Amegilla	Notomegilla	chlorocyanea	F	100K K S by E Broken Hill			141.37	-32.51	1988-10-08	E.D. Edwards
ANIC	32	33419			Amegilla	Notomegilla	chlorocyanea	F	100K K S by E Broken Hill			141.37	-32.51	1988-10-08	E.D. Edwards
ANIC	32	33402			Amegilla	Notomegilla	chlorocyanea	M	100K W of Coolgardie			120.114	-30.932	1986-01-12	Gullan, Lewis Reid
ANIC	32	33403			Amegilla	Notomegilla	chlorocyanea	M	100K W of Coolgardie			120.114	-30.932	1986-01-12	Gullan, Lewis Reid
ANIC	32	33404			Amegilla	Notomegilla	chlorocyanea	M	100K W of Coolgardie			120.114	-30.932	1986-01-12	Gullan, Lewis Reid
ANIC	32	33405			Amegilla	Notomegilla	chlorocyanea	M	100K W of Coolgardie			120.114	-30.932	1986-01-12	Gullan, Lewis Reid
ANIC	32	33406			Amegilla	Notomegilla	chlorocyanea	M	100K W of Coolgardie			120.114	-30.932	1986-01-12	Gullan, Lewis Reid
MV	HYM	35648			Amegilla	Notomegilla	chlorocyanea	M	100km SW Moolawatana			139.7	-30.7	28/10/1990
MV	HYM	35649			Amegilla	Notomegilla	chlorocyanea	M	100km SW Moolawatana			139.7	-30.7	28/10/1990
ANIC	32	32966			Amegilla	Notomegilla	chlorocyanea	F	10K WNW of Penong			132.54	-31.53	1981-10-14	I.D. Naumann & J.C. Cardale
ANIC	32	32967			Amegilla	Notomegilla	chlorocyanea	F	10K WNW of Penong			132.54	-31.53	1981-10-14	I.D. Naumann & J.C. Cardale
ANIC	32	32968			Amegilla	Notomegilla	chlorocyanea	F	10K WNW of Penong			132.54	-31.53	1981-10-14	I.D. Naumann & J.C. Cardale
SAM		32-001911			Amegilla	Notomegilla	chlorocyanea	F	10km NW Emu	Emu	SA	132.2	-28.6374	1996-11-07	C.A & T.F. Houston
SAM		32-001912			Amegilla	Notomegilla	chlorocyanea	F	10km NW Emu	Emu	SA	132.2	-28.6374	1996-11-07	C.A & T.F. Houston
ANIC	32	33278			Amegilla	Notomegilla	aeruginosa	M	Edungalba		QLD	149.9	-23.7	1940-05-01
UQIC		92481			Amegilla	Notomegilla	chlorocyanea	F	10mi NW Molong			148.994	-32.99	1968-10-27	T.F. Houston
ANIC	32	33592			Amegilla	Notomegilla	chlorocyanea	M	11 ml W of Lake Magenta			118.987	-33.492	1953-02-05	McIntosh and Calaby
ANIC	32	32973			Amegilla	Notomegilla	chlorocyanea	F	113K Wby S Cobar			144.39	-31.355	1981-11-28	J.C. Cardale
ANIC	32	32974			Amegilla	Notomegilla	chlorocyanea	M	113K Wby S Cobar			144.39	-31.355	1981-11-28	J.C. Cardale
ANIC	32	33458			Amegilla	Notomegilla	chlorocyanea	F	113K Wby S Cobar			144.39	-31.355	1981-11-28	J.C. Cardale
ANIC	32	33462			Amegilla	Notomegilla	chlorocyanea	M	11K SW Broken Hill			141.373	-32.028	1975-03-28	Z. Liepa
ANIC	32	32975			Amegilla	Notomegilla	chlorocyanea	F	11K W by S Mt Singleton			117.11	-29.295	1981-09-28	I.D. Naumann & J.C. Cardale
ANIC	32	33279			Amegilla	Notomegilla	aeruginosa	F	Edungalba		QLD	149.9	-23.7	1940-11-02
ANIC	32	34284			Amegilla	Zonamegilla	asserta	F	11mi NW Kingstown nr Armidale			150.992	-30.393	1948-12-14	K.H.L. & B. Key
ANIC	32	34057			Amegilla	Zonamegilla	asserta	M	12 E Morven			147.234	-26.406	1957-10-19	E.F. Riek
ANIC	32	33448			Amegilla	Notomegilla	chlorocyanea	M	12 K SEbyS Denilliquin			145.03	-35.37	1978-04-16	J.C. Cardale
ANIC	32	33280			Amegilla	Notomegilla	aeruginosa	F	Edungalba		QLD	149.9	-23.7	1939-11-04
ANIC	32	33603			Amegilla	Notomegilla	chlorocyanea	F	12 ml NNW Norseman			121.679	-32.048	1953-12-07	J.H. Calaby
AM	K.	290979	RB049		Amegilla	Zonamegilla	pulchra	F	120 km S Charters Towers		QLD	146.433	-21.0833	38458	M. Batley
ANIC	32	33281			Amegilla	Notomegilla	aeruginosa	M	Edungalba		QLD	149.9	-23.7	1940-11-02
MAGNT		I004902			Amegilla	Zonamegilla	karlba	F	12km NNW of Mt.Cahill		NT	132.65	-12.7667	1973-05-20	T. Weir & T.Angeles
ANIC	32	33282			Amegilla	Notomegilla	aeruginosa	F	Edungalba		QLD	149.9	-23.7	1939-11-04
ANIC	32	33283			Amegilla	Notomegilla	aeruginosa	F	Edungalba		QLD	149.9	-23.7	1939-11-04
MAGNT		I004990			Amegilla	Zonamegilla	walkeri	F	12km NNW of Mt.Cahill		NT	132.65	-12.7667	1973-05-20	T. Weir & T.Angeles
MAGNT		I004991			Amegilla	Zonamegilla	walkeri	F	12km NNW of Mt.Cahill		NT	132.65	-12.7667	1973-05-20	T. Weir & T.Angeles
MAGNT		I004992			Amegilla	Zonamegilla	walkeri	F	12km NNW of Mt.Cahill		NT	132.65	-12.7667	1973-05-20	T. Weir & T.Angeles
MAGNT		I004993			Amegilla	Zonamegilla	walkeri	F	12km NNW of Mt.Cahill		NT	132.65	-12.7667	1973-06-20	T. Weir & T.Angeles
MAGNT		I004994			Amegilla	Zonamegilla	walkeri	F	12km NNW of Mt.Cahill		NT	132.65	-12.7667	1973-05-20	T. Weir & T.Angeles
ANIC					Amegilla	Zonamegilla	cingulata	M	12km SSE Heathlands			142.38	-11.51	26 Jan-1 Mar 1992	P. Feehney
ANIC	32	33284			Amegilla	Notomegilla	aeruginosa	F	Edungalba		QLD	149.9	-23.7	1940-11-02
ANIC	32	33285			Amegilla	Notomegilla	aeruginosa	F	Edungalba		QLD	149.9	-23.7	1948-04-01
SAM		32-001950			Amegilla	Notomegilla	chlorocyanea	M	12mil ESE Amata (Musgrave Pk) NW of SA	Amata	SA	131.148	-26.1505	1972-10-14	H.E Evans & T.F. Houston
SAM		32-002055			Amegilla	Notomegilla	chlorocyanea	M	13 K N Keilira Stn			140.163	-36.5598	1992-02-23	J.A. Forrest& E.G. Matthews
SAM		32-002526			Amegilla	Notomegilla	chlorocyanea	F	13 km E of Burra Baldina Ck		SA	139.081	-33.67	2004-10-07	R. Leys & K. Hogendoorn
SAM		32-002527			Amegilla	Notomegilla	chlorocyanea	F	13 km E of Burra Baldina Ck		SA	139.081	-33.67	2004-10-07	R. Leys & K. Hogendoorn
SAM		32-002528			Amegilla	Notomegilla	chlorocyanea	F	13 km E of Burra Baldina Ck		SA	139.081	-33.67	2004-10-07	R. Leys & K. Hogendoorn
SAM		32-002529			Amegilla	Notomegilla	chlorocyanea	F	13 km E of Burra Baldina Ck		SA	139.081	-33.67	2004-10-07	R. Leys & K. Hogendoorn
SAM		32-002530			Amegilla	Notomegilla	chlorocyanea	F	13 km E of Burra Baldina Ck		SA	139.081	-33.67	2004-10-07	R. Leys & K. Hogendoorn
SAM		32-001935			Amegilla	Notomegilla	chlorocyanea	F	13 km E of Sth Torrens Bore	Torrens bore	NSW	142.167	-29.3167	1977-05-10	R.J. Chinnock
SAM		32-002007			Amegilla	Zonamegilla	asserta	M	13 mil N Maryborough		QLD	152.702	-25.538	1966-03-26	T.F. Houston
ANIC	32	32984			Amegilla	Notomegilla	chlorocyanea	M	13 miles NE Geraldton			114.726	28.617	dec 1972	N. McFarland
MV	HYM	35643			Amegilla	Notomegilla	chlorocyanea	F	130km S Alice Springs			133.386	-24.4103	21/02/1994
MV	HYM	35644			Amegilla	Notomegilla	chlorocyanea	F	130km S Alice Springs			133.386	-24.4103	21/02/1994
MV	HYM	35645			Amegilla	Notomegilla	chlorocyanea	F	130km S Alice Springs			133.386	-24.4103	21/02/1994
MV	HYM	35646			Amegilla	Notomegilla	chlorocyanea	F	130km S Alice Springs			133.386	-24.4103	21/02/1994
MV	HYM	35647			Amegilla	Notomegilla	chlorocyanea	F	130km S Alice Springs			133.386	-24.4103	21/02/1994
ANIC	32	33286			Amegilla	Notomegilla	aeruginosa	F	Edungalba		QLD	149.9	-23.7	1940-12-06
UQIC		92828			Amegilla	Zonamegilla	adelaidae	F	Gayndah			151.617	-25.6167	27829	E.M. Exley
ANIC	32	33539			Amegilla	Zonamegilla	murrayensis	F	13kmW Heathlands			142.29	-11.42	34065	P.Zborowski
MAGNT		I004967			Amegilla	Asaropoda		M	14 km S by E of Mudginberri H.S.		NT	132.9	-12.7167	1973-06-11	T. Weir & A. Allwood
ANIC	32	33986			Amegilla	Zonamegilla	walkeri	F	145km SE by E Broome			123.27	-18.55	1976-08-06	I.F.B. Common
ANIC	32	33287			Amegilla	Notomegilla	aeruginosa	M	Edungalba		QLD	149.9	-23.7	1939-11-04
ANIC	32	33288			Amegilla	Notomegilla	aeruginosa	F	Edungalba		QLD	149.9	-23.7	1940-11-03
ANIC	32	33289			Amegilla	Notomegilla	aeruginosa	M	Edungalba		QLD	149.9	-23.7	1940-12-05
AM	K.	290884	RB192		Amegilla	Zonamegilla	adelaidae	F	Agnes Water 23 km SW		QLD	151.933	-24.35	2007-01-13	M. Batley
ANIC	32	33697			Amegilla	Zonamegilla	murrayensis	M	14km NW of Cape Crawford			135.41	-16.34	28435	J.C. Cardale
AM	K.	290885	RB193		Amegilla	Zonamegilla	adelaidae	M	Agnes Water 23 km SW		QLD	151.933	-24.35	2007-01-13	M. Batley
ANIC	32	34045			Amegilla	Zonamegilla	asserta	F	15 E Duaringa			149.818	-23.721	1957-04-05	E.F. Riek
WAITE					Amegilla	Notomegilla	chlorocyanea	M	15 E Yardea			135.517	-32.3667	1935-12-30
WAITE					Amegilla	Notomegilla	chlorocyanea	F	15 E Yardea			135.517	-32.3667	1935-12-30
ANIC	32	34032			Amegilla	Zonamegilla	walkeri	F	15 km N Katherine			132.09	-14.22	2004-12-06	R.W. & J.R. Matthews
MAGNT		I005010			Amegilla	Notomegilla	chlorocyanea	F	15 km N of Ethabuka h.s.		QLD	138.467	-23.7667	1993-05-14	J.A. Walker
SAM		32-002192			Amegilla	Notomegilla	chlorocyanea	F	15 mil E Eucla		WA	129.133	-31.675	1968-12-04	N. McFarland
SAM		32-001902			Amegilla	Notomegilla	chlorocyanea	F	15 mil E Morven	Morven	QLD	147.113	-26.416	1966-09-19	T.F. Houston
ANIC	32	33809			Amegilla	Zonamegilla	indistincta	F	15 NW Bowen			148.106	-19.941	1950-09-30	E.F.Riek
ANIC	32	33290			Amegilla	Notomegilla	aeruginosa	F	Edungalba		QLD	149.9	-23.7	1940-11-05
ANIC	32	33291			Amegilla	Notomegilla	aeruginosa	F	Edungalba		QLD	149.9	-23.7	1941-02-08
ANIC	32	33292			Amegilla	Notomegilla	aeruginosa	F	Edungalba		QLD	149.9	-23.7	1940-12-06
ANIC	32	33293			Amegilla	Notomegilla	aeruginosa	F	Edungalba		QLD	149.9	-23.7	1940-11-02
ANIC	32	33294			Amegilla	Notomegilla	aeruginosa	M	Edungalba		QLD	149.9	-23.7	no date
ANIC	32	33295			Amegilla	Notomegilla	aeruginosa	F	Edungalba		QLD	149.9	-23.7	1940-11-05
ABTC				RL866	Amegilla	Zonamegilla	thorogoodi	2m	Bloomfield nr rubbish tip		QLD	145.342	-15.9011	2007-07-03	R. Leys & M. Batley
ANIC	32	33779			Amegilla	Zonamegilla	indistincta	M	15km NWbyN Giru			147.026	-19.401	1980-05-11	I.D.Naumann&J.C.Cardale
ANIC	32	33780			Amegilla	Zonamegilla	indistincta	M	15km NWbyN Giru			147.026	-19.401	1980-05-11	I.D.Naumann&J.C.Cardale
UQIC		92826			Amegilla	Zonamegilla	asserta	M	15km SE Moree			149.96	-29.55	1976-11-30	E.M. Exley & T. Low
UQIC		93058			Amegilla	Zonamegilla	asserta	M	15km SE Moree			149.96	-29.55	28094	E.M. Exley & T. Low
MV	HYM	35596			Amegilla	Notomegilla	chlorocyanea	M	15km SW Glen Helen			132.364	-23.661	09/10/1995
ANIC	32	34407			Amegilla	Zonamegilla	cingulata	M	15km SW Mt Cook Cooktown			145.16	-15.3	1980-10-13	J.C. Cardale
MAGNT		I004966			Amegilla	Asaropoda		F	16 km E by N of Mt Cahill		NT	132.85	-12.8333	1972-11-06	T. Weir & A. Allwood
AM	K.	290980	RB052		Amegilla	Notomegilla	chlorocyanea	M	16 km NE Trangie		NSW	145.967	-31.9333	2005-04-12	M. Batley
ANIC	32	33461			Amegilla	Notomegilla	chlorocyanea	M	16 Mile CK 35 K N Alice Springs			133.417	-23.3167	1977-01-02	G.Griffin
MAGNT		I005004			Amegilla	Notomegilla	chlorocyanea	M	16 mile Ck 35 km N of Alice Springs		NT	133.417	-23.3167	1977-01-08	G. Griffin
MAGNT		I004895			Amegilla	Zonamegilla	karlba	M	16km E by N of Mt Cahill		NT	132.85	-12.8333	1972-11-16	T. Weir & A. Allwood
UQIC		92868			Amegilla	Notomegilla	chlorocyanea	F	16km W Eulo			144.867	-28.1333	1991-09-24	G. Daniels
UQIC		92780			Amegilla	Notomegilla	chlorocyanea	F	16mi W Charleville			146.044	-26.392	1971-11-01	E.M. Exley
AM	K.	290982	RB054		Amegilla	Zonamegilla	asserta	M	17 km SE Springsure		QLD	148.2	-24.2167	2005-04-15	M. Batley
AM	K.	278565	RB331		Amegilla	Zonamegilla	alpha	F	175 km SW Katherine (Victoria river roadhouse?)		NT	131.133	-15.616	2008-04-09	G. Williams & W. Pulawski
AM	K.	278566	RB332		Amegilla	Zonamegilla	alpha	F	175 km SW Katherine (Victoria river roadhouse?)		NT	131.133	-15.616	2008-04-09	G. Williams & W. Pulawski
AM	K.	290882			Amegilla	Zonamegilla	adelaidae	M	18km SW Agnes Water		QLD	151.933	-24.35	2007-01-13	M. Batley
AM	K.	290883			Amegilla	Zonamegilla	adelaidae	F	18km SW Agnes Water		QLD	151.933	-24.35	2007-01-13	M. Batley
WAITE					Amegilla	Notomegilla	chlorocyanea	M	18Km NE Mannum		SA	139.3	-34.9	1990-02-07	J.Jennings
WAITE					Amegilla	Notomegilla	chlorocyanea	M	18Km NE Mannum		SA	139.3	-34.9	1990-02-07	J.Jennings
WAITE					Amegilla	Notomegilla	chlorocyanea	M	18Km NE Mannum		SA	139.3	-34.9	1990-02-07	J.Jennings
ANIC	32	33703			Amegilla	Zonamegilla	adelaidae	F	8km SWbyS Hugh River			133.22	-24.25	1978-05-06	J.C. Cardale
WAM		26815			Amegilla	Zonamegilla	adelaidae	F	Mt. Bruce	Mt. Bruce	WA	118.179	-22.6083	06/05/1980	Houston, T.F. et al.
SAM		32-002628			Amegilla	Zonamegilla	asserta	F	19'
ANIC	32	33296			Amegilla	Notomegilla	aeruginosa	F	Edungalba		QLD	149.9	-23.7	1940-11-05
SAM		32-001934			Amegilla	Notomegilla	chlorocyanea	F	19 mil SSE Kenmore Pk HS	Kenmore	NSW	149.751	-34.715	1972-10-24	H.E Evans & T.F. Houston
SAM		32-002347			Amegilla	Notomegilla	chlorocyanea	F	19.5 K SSW Balcanoona HS Gamon Ra Moro Gorge		SA	139.305	-30.6325	1993-09-24	NCS Survey
ANIC	32	32994			Amegilla	Notomegilla	chlorocyanea	F	19K W by S Mt Singleton			117.11	-29.295	1981-09-29	I.D. Naumann & J.C. Cardale
ANIC	32	33723			Amegilla	Zonamegilla	karlba	F	19km EbyN of Mt.Cahill			132.52	-12.5	1973-06-14	J.C. Cardale
ANIC	32	33725			Amegilla	Zonamegilla	karlba	F	19km EbyN of Mt.Cahill			132.52	-12.5	1973-06-14	J.C. Cardale
ANIC	32	33757			Amegilla	Zonamegilla	karlba	F	19km EbyN of Mt.Cahill			132.51	-12.47	1972-11-16	J.C. Cardale
ANIC	32	34008			Amegilla	Zonamegilla	walkeri	M	19km NE by E Mt Cahill			132.51	-12.47	1972-11-16	J.C. Cardale
ANIC	32	34386			Amegilla	Zonamegilla	karlba	M	19km NE by E Mt Cahill			132.51	-12.47	1972-11-16	J.C. Cardale
MAGNT		I004894			Amegilla	Zonamegilla	karlba	M	19km NE by E of Mt Cahill		NT	132.85	-12.7833	1972-11-16	T. Weir & A. Allwood
MAGNT		I004896			Amegilla	Zonamegilla	karlba	M	19km NE by E of Mt Cahill		NT	132.85	-12.7833	1972-11-16	T. Weir & A. Allwood
MAGNT		I004897			Amegilla	Zonamegilla	karlba	M	19km NE by E of Mt Cahill		NT	132.85	-12.7833	1972-11-16	T. Weir & A. Allwood
MAGNT		I004898			Amegilla	Zonamegilla	karlba	M	19km NE by E of Mt Cahill		NT	132.85	-12.7833	1972-11-16	T. Weir & A. Allwood
MAGNT		I004899			Amegilla	Zonamegilla	karlba	M	19km NE by E of Mt Cahill		NT	132.85	-12.7833	1972-11-16	T. Weir & A. Allwood
MAGNT		I004985			Amegilla	Zonamegilla	walkeri	M	19km NE by E of Mt Cahill		NT	132.85	-12.7833	1972-11-16	T. Weir & A. Allwood
MAGNT		I004988			Amegilla	Zonamegilla	walkeri	F	19km NE by E of Mt Cahill		NT	132.85	-12.7833	1972-11-16	T. Weir & A. Allwood
ANIC	32	33741			Amegilla	Zonamegilla	karlba	F	1km N of Cahill Xing (East Alligator R.)			132.58	-12.25	1972-10-31	M.S.Upton
UQIC		92570			Amegilla	Zonamegilla	murrayensis	m	1km N of Eclectus Iron Range		QLD	143.285	-12.7575	1997-07-08	G & A Daniels
UQIC		92571			Amegilla	Zonamegilla	murrayensis	m	1km N of Eclectus Iron Range		QLD	143.285	-12.7577	1996-01-05	G & A Daniels
ANIC	32	33732			Amegilla	Zonamegilla	indistincta	F	1km N of Rounded Hill			145.13	-15.17	1981-05-06	I.Naumann
ANIC	32	33777			Amegilla	Zonamegilla	indistincta	F	1km N Rounded Hill nr Hope Valley Mission			145.13	-15.17	1980-10-05	J.C. Cardale
UQIC		92553			Amegilla	Zonamegilla	murrayensis	M	1km SE Heathlands HS			142.583	-11.75	33675	G. Daniels & M.A. Schneider
UQIC		92554			Amegilla	Zonamegilla	murrayensis	M	1km SE Heathlands HS			142.583	-11.75	33675	G. Daniels & M.A. Schneider
UQIC		92555			Amegilla	Zonamegilla	asserta	F	1km SE Heathlands HS			142.583	-11.75	33675	G. Daniels & M.A. Schneider
ANIC	32	33739			Amegilla	Zonamegilla	viridicingulata	F	1km SE Mt.Cook Cooktown			145.16	-15.3	29507	J.C. Cardale
ANIC	32	32979			Amegilla	Notomegilla	chlorocyanea	F	2 K SSW of Pilbara			116.4	-30.24	29855	I.D. Naumann & J.C. Cardale
ANIC	32	32980			Amegilla	Notomegilla	chlorocyanea	F	2 K SSW of Pilbara			116.4	-30.24	29855	I.D. Naumann & J.C. Cardale
ANIC	32	32981			Amegilla	Notomegilla	chlorocyanea	F	2 K SSW of Pilbara			116.4	-30.24	29855	I.D. Naumann & J.C. Cardale
WAM		4970			Amegilla	Notomegilla	chlorocyanea	F	2 km WSW Muggan RH	Warburton Community	WA	125.459	-27.1263	13/09/1982	Houston, T.F. & Hanich, B.P.
WAM		4971			Amegilla	Notomegilla	chlorocyanea	F	2 km WSW Muggan RH	Warburton Community	WA	125.459	-27.1263	13/09/1982	Houston, T.F. & Hanich, B.P.
WAM		4972			Amegilla	Notomegilla	chlorocyanea	F	2 km WSW Muggan RH	Warburton Community	WA	125.459	-27.1263	13/09/1982	Houston, T.F. & Hanich, B.P.
WAM		4973			Amegilla	Notomegilla	chlorocyanea	F	2 km WSW Muggan RH	Warburton Community	WA	125.459	-27.1263	13/09/1982	Houston, T.F. & Hanich, B.P.
WAM		5322			Amegilla	Notomegilla	chlorocyanea	F	2 km WSW Muggan RH	Warburton Range	WA	126.66	-26.1097	00/11/1962	De Graaf, M.
ANIC	32	33297			Amegilla	Notomegilla	aeruginosa	F	Edungalba		QLD	149.9	-23.7	14917
SAM		32-001884			Amegilla	Notomegilla	chlorocyanea	M	2 mil E Pt Germain	Pt Germain	SA	138.003	-33.0219	25590	T.F. Houston
SAM		32-001855			Amegilla	Notomegilla	chlorocyanea	M	2 mil N Pt Germain	Pt Germain	SA	138.003	-33.0219	25575	T.F. Houston
SAM		32-002234			Amegilla	Notomegilla	chlorocyanea	F	2 mil NW Woods Well Coorong NP	Coorong NP	SA	139.545	-35.9944	25945	G.F. &M.Gross & J.A. Herridge
UQIC		92522			Amegilla	Zonamegilla	cingulata	F	2.4km down Cow Bay Rd, Daintree NP			145.454	-16.228	1-2/6/97	J.&A. Skevington
WAITE					Amegilla	Notomegilla	chlorocyanea	F	20 K NE Hawker		SA	138.8	-31.6167
AM	K.	290998			Amegilla	Notomegilla	chlorocyanea	F	20 km N Griffith		NSW	146.106	-34.135	38268	M. Batley
UQIC		92896			Amegilla	Zonamegilla	asserta	F	20 km NE Mareeba			145.454	-16.884	29334	H.E. & M.A. Evans
WAM		5233			Amegilla	Notomegilla	chlorocyanea	M	20 km NE Mount Sandiman HS	Billy Well Creek	WA	115.529	-24.3047	11/05/1981	Houston, T.F. & Hanich, B.P.
WAM		5234			Amegilla	Notomegilla	chlorocyanea	F	20 km NE Mount Sandiman HS	Billy Well Creek	WA	115.529	-24.3047	11/05/1981	Houston, T.F. & Hanich, B.P.
SAM		32-002524			Amegilla	Zonamegilla	murrayensis	F	20 km W Wentworth		VIC	147.48	-37.35	1994-12-29	L.Jansen & W. Head
SAM		32-002525			Amegilla	Zonamegilla	murrayensis	F	20 km W Wentworth		VIC	147.48	-37.35	1994-12-29	L.Jansen & W. Head
SAM		32-001871			Amegilla	Notomegilla	chlorocyanea	M	20 mil E Kimba	Kimba	SA	136.42	-33.1392	1970-01-07	T.F. Houston
SAM		32-001877			Amegilla	Notomegilla	chlorocyanea	M	20 mil E Kimba	Kimba	SA	136.42	-33.1392	1970-01-07	T.F. Houston
SAM		32-001882			Amegilla	Notomegilla	chlorocyanea	F	20 mil E Kimba	Kimba	SA	136.42	-33.1392	1970-01-07	T.F. Houston
SAM		32-001883			Amegilla	Notomegilla	chlorocyanea	M	20 mil E Kimba	Kimba	SA	136.42	-33.1392	1970-01-07	T.F. Houston
SAM		32-001891			Amegilla	Notomegilla	chlorocyanea	F	20 mil E Kimba	Kimba	SA	136.42	-33.1392	1970-01-07	T.F. Houston
MV	HYM	35601			Amegilla	Notomegilla	chlorocyanea	M	20km E Yulara			131.15	-25.214	19/10/1996
MV	HYM	35602			Amegilla	Notomegilla	chlorocyanea	F	20km E Yulara			131.15	-25.214	19/10/1996
ANIC	32	33302			Amegilla	Notomegilla	aeruginosa	M	Edungalba		QLD	149.9	-23.7	1945-04-01
UQIC		92880			Amegilla	Zonamegilla	indistincta	F	20km NE Mareeba			145.454	-16.884	1980-04-23	HE & MA Evans
UQIC		92877			Amegilla	Zonamegilla	cingulata	F	20km NE Mareeba			145.454	-16.884	1990-04-23	HE & MA Evans
MV	HYM	35597			Amegilla	Notomegilla	chlorocyanea	F	20km SSW Oodnadatta			135.413	-22.631	05/10/1995
MV	HYM	35598			Amegilla	Notomegilla	chlorocyanea	F	20km SSW Oodnadatta			135.413	-22.631	05/10/1995
MV	HYM	35599			Amegilla	Notomegilla	chlorocyanea	F	20km SSW Oodnadatta			135.413	-22.631	05/10/1995
ANIC	32	33835			Amegilla	Notomegilla	aeruginosa	M	Edungalba		QLD	149.9	-23.7	1939-11-11
ANIC	32	33583			Amegilla	Notomegilla	chlorocyanea	F	22ml ESE Kalparri			139.723	35.151	1971-11-19	N. McFarland
ANIC	32	33043			Amegilla	Notomegilla	chlorocyanea	F	23 K SE by S of Byrock			146.33	-30.5	1975-10-20	J.C. Cardale
UQIC		92789			Amegilla	Notomegilla	chlorocyanea	M	23km N Thylungra			143.417	-25.9	1990-11-09	M.P. Zalucki & G.V. Maynard
UQIC		92790			Amegilla	Notomegilla	chlorocyanea	M	23km N Thylungra			143.417	-25.9	1990-11-09	M.P. Zalucki & G.V. Maynard
UQIC		92791			Amegilla	Notomegilla	chlorocyanea	M	23km N Thylungra			143.417	-25.9	1990-11-09	M.P. Zalucki & G.V. Maynard
UQIC		92792			Amegilla	Notomegilla	chlorocyanea	M	23km N Thylungra			143.417	-25.9	1990-11-09	M.P. Zalucki & G.V. Maynard
UQIC		92793			Amegilla	Notomegilla	chlorocyanea	M	23km N Thylungra			143.417	-25.9	1990-11-09	M.P. Zalucki & G.V. Maynard
UQIC		92794			Amegilla	Notomegilla	chlorocyanea	M	23km N Thylungra			143.417	-25.9	1990-11-09	M.P. Zalucki & G.V. Maynard
UQIC		92795			Amegilla	Notomegilla	chlorocyanea	M	23km N Thylungra			143.417	-25.9	1990-11-09	M.P. Zalucki & G.V. Maynard
UQIC		92796			Amegilla	Notomegilla	chlorocyanea	M	23km N Thylungra			143.417	-25.9	1990-11-09	M.P. Zalucki & G.V. Maynard
UQIC		92797			Amegilla	Notomegilla	chlorocyanea	M	23km N Thylungra			143.417	-25.9	1990-11-09	M.P. Zalucki & G.V. Maynard
UQIC		92798			Amegilla	Notomegilla	chlorocyanea	M	23km N Thylungra			143.417	-25.9	1990-11-09	M.P. Zalucki & G.V. Maynard
UQIC		92854			Amegilla	Notomegilla	chlorocyanea	M	23km N Thylungra			143.417	-25.9	1990-11-09	M.P. Zalucki & G.V. Maynard
SAM		32-002003			Amegilla	Zonamegilla	murrayensis	F	24mil NE Carnarvon	Carnarvon	WA	114.06	-24.89	1971-08-21	T.F. Houston
SAM		32-001858			Amegilla	Notomegilla	chlorocyanea	M	25 mil.E Kyancutta	Kyancutta	SA	135.556	-33.1334	1970-01-08	T.F. Houston
SAM		32-001859			Amegilla	Notomegilla	chlorocyanea	M	25 mil.E Kyancutta	Kyancutta	SA	135.556	-33.1334	1970-01-08	T.F. Houston
SAM		32-001860			Amegilla	Notomegilla	chlorocyanea	F	25 mil.E Kyancutta	Kyancutta	SA	135.556	-33.1334	1970-01-08	T.F. Houston
SAM		32-001852			Amegilla	Notomegilla	chlorocyanea	M	25 Mil.NE Eucla	Eucla	SA	128.883	-31.675	1970-01-09	T.F. Houston
SAM		32-001856			Amegilla	Notomegilla	chlorocyanea	M	25 Mil.NE Eucla	Eucla	SA	128.883	-31.675	1970-01-09	T.F. Houston
SAM		32-001857			Amegilla	Notomegilla	chlorocyanea	F	25 Mil.NE Eucla	Eucla	SA	128.883	-31.675	1970-01-08	T.F. Houston
UQIC		92823			Amegilla	Notomegilla	chlorocyanea	F	25km E Bollon			147.735	-28.021	1976-12-17	E.M. Exley & T. Low
UQIC		92935			Amegilla	Notomegilla	chlorocyanea	F	25km E Bollon			147.735	-28.021	1976-12-17	E.M. Exley & T. Low
ANIC	32	33566			Amegilla	Notomegilla	chlorocyanea	F	25m E Tibooburra			142.423	-29.446	1949-11-01
ANIC	32	33580			Amegilla	Notomegilla	chlorocyanea	M	25m E Tibooburra			142.423	-29.446	1949-11-01
SAM		32-001908			Amegilla	Notomegilla	chlorocyanea	M	26 km ENE Mimili	Mimili	SA	138.911	-35.3723	1998-10-29	q1471
SAM		32-001909			Amegilla	Notomegilla	chlorocyanea	M	26 km ENE Mimili	Mimili	SA	138.911	-35.3723	1998-10-29	q1470
SAM		32-001910			Amegilla	Notomegilla	chlorocyanea	M	26 km ENE Mimili	Mimili	SA	138.911	-35.3723	1998-10-29	q1469
SAM		32-001945			Amegilla	Notomegilla	chlorocyanea	F	29 K Sth Tennant Ck		NT	134.19	-19.831	1973-05-20	C.A & T.F. Houston
SAM		32-001946			Amegilla	Notomegilla	chlorocyanea	M	29 K Sth Tennant Ck		NT	134.19	-19.831	1973-05-20	C.A & T.F. Houston
SAM		32-001947			Amegilla	Notomegilla	chlorocyanea	M	29 K Sth Tennant Ck		NT	134.19	-19.831	1973-05-20	C.A & T.F. Houston
ANIC	32	33465			Amegilla	Notomegilla	chlorocyanea	M	29K NNE Geraldton		WA	114.902	-28.704	1972-12-24	N. McFarland
UQIC		92776			Amegilla	Notomegilla	chlorocyanea	M	29ml W Coolgardie			120.773	-30.965	1973-02-04	E.M. Exley
UQIC		92777			Amegilla	Notomegilla	chlorocyanea	M	29ml W Coolgardie			120.773	-30.965	1973-02-04	E.M. Exley
UQIC		92778			Amegilla	Notomegilla	chlorocyanea	M	29ml W Coolgardie			120.773	-30.965	1973-01-24	E.M. Exley
ABTC		32-002608	RB281	RL784	Amegilla	Zonamegilla	thorogoodi	2m	Coen		QLD	143.2	-13.9442	2007-06-27	R. Leys & M. Batley
ANIC	32	33762			Amegilla	Zonamegilla	viridicingulata	M	2km N Rokeby			142.4	-13.39	1994-04-21	P.Zborowski
ABTC		32-002607	RB282	RL786	Amegilla	Zonamegilla	thorogoodi	tars	Archer River X-ing		QLD	142.945	-13.4349	2007-06-27	R. Leys & M. Batley
ANIC	32	34505			Amegilla	Zonamegilla	cingulata	F	2km S Atherton Wongabel S.F.			145.47	-17.287	1998-11-02	R.W. Matthews
ANIC	32	34449			Amegilla	Zonamegilla	cingulata	F	2km S by W Millaa Millaa			145.61	-17.531	1980-05-15	I.D. Naumann & J.C. Cardale
ANIC	32	34203			Amegilla	Zonamegilla	murrayensis	M	2mi S Dampier			116.716	-20.69	25860	D,H. Colless
SAM		32-002036			Amegilla	Zonamegilla	adelaidae	F	55 mil S Onslow	Onslow	WA	115.08	-21.68	1971-08-23	T.F. Houston
WAM		5270			Amegilla	Zonamegilla	adelaidae	F	Mount Isa and vicinity	Mount Isa	QLD	139.483	-20.7166	30/01/1972	Evans, H. & Mattews, R.W.
AM	K.	290958	RB323		Amegilla	Zonamegilla	adelaidae	F	Quamby 56 km N			140.209	-19.8831	2008-05-15	M. Batley
SAM		32-002044			Amegilla	Zonamegilla	indistincta	F	2mil N Peregion		QLD	153.08	-26.48	1967-02-13	T.F. Houston
ANIC	32	33000			Amegilla	Notomegilla	chlorocyanea	M	3 mi NW of Pollards Pool			124.6	-27.44	1960-10-15	Chinnick,McCabe, Corby
ANIC	32	33001			Amegilla	Notomegilla	chlorocyanea	M	3 mi NW of Pollards Pool			124.6	-27.44	1960-10-15	Chinnick,McCabe, Corby
ANIC	32	33002			Amegilla	Notomegilla	chlorocyanea	M	3 mi NW of Pollards Pool			124.6	-27.44	1960-10-15	Chinnick,McCabe, Corby
AM	K.	290875	RB051		Amegilla	Notomegilla	chlorocyanea	F	30 km N Griffith		NSW	146.1	-34.1333	2004-10-08	M. Batley
AM	K.	290959	RB324		Amegilla	Zonamegilla	adelaidae	M	Quamby 56 km N			140.209	-19.8831	2008-05-15	M. Batley
ANIC	32	33609			Amegilla	Notomegilla	chlorocyanea	F	30 ml E of Boulia			140.378	-22.904	1972-05-16	G.B. & S.R Monteith
ANIC	32	33567			Amegilla	Notomegilla	chlorocyanea	F	30 W Cobar			145.338	-31.54	1949-11-24	E.F. Riek
ANIC	32	33570			Amegilla	Notomegilla	chlorocyanea	F	30 W Cobar			145.338	-31.54	1949-11-24	E.F. Riek
ANIC	32	33581			Amegilla	Notomegilla	chlorocyanea	M	30 W Cobar			145.338	-31.54	1949-11-24	E.F. Riek
UQIC		92474			Amegilla	Notomegilla	chlorocyanea	F	30km S Alice Springs		NT	133.868	-23.969	1974-09-03	E.M Exley & R.I. Storey
UQIC		92475			Amegilla	Notomegilla	chlorocyanea	F	30km S Alice Springs		NT	133.868	-23.969	1974-09-03	E.M Exley & R.I. Storey
UQIC		92476			Amegilla	Notomegilla	chlorocyanea	F	30km S Alice Springs		NT	133.868	-23.969	1974-09-03	E.M Exley & R.I. Storey
UQIC		92477			Amegilla	Notomegilla	chlorocyanea	F	30km S Alice Springs		NT	133.868	-23.969	1974-09-03	E.M Exley & R.I. Storey
UQIC		92478			Amegilla	Notomegilla	chlorocyanea	F	30km S Alice Springs		NT	133.868	-23.969	1974-09-03	E.M Exley & R.I. Storey
UQIC		92480			Amegilla	Notomegilla	chlorocyanea	F	30km S Alice Springs		NT	133.868	-23.969	1974-09-03	R.I. Storey
ANIC	32	33776			Amegilla	Notomegilla	chlorocyanea	F	30km W Cobar			145.338	-31.54	1949-11-24	E.F.Riek
ANIC	32	33578			Amegilla	Notomegilla	chlorocyanea	M	30ml N Nockatunga			145.338	-31.54	1949-11-10	E.F. Riek
WAM		5031			Amegilla	Zonamegilla	murrayensis	F	31 km WSW of Louisa Downs HS on Great Northern Hwy	Louisa Downs	WA	126.438	-18.8166	1980-04-06	Anderson, G. & Symon, D.
SAM		32-001939			Amegilla	Notomegilla	chlorocyanea	F	31 Mil W Welbourn Hill HS			134.085	-27.3567	1972-10-13	H.E Evans & T.F. Houston
MV					Amegilla	Notomegilla	chlorocyanea	F	31km N Ravensthorpe			120.033	-33.3167	1989-11-19	Walker, K.
SAM		32-001942			Amegilla	Notomegilla	chlorocyanea	F	32 mil SW Whyalla	Whyalla	SA	137.574	-33.0359	1971-12-01	T.F. Houston
ANIC	32	33450			Amegilla	Notomegilla	chlorocyanea	F	32K WNW of Alice Springs		NT	133.35	-23.36	1978-10-08	J.C. Cardale
ANIC	32	33451			Amegilla	Notomegilla	chlorocyanea	F	32K WNW of Alice Springs		NT	133.35	-23.36	1978-10-08	J.C. Cardale
UQIC		92913			Amegilla	Notomegilla	chlorocyanea	M	32km E Warren		NT	148.17	-31.666	1976-12-08	E.M. Exley & T. Low
ANIC	32	34191			Amegilla	Zonamegilla	murrayensis	M	32km WNW Alice Springs		NT	133.35	-23.36	28771	J.C. Cardale
UQIC		92416			Amegilla	Notomegilla	chlorocyanea	F	32mi SE Quilpie			144.578	-26.856	1969-04-18	T.F. Houston
SAM		32-002360			Amegilla	Notomegilla	chlorocyanea	M	33 K NW Balledonia		WA	123.267	-32.166	1996-03-18	J.A. Forrest
ANIC	32	32964			Amegilla	Notomegilla	chlorocyanea	M	33.7K NNE Geraldton		WA	114.952	-28.711	1973-01-19	N. McFarland
ANIC	32	32988			Amegilla	Notomegilla	chlorocyanea	M	33.7K NNE Geraldton		WA	114.952	-28.711	1973-01-19	N. McFarland
ANIC	32	33463			Amegilla	Notomegilla	chlorocyanea	M	33.7K NNE Geraldton		WA	114.952	-28.711	1973-01-19	N. McFarland
ANIC	32	33464			Amegilla	Notomegilla	chlorocyanea	M	33.7K NNE Geraldton		WA	114.952	-28.711	1973-01-19	N. McFarland
SAM		32-002514			Amegilla	Notomegilla	chlorocyanea		33km S of Tennant Creek		NT	134.19	-19.831	1973-04-26	T.F. Houston
SAM		32-001899			Amegilla	Notomegilla	chlorocyanea	M	33km S Tennant Ck	Tennant Ck	NT	134.19	-19.831	1973-04-26	C.A & T.F. Houston
SAM		32-001900			Amegilla	Notomegilla	chlorocyanea	M	33km S Tennant Ck	Tennant Ck	NT	134.19	-19.831	1973-04-26	C.A & T.F. Houston
SAM		32-001901			Amegilla	Notomegilla	chlorocyanea	F	33km S Tennant Ck	Tennant Ck	NT	134.19	-19.831	1973-04-26	C.A & T.F. Houston
UQIC		92857			Amegilla	Notomegilla	chlorocyanea	F	34.2km W Thargominda			143.483	-28.066	1990-09-20	M.P. Zalucki & G.V. Maynard
MV					Amegilla	Notomegilla	chlorocyanea	F	34km SE Waroona			116.05	-32.9833	1989-11-09	Walker, K.
WAM		5268			Amegilla	Notomegilla	chlorocyanea	M	35 Elmurst Way	Greenwood	WA	115.8	-31.828	19/01/1977	Kendrick, P.G.
SAM		32-001875			Amegilla	Notomegilla	chlorocyanea	F	35 mil N Esperance	Esperance	WA	121.888	-33.866	1970-01-12	T.F. Houston
UQIC		92420			Amegilla	Notomegilla	chlorocyanea	F	35mi W Quilpie			143.817	-26.604	1969-04-16	T.F. Houston
SAM		32-002189			Amegilla	Notomegilla	chlorocyanea	M	36 mil NNW Pt Augusta		SA	137.775	-32.1317	1971-10-29	T.F. Houston
SAM		32-002190			Amegilla	Notomegilla	chlorocyanea	M	36 mil NNW Pt Augusta		SA	137.775	-32.1317	1971-10-29	T.F. Houston
SAM		32-001876			Amegilla	Notomegilla	chlorocyanea	F	37 mil S Coober Pedy	Coober Pedy	SA	134.752	-29.0123	1971-06-26	T.F. Houston
SAM		32-002005			Amegilla	Zonamegilla	murrayensis	F	38 K SSE Derby	Derby	WA	123.68	-17.39	1973-05-04	T.F. Houston
SAM		32-001872			Amegilla	Notomegilla	chlorocyanea	F	3-8 km N Ooldea	Ooldea	SA	131.839	-30.454	1974-10-10	C.A & T.F. Houston
SAM		32-001878			Amegilla	Notomegilla	chlorocyanea	F	3-8 km N Ooldea	Ooldea	SA	131.839	-30.454	1974-10-10	C.A & T.F. Houston
UQIC		92918			Amegilla	Notomegilla	chlorocyanea	F	38km E Cunnamulla			146.077	-28.07	1976-12-17	E.M. Exley & T. Low
ANIC	32	34138			Amegilla	Zonamegilla	paeninsulae	M	3km ENE Mt Tozer			143.14	-12.44	1986-07-01	J.C. Cardale
ANIC	32	34139			Amegilla	Zonamegilla	paeninsulae	M	3km ENE Mt Tozer			143.14	-12.44	1986-07-01	J.C. Cardale
ANIC	32	34140			Amegilla	Zonamegilla	paeninsulae	M	3km ENE Mt Tozer			143.14	-12.44	1986-07-01	J.C. Cardale
ANIC	32	34141			Amegilla	Zonamegilla	paeninsulae	M	3km ENE Mt Tozer			143.14	-12.44	1986-07-01	J.C. Cardale
ANIC	32	34142			Amegilla	Zonamegilla	paeninsulae	M	3km ENE Mt Tozer			143.14	-12.44	1986-07-01	J.C. Cardale
ANIC	32	34143			Amegilla	Zonamegilla	paeninsulae	M	3km ENE Mt Tozer			143.14	-12.44	1986-07-01	J.C. Cardale
ANIC	32	34144			Amegilla	Zonamegilla	paeninsulae	M	3km ENE Mt Tozer			143.14	-12.44	1986-07-01	J.C. Cardale
ANIC	32	34399			Amegilla	Zonamegilla	cingulata	M	3km ENE Mt Tozer			143.14	-12.44	1986-07-01	J.C. Cardale
ANIC	32	34432			Amegilla	Zonamegilla	cingulata	F	3km ENE Mt Tozer			143.14	-12.44	1986-07-01	J.C. Cardale
UQIC		92772			Amegilla	Notomegilla	chlorocyanea	M	3km N Cunnamulla			145.682	-28.039	1976-12-16	E.M. Exley & T. Low
UQIC		92773			Amegilla	Notomegilla	chlorocyanea	F	3km N Cunnamulla			145.682	-28.039	1976-12-16	E.M. Exley & T. Low
UQIC		92774			Amegilla	Notomegilla	chlorocyanea	F	3km N Cunnamulla			145.682	-28.039	1976-12-16	E.M. Exley & T. Low
UQIC		92775			Amegilla	Notomegilla	chlorocyanea	F	3km N Cunnamulla			145.682	-28.039	1976-12-16	E.M. Exley & T. Low
UQIC		92814			Amegilla	Notomegilla	chlorocyanea	F	3km N Cunnamulla			145.682	-28.039	1976-12-16	E.M. Exley & T. Low
UQIC		92815			Amegilla	Notomegilla	chlorocyanea	F	3km N Cunnamulla			145.682	-28.039	1976-12-16	E.M. Exley & T. Low
UQIC		92816			Amegilla	Notomegilla	chlorocyanea	F	3km N Cunnamulla			145.682	-28.039	1976-12-16	E.M. Exley & T. Low
UQIC		92817			Amegilla	Notomegilla	chlorocyanea	M	3km N Cunnamulla			145.682	-28.039	1976-12-16	E.M. Exley & T. Low
UQIC		92818			Amegilla	Notomegilla	chlorocyanea	M	3km N Cunnamulla			145.682	-28.039	1976-12-16	E.M. Exley & T. Low
UQIC		92819			Amegilla	Notomegilla	chlorocyanea	M	3km N Cunnamulla			145.682	-28.039	1976-12-16	E.M. Exley & T. Low
UQIC		92820			Amegilla	Notomegilla	chlorocyanea	M	3km N Cunnamulla			145.682	-28.039	1976-12-16	E.M. Exley & T. Low
UQIC		92821			Amegilla	Notomegilla	chlorocyanea	M	3km N Cunnamulla			145.682	-28.039	1976-12-16	E.M. Exley & T. Low
UQIC		92822			Amegilla	Notomegilla	chlorocyanea	M	3km N Cunnamulla			145.682	-28.039	1976-12-16	E.M. Exley & T. Low
UQIC		92914			Amegilla	Notomegilla	chlorocyanea	F	3km N Cunnamulla			145.682	-28.039	1976-12-16	E.M. Exley & T. Low
UQIC		92917			Amegilla	Notomegilla	chlorocyanea	F	3km N Cunnamulla			145.682	-28.039	1976-12-16	E.M. Exley & T. Low
UQIC		92919			Amegilla	Notomegilla	chlorocyanea	F	3km N Cunnamulla			145.682	-28.039	1976-12-16	E.M. Exley & T. Low
UQIC		92920			Amegilla	Notomegilla	chlorocyanea	F	3km N Cunnamulla			145.682	-28.039	1976-12-16	E.M. Exley & T. Low
UQIC		92921			Amegilla	Notomegilla	chlorocyanea	F	3km N Cunnamulla			145.682	-28.039	1976-12-16	E.M. Exley & T. Low
UQIC		92922			Amegilla	Notomegilla	chlorocyanea	F	3km N Cunnamulla			145.682	-28.039	1976-12-16	E.M. Exley & T. Low
UQIC		92923			Amegilla	Notomegilla	chlorocyanea	F	3km N Cunnamulla			145.682	-28.039	1976-12-16	E.M. Exley & T. Low
UQIC		92924			Amegilla	Notomegilla	chlorocyanea	M	3km N Cunnamulla			145.682	-28.039	1976-12-16	E.M. Exley & T. Low
UQIC		92925			Amegilla	Notomegilla	chlorocyanea	F	3km N Cunnamulla			145.682	-28.039	1976-12-16	E.M. Exley & T. Low
UQIC		92926			Amegilla	Notomegilla	chlorocyanea	F	3km N Cunnamulla			145.682	-28.039	1976-12-16	E.M. Exley & T. Low
UQIC		92932			Amegilla	Notomegilla	chlorocyanea	F	3km N Cunnamulla			145.682	-28.039	1976-12-16	E.M. Exley & T. Low
SAM		32-001954			Amegilla	Notomegilla	chlorocyanea	M	3km S Wadmore Pk Athelstone	Athelstone	SA	138.707	-34.8712	1992-01-16	L. Jansen
SAM		32-001895			Amegilla	Notomegilla	chlorocyanea	M	3km W Etadunna HS	Etadunna	SA	138.636	-28.7196	1974-04-01	T.F. Houston
ABTC				RL849	Amegilla	Zonamegilla	thorogoodi	2f	Iron Range		QLD	143.256	-12.7405	2007-07-01	R. Leys & M. Batley
UQIC		92417			Amegilla	Notomegilla	chlorocyanea	F	3mi W of Windorah			142.625	-25.4	1969-04-17	T.F. Houston
UQIC		92418			Amegilla	Notomegilla	chlorocyanea	F	3mi W of Windorah			142.625	-25.4	1969-04-17	T.F. Houston
UQIC		92419			Amegilla	Notomegilla	chlorocyanea	F	3mi W of Windorah			142.625	-25.4	1969-04-17	T.F. Houston
ANIC	32	33607			Amegilla	Notomegilla	chlorocyanea	F	3ml SEbyS of Minnipa			135.186	-32.89	1969-10-30	Key & Upton
AM	K.	290989			Amegilla	Zonamegilla	asserta	F	4 km SSW Agnes Banks		NSW	150.685	-33.6419	2005-02-04	M. Batley
ANIC	32	33836			Amegilla	Notomegilla	aeruginosa	M	Edungalba		QLD	149.9	-23.7	1940-05-01
ANIC	32	33990			Amegilla	Zonamegilla	walkeri	M	4 mile Marraki			133.767	-16.05	1933-09-13	T.G. Campbell
ANIC	32	33991			Amegilla	Zonamegilla	walkeri	M	4 mile Marraki			133.767	-16.05	1933-09-13	T.G. Campbell
ANIC	32	33992			Amegilla	Zonamegilla	walkeri	M	4 mile Marraki			133.767	-16.05	1933-09-13	T.G. Campbell
ANIC	32	33993			Amegilla	Zonamegilla	walkeri	M	4 mile Marraki			133.767	-16.05	1933-09-13	T.G. Campbell
ANIC	32	33995			Amegilla	Zonamegilla	walkeri	M	4 mile Marraki			133.767	-16.05	1933-09-16	T.G. Campbell
ANIC	32	33996			Amegilla	Zonamegilla	walkeri	M	4 mile Marraki			133.767	-16.05	1933-09-12	T.G. Campbell
ABTC			RB147	RL671	Amegilla	Notomegilla	chlorocyanea	F	4.4 km N of Blackwood Norgate Nursery		VIC	144.28	-37.4408	2006-01-25	R.Leys & K.Hogendoorn
AM	K.	290978	RB048		Amegilla	Zonamegilla	viridicingulata	M	40 km S St Lawrence		QLD	149.517	-22.4833	2005-04-20	M. Batley
AM	K.	290955	RB326		Amegilla	Zonamegilla	adelaidae	M	Charters Towers 40 km N			146.023	-19.8161	2008-05-17	M. Batley
ABTC				RL823	Amegilla	Zonamegilla	thorogoodi	2m	Capt Billies Landing		QLD	142.856	-11.6319	2007-06-30	R. Leys & M. Batley
ANIC	32	33837			Amegilla	Notomegilla	aeruginosa	M	Edungalba		QLD	149.9	-23.7	1940-05-01
MV					Amegilla	Notomegilla	chlorocyanea	F	40km N Norseman			121.783	-31.8667	1989-11-20	Walker, K.
MV	HYM	35650			Amegilla	Notomegilla	chlorocyanea	M	40km NNE Roxby Downs			136.8	-30.4	31/10/1990
MV	HYM	35651			Amegilla	Notomegilla	chlorocyanea	M	40km NNE Roxby Downs			136.8	-30.4	31/10/1990
UQIC		92719			Amegilla	Zonamegilla	asserta	F	40km W Warwick			151.627	-28.186	1979-11-14	K.L. Walker
AM	K.	344849			Amegilla	Notomegilla	chlorocyanea	M	41 Mile Bore			134.85	-19.3167	1989-07-10	N.W. Rodd
MV	HYM	35593			Amegilla	Notomegilla	chlorocyanea	M	41km SE Alice Springs			133.999	-24.1297	08/10/1995
SAM		32-002166			Amegilla	Notomegilla	chlorocyanea	F	42 mil E Eucla		WA	129.583	-31.675	1968-10-29	N. McFarland
SAM		32-002167			Amegilla	Notomegilla	chlorocyanea	F	42 mil E Eucla		WA	129.583	-31.675	1968-10-29	N. McFarland
SAM		32-002168			Amegilla	Notomegilla	chlorocyanea	F	42 mil E Eucla		WA	129.583	-31.675	1968-10-29	N. McFarland
SAM		32-002169			Amegilla	Notomegilla	chlorocyanea	F	42 mil E Eucla		WA	129.583	-31.675	1968-10-29	N. McFarland
SAM		32-002170			Amegilla	Notomegilla	chlorocyanea	F	42 mil E Eucla		WA	129.583	-31.675	1968-10-29	N. McFarland
UQIC		92855			Amegilla	Notomegilla	chlorocyanea	F	42km SE Windorah			142.967	-25.5667	1990-09-18	M.P. Zalucki & G.V. Maynard
ANIC	32	33115			Amegilla	Notomegilla	chlorocyanea	F	43K NNE Cowell			137.06	-33.2	1992-11-28	I.D.Naumann, J.C. Cardale
ANIC	32	33120			Amegilla	Notomegilla	chlorocyanea	F	43K NNE Cowell			137.06	-33.2	1992-11-28	I.D.Naumann, J.C. Cardale
WAM		5269			Amegilla	Notomegilla	chlorocyanea	M	449 km Great Eastern Hwy near	Boondi	WA	120.4	-31.1888	01/01/1977	Douglas, A.M. & M.J.
SAM		32-001903			Amegilla	Notomegilla	chlorocyanea	F	45 km ESE Halls Ck N	Halls Ck	WA	127.668	-18.227	2004-04-30	C.A & T.F. Houston
SAM		32-001948			Amegilla	Notomegilla	chlorocyanea	M	45 km ESE Halls Ck N	Halls Ck	WA	127.668	-18.227	1973-04-30	C.A & T.F. Houston
AM	K.	290876	RB055		Amegilla	Notomegilla	chlorocyanea	M	45 km N Bourke		NSW	145.967	-29.75	2005-04-13	M. Batley
ANIC	32	34387			Amegilla	Zonamegilla	karlba	F	46km SSW Borroloola			136.09	-16.28	1976-04-23	D.H. Colless
ANIC	32	32995			Amegilla	Notomegilla	chlorocyanea	F	47 K SSW Norseman			121.34	-32.35	1981-09-19	I.D. Naumann & J.C. Cardale
ANIC	32	33815			Amegilla	Zonamegilla	asserta	M	47km S of Proserpine			148.638	-20.823	1980-09-24	E.D.Edwards
AM	K.	316329			Amegilla	Zonamegilla	asserta	F	48 km N Singleton		NSW	151.101	-32.138	1987-01-10	A.S. Smithers
AM	K.	316337			Amegilla	Zonamegilla	asserta	F	48 km N Singleton		NSW	151.101	-32.138	1987-01-09	C.N. Smithers
AM	K.	316338			Amegilla	Zonamegilla	asserta	F	48 km N Singleton		NSW	151.101	-32.138	1989-02-19	C.N. Smithers
AM	K.	316339			Amegilla	Zonamegilla	asserta	F	48 km N Singleton		NSW	151.101	-32.138	1987-01-04	C.N. Smithers
AM	K.	316340			Amegilla	Zonamegilla	asserta	F	48 km N Singleton		NSW	151.101	-32.138	1991-02-02	C.N. Smithers
ANIC	32	32987			Amegilla	Notomegilla	chlorocyanea	F	49 K NE Wubin			117.04	-29.43	1981-09-27	I.D. Naumann & J.C. Cardale
ANIC	32	33838			Amegilla	Notomegilla	aeruginosa	M	Edungalba		QLD	149.9	-23.7	1940-05-10
AM			RB032		Amegilla	Notomegilla	chlorocyanea	M	5 km N Wentworth		NSW	141.56	-34.04	2004-01-05	M. Batley
AM			RB035		Amegilla	Notomegilla	chlorocyanea	F	5 km N Wentworth		NSW	141.56	-34.04	2004-01-05	M. Batley
SAM		32-002191			Amegilla	Notomegilla	chlorocyanea	M	5 mil S Copley		SA	138.423	-30.5559	1968-10-25	N. McFarland
ABTC				RL790	Amegilla	Zonamegilla	thorogoodi	F	S of Bamaga		QLD	142.369	-10.9815	2007-06-28	R. Leys & M. Batley
SAM		32-001879			Amegilla	Notomegilla	chlorocyanea	M	50 mil E Balladonia	Balladonia	WA	123.866	-32.458	1970-01-10	T.F. Houston
UQIC		92824			Amegilla	Notomegilla	chlorocyanea	F	50km W Coonabarabran			148.743	-31.26	1976-12-06	E.M. Exley & T. Low
UQIC		92927			Amegilla	Notomegilla	chlorocyanea	F	50km W Coonabarabran			148.743	-31.26	1976-12-06	E.M. Exley & T. Low
UQIC		92928			Amegilla	Notomegilla	chlorocyanea	F	50km W Coonabarabran			148.743	-31.26	1976-12-06	E.M. Exley & T. Low
UQIC		92929			Amegilla	Notomegilla	chlorocyanea	F	50km W Coonabarabran			148.743	-31.26	1976-12-06	E.M. Exley & T. Low
UQIC		92930			Amegilla	Notomegilla	chlorocyanea	F	50km W Coonabarabran			148.743	-31.26	1976-12-06	E.M. Exley & T. Low
UQIC		92825			Amegilla	Notomegilla	chlorocyanea	F	51km W Coonabarabran			148.743	-31.26	1976-12-06	E.M. Exley & T. Low
UQIC		92915			Amegilla	Notomegilla	chlorocyanea	M	51km W Coonabarabran			148.743	-31.26	1976-12-06	E.M. Exley & T. Low
UQIC		92916			Amegilla	Notomegilla	chlorocyanea	F	51km W Coonabarabran			148.743	-31.26	1976-12-06	E.M. Exley & T. Low
SAM		32-002108			Amegilla	Notomegilla	chlorocyanea	M	52 K E Emu & Vokes Hill Junction		SA	131.061	-28.4893	1994-04-14	J.A. Forrest
ANIC	32	34507			Amegilla	Zonamegilla	cingulata	M	52km SW by S Mt Garnet			144.52	-18.05	1977-05-28	I.F.B. Common & E.D. Edwards
ANIC	32	33452			Amegilla	Notomegilla	chlorocyanea	F	53K EbyN of Alice Springs			134.22	-23.35	1978-10-06	J.C. Cardale
ANIC	32	33453			Amegilla	Notomegilla	chlorocyanea	F	53K EbyN of Alice Springs			134.22	-23.35	1978-10-06	J.C. Cardale
MV	HYM	35603			Amegilla	Notomegilla	chlorocyanea	F	53km N Coober Pedy			134.441	-28.685	15/10/1996
UQIC		92858			Amegilla	Notomegilla	chlorocyanea	F	54km W Thargominda			143.338	-27.77	1990-09-17	M.P. Zalucki & G.V. Maynard
AM	K.	290878	RB167		Amegilla	Zonamegilla	asserta	M	55 km N of Windsor		NSW	150.667	-33.2333	2006-02-22	M. Batley
AM	K.	290879	RB168		Amegilla	Zonamegilla	asserta	F	55 km N of Windsor		NSW	150.667	-33.2333	2006-02-22	M. Batley
SAM		32-002008			Amegilla	Zonamegilla	murrayensis	F	55 mil S Onslow	Onslow	WA	115.135	-22.588	1971-08-23	T.F. Houston
SAM		32-002010			Amegilla	Zonamegilla	murrayensis	F	55 mil S Onslow	Onslow	WA	115.08	-21.68	1971-08-23	T.F. Houston
AM	K.	290960	RB321		Amegilla	Zonamegilla	adelaidae	M	Barkly Homestead 2 km NW			135.813	-19.7014	2008-05-14	M. Batley
ANIC	32	33438			Amegilla	Notomegilla	chlorocyanea	F	56 K SbyE of Alice Springs			134.01	-24.115	1978-10-03	J.C. Cardale
ANIC	32	33439			Amegilla	Notomegilla	chlorocyanea	F	56 K SbyE of Alice Springs			134.01	-24.115	1978-10-03	J.C. Cardale
ANIC	32	33440			Amegilla	Notomegilla	chlorocyanea	F	56 K SbyE of Alice Springs			134.01	-24.115	1978-10-03	J.C. Cardale
ANIC	32	32970			Amegilla	Notomegilla	chlorocyanea	F	59 E by N Balladonia RH			124.29	-32.24	1981-10-12	I.D. Naumann & J.C. Cardale
ANIC	32	34209			Amegilla	Zonamegilla	asserta	F	5km E Leyburn			151.636	-28.025	1986-02-08	J.B.C. Lawson
AM	K.	290897			Amegilla	Zonamegilla	asserta	F	5km N Casino		NSW	153.033	-28.8167	17 Jan 2007	M. Batley
ANIC	32	34021			Amegilla	Zonamegilla	walkeri	M	5km NE by E Cahills Xing (East Alligator R.)			132.59	-12.25	1973-06-07	J.C. Cardale
ANIC	32	33840			Amegilla	Notomegilla	aeruginosa	M	Edungalba		QLD	149.9	-23.7	1940-11-05
ANIC	32	33842			Amegilla	Notomegilla	aeruginosa	M	Edungalba		QLD	149.9	-23.7	1940-12-06
ANIC	32	33843			Amegilla	Notomegilla	aeruginosa	M	Edungalba		QLD	149.9	-23.7	1940-05-01
ANIC	32	33844			Amegilla	Notomegilla	aeruginosa	M	Edungalba		QLD	149.9	-23.7	1940-01-14
ANIC	32	33845			Amegilla	Notomegilla	aeruginosa	F	Edungalba		QLD	149.9	-23.7	1940-11-01
ANIC	32	33846			Amegilla	Notomegilla	aeruginosa	M	Edungalba		QLD	149.9	-23.7	1941-02-08
ANIC	32	33847			Amegilla	Notomegilla	aeruginosa	F	Edungalba		QLD	149.9	-23.7	1940-11-02
MV	HYM	35185			Amegilla	Notomegilla	aeruginosa		Edungalba		QLD	149.9	-23.7	04/11/1939
MV	HYM	35194			Amegilla	Notomegilla	aeruginosa		Edungalba		QLD	149.9	-23.7	04/11/1939
ANIC	32	34023			Amegilla	Zonamegilla	walkeri	F	5km NNW Cahills Xing (East Alligator R.)			132.57	-12.23	1973-06-16	J.C. Cardale
ANIC	32	34382			Amegilla	Zonamegilla	karlba	F	5km NNW Cahills Xing (East Alligator R.)			132.57	-12.23	1973-06-08	J.C. Cardale
MAGNT		I005000			Amegilla	Zonamegilla	walkeri	F	5km NNW of Cahills Crossing(East Alligator River)		NT	137.867	-12.3833	1971-10-05	T. Weir & A. Allwood
ANIC	32	33722			Amegilla	Zonamegilla	karlba	M	5km NNW of Cahills Xing (East Alligator R)			132.57	-12.23	1973-06-08	J.C. Cardale
ANIC	32	33724			Amegilla	Zonamegilla	karlba	F	5km NNW of Cahills Xing (East Alligator R)			132.57	-12.23	1973-06-08	J.C. Cardale
AM	K.	344894			Amegilla	Notomegilla	aeruginosa	M	Duaringa			149.667	-23.6833	1946-12-24	C.W. Smith
AM	K.	344895			Amegilla	Notomegilla	aeruginosa	M	Duaringa			149.667	-23.6833	1946-12-24	C.W. Smith
AM	K.	344896			Amegilla	Notomegilla	aeruginosa	M	Duaringa			149.667	-23.6833	1946-12-24	C.W. Smith
AM	K.	344897			Amegilla	Notomegilla	aeruginosa	F	Duaringa			149.667	-23.6833	1946-12-24	C.W. Smith
ANIC	32	34408			Amegilla	Zonamegilla	cingulata	F	5km SW Kuranda			145.602	-16.848	1980-05-17	I.D. Naumann & J.C. Cardale
ANIC	32	34016			Amegilla	Zonamegilla	walkeri	M	5km W Walsh Point			125.48	-14.34	1983-05-10	I.D. Naumann & J.C. Cardale
ANIC	32	34017			Amegilla	Zonamegilla	walkeri	M	5km W Walsh Point			125.48	-14.34	1983-05-10	I.D. Naumann & J.C. Cardale
ANIC	32	34205			Amegilla	Zonamegilla	murrayensis	M	5km WSW Kunnanurra			128.42	-15.47	30443	I.D. Naumann & J.C. Cardale
AM	K.	344898			Amegilla	Notomegilla	aeruginosa	F	Duaringa			149.667	-23.6833	1946-12-24	C.W. Smith
AM	K.	344899			Amegilla	Notomegilla	aeruginosa	F	Duaringa			149.667	-23.6833	1946-12-24	C.W. Smith
AM	K.	344900			Amegilla	Notomegilla	aeruginosa	F	Duaringa			149.667	-23.6833	1946-12-24	C.W. Smith
UQIC		92837			Amegilla	Zonamegilla	asserta	F	5km WSW St Pauls (Moa) Banks Is, Torres Str.					1977-07-16	G. Monteith
ANIC	32	33608			Amegilla	Notomegilla	chlorocyanea	M	5ml S of Inverway HS			129.38	-17.55	1969-06-25	A.Ashworth
WAM		29091			Amegilla	Zonamegilla	chlorocyanea	M	6 km W of visitors` centre	Karijini Nat. Park	WA	118.414	-22.4888	20/08/2001	Houston, T.F.
SAM		32-001861			Amegilla	Notomegilla	chlorocyanea	M	6 mil E Oodla-Wirra	Oodla-Wirra	SA	139.162	-32.8824	1969-12-17	T.F. Houston
SAM		32-001862			Amegilla	Notomegilla	chlorocyanea	M	6 mil E Oodla-Wirra	Oodla-Wirra	SA	139.162	-32.8824	1969-12-17	T.F. Houston
SAM		32-001863			Amegilla	Notomegilla	chlorocyanea	M	6 mil E Oodla-Wirra	Oodla-Wirra	SA	139.162	-32.8824	1969-12-17	T.F. Houston
SAM		32-001864			Amegilla	Notomegilla	chlorocyanea	M	6 mil E Oodla-Wirra	Oodla-Wirra	SA	139.162	-32.8824	1969-12-17	T.F. Houston
SAM		32-001893			Amegilla	Notomegilla	chlorocyanea	M	6.5 km NE Moomba	Moomba	SA	140.192	-28.1087	1975-05-01	R.W. Ellis
ANIC	32	32976			Amegilla	Notomegilla	chlorocyanea	F	60 K NE Wubin			117.04	-29.43	1981-09-27	I.D. Naumann & J.C. Cardale
ANIC	32	32977			Amegilla	Notomegilla	chlorocyanea	F	60 K NE Wubin			117.04	-29.43	1981-09-27	I.D. Naumann & J.C. Cardale
ANIC	32	32978			Amegilla	Notomegilla	chlorocyanea	M	60 K NE Wubin			117.04	-29.43	1981-09-27	I.D. Naumann & J.C. Cardale
SAM		32-002178			Amegilla	Notomegilla	chlorocyanea	F	60 mil SW Three Springs nr Hills RT		WA	115.763	-29.534	1968-11-08	N. McFarland
ANIC	32	33568			Amegilla	Notomegilla	chlorocyanea	F	60 W Wilcannia			142.742	-31.563	1949-11-22	E.F. Riek
ANIC	32	33477			Amegilla	Notomegilla	chlorocyanea	F	6K N by W Mt Sarah HS, N of Oodnadatta			135.247	-26.866	1972-09-24	Z. Liepa
SAM		32-002475			Amegilla	Notomegilla	chlorocyanea	F	6km W Mt Hoare Atuti Hill under eagle eyri		SA	129.7	-27.07	2001-09-26
UQIC		92870			Amegilla	Zonamegilla	asserta	M	6km N Taroom			149.767	-25.6	1992-10-02	G. Daniels
AM	K.	344901			Amegilla	Notomegilla	aeruginosa	F	Duaringa			149.667	-23.6833	1946-12-24	C.W. Smith
ANIC	32	33314			Amegilla	Notomegilla	aeruginosa	F	Clermont			147.633	-22.8167	Mar 1922	E.J.Dummigan
ANIC	32	34384			Amegilla	Zonamegilla	karlba	F	6km SW by S Oenpelli			133.01	-12.22	1973-06-06	J.C. Cardale
ANIC	32	34385			Amegilla	Zonamegilla	karlba	F	6km SW by S Oenpelli			133.01	-12.22	1973-06-06	J.C. Cardale
AM	K.	290932			Amegilla	Zonamegilla	asserta	F	6km W Bellbrook		NSW	152.459	-30.795	2007-04-11	M. Batley
AM	K.	290933			Amegilla	Zonamegilla	asserta	F	6km W Bellbrook		NSW	152.459	-30.795	2007-04-11	M. Batley
ANIC	32	33572			Amegilla	Notomegilla	chlorocyanea	F	6m E of rankins Springs			146.331	-33.851	1959-12-15	K.R.Norris
ANIC	32	33315			Amegilla	Notomegilla	aeruginosa	F	Clermont			147.633	-22.8167	Mar 1922	E.J.Dummigan
ANIC	32	33967			Amegilla	Notomegilla	aeruginosa	F	Clermont			147.633	-22.8167	~/3/1922	E.J. Dummigas
SAM		32-002151			Amegilla	Notomegilla	chlorocyanea	M	7 km W	Iron Knob (?)	SA	137.151	-32.7321	1975-11-09	J.A. Herridge
ANIC	32	34043			Amegilla	Zonamegilla	asserta	F	7 W Rosebank			144.047	-37.733	1958-01-11	E.F. Riek
WAM		5255			Amegilla	Zonamegilla	murrayensis	M	7.8-9.7 km SE of Derby	Derby	WA	123.679	-17.3541	1993-03-20	Houston, T.F.
WAM		5256			Amegilla	Zonamegilla	murrayensis	M	7.8-9.7 km SE of Derby	Derby	WA	123.679	-17.3541	1993-03-20	Houston, T.F.
SAM		32-001874			Amegilla	Notomegilla	chlorocyanea	M	70 mil E Onslow	Onslow	WA	116.18	-21.688	1971-08-24	T.F. Houston
SAM		32-001881			Amegilla	Notomegilla	chlorocyanea	M	70 mil E Onslow	Onslow	WA	116.18	-21.688	1971-08-24	T.F. Houston
MV	HYM	35606			Amegilla	Notomegilla	chlorocyanea	F	70km N Alice Springs			133.9	-23.1	05/03/1995
ANIC	32	33469			Amegilla	Notomegilla	chlorocyanea	M	74 K EbyN of Cosmo Newbery			123.434	-27.516	1977-11-13	T.A.Weir
MV					Amegilla	Notomegilla	chlorocyanea	F	75km E Carnarvon			114.367	-24.8	1997-09-25	Walker, K.
MV	HYM	35653			Amegilla	Notomegilla	chlorocyanea	M	75km NNE Roxby Downs			136.8	-30.2	01/11/1990
UQIC		92938			Amegilla	Notomegilla	chlorocyanea	F	77km S Noccundra			142.1	-28.2333	1999-01-03	C. Lambkin, K. Bell, K. Evans, P. Bouchard
ANIC	32	33591			Amegilla	Notomegilla	chlorocyanea	M	79 K NW Renmark			140.156	-33.659	1996-01-01	K.R. Pullen
ANIC	32	33594			Amegilla	Notomegilla	chlorocyanea	F	79 K NW Renmark			140.156	-33.659	1996-01-01	K.R. Pullen
ANIC	32	33598			Amegilla	Notomegilla	chlorocyanea	M	79 K NW Renmark			140.156	-33.659	1996-01-01	K.R. Pullen
SAM		32-001982			Amegilla	Notomegilla	chlorocyanea	M	7K E Paringa	Paringa	SA	140.785	-34.1789	1990-04-19	S.A. Frahn
ABTC				RL821	Amegilla	Zonamegilla	thorogoodi	3m	Bamega		QLD	142.387	-10.8939	2007-06-29	R. Leys & M. Batley
AM	K.	63547			Amegilla	Notomegilla	aeruginosa	F	Clermont			147.633	-22.8167		K.K. Spence
UQIC		92733			Amegilla	Notomegilla	chlorocyanea	M	7km N Wave Rock			118.9	-32.3833	1986-01-11	G. & A. Daniels
ANIC	32	34022			Amegilla	Zonamegilla	walkeri	M	7km NW by N Cahills Xing (East Alligator R.)			132.56	-12.23	1973-06-09	J.C. Cardale
AM	K.	63547			Amegilla	Notomegilla	aeruginosa	F	Clermont			147.633	-22.8167	1928-08-31	K.K. Spence
AM	K.	334908			Amegilla	Notomegilla	aeruginosa	M	Clermont			147.633	-22.8167		K.K. Spence
ANIC	32	33987			Amegilla	Zonamegilla	walkeri	F	7km NW by N Cahillss Crossing (East Alligator R.)			132.56	-12.23	1972-11-04	M.S. Upton
ANIC	32	33729			Amegilla	Zonamegilla	indistincta	F	7km S Batavia Downs			142.42	-12.43	1993-02-26	I.Cunningham
AM	K.	334909			Amegilla	Notomegilla	aeruginosa	F	Clermont			147.633	-22.8167		K.K. Spence
AM	K.	334910			Amegilla	Notomegilla	aeruginosa	F	Clermont			147.633	-22.8167		K.K. Spence
AM	K.	344907			Amegilla	Notomegilla	aeruginosa	F	Clermont			147.633	-22.8167		K.K. Spence
AM	K.	345408			Amegilla	Notomegilla	aeruginosa	F	Clermont			148.433	-21.8667	1988-09-12	N.W. Rodd
UQIC		93041			Amegilla	Notomegilla	aeruginosa	F	Mirani, 34km NW Mackay			148.862	-21.157	1979-10-16	HE & MA Evans & A Cook
ANIC	32	33305			Amegilla	Notomegilla	aeruginosa	F	Mackay			149.186	-21.141	1940-12-19
ANIC	32	33306			Amegilla	Notomegilla	aeruginosa	F	Mackay			149.186	-21.141	1940-12-19
ANIC	32	33307			Amegilla	Notomegilla	aeruginosa	M	Mackay			149.186	-21.141	1940-12-12
SAM		32-002002			Amegilla	Zonamegilla	asserta	M	8 mil NE Woodenbong NE NSW	Woodenbong	NSW	152.612	-28.392	1966-10-31	T.F. Houston
SAM		32-001892			Amegilla	Notomegilla	chlorocyanea	F	80 km N Wentworth	Wentworth	NSW	142.318	-33.21	1977-01-07	C.A & T.F. Houston
UQIC		92799			Amegilla	Notomegilla	chlorocyanea	F	81.6km S Charleville			146.017	-27.0667	1990-09-16	M.P. Zalucki & G.V. Maynard
SAM		32-001896			Amegilla	Notomegilla	chlorocyanea	F	83 mil S Newman	Newman	WA	119.227	-23.013	1971-08-28	T.F. Houston
AM	K.	290881	RB177		Amegilla	Notomegilla	chlorocyanea	F	85 km S of Broken Hill		NSW	141.633	-32.6833	2005-10-05	M. Batley
AM	K.	290880			Amegilla	Notomegilla	chlorocyanea	F	85km S Broken Hill		NSW	141.633	-32.6833	5 Oct 2005	M. Batley
AM	K.	290961	RB322		Amegilla	Zonamegilla	adelaidae	M	Barkly Homestead 2 km NW			135.813	-19.7014	2008-05-14	M. Batley
UQIC		92872			Amegilla	Notomegilla	chlorocyanea	M	86km NW Eulo			144.75	-27.75	1991-09-26	G. Daniels
UQIC		92939			Amegilla	Notomegilla	chlorocyanea	F	89km W Kalgoorlie			120.537	-30.783	1999-12-19	C. Lambkin, D. Yeates, N. Power, P. Bouchard
MAGNT		I005019			Amegilla	Zonamegilla	adelaidae	M	Mountview Dve Toonpan, SW of Elliots Toe		QLD	146.883	-19.5167	1998-03-05	J.E. Purdie
ANIC	32	33543			Amegilla	Zonamegilla	adelaidae	F	Toonpan			146.872	-19.5039	1959-06-08	K.I.Hartley
ANIC	32	33316			Amegilla	Notomegilla	aeruginosa	F	Mackay			149.186	-21.141	Feb 1900
ABTC			RB098	RL538	Amegilla	Zonamegilla	cingulata	M	8K SE Mareeba		QLD	145.417	-16.9833	2003-04-14	R. Storey
ABTC				RL539	Amegilla	Zonamegilla	cingulata	F	8K SE Mareeba		QLD	145.417	-16.9833	2003-04-14	R. Storey
ABTC			RB099	RL540	Amegilla	Zonamegilla	cingulata	2f	8K SE Mareeba		QLD	145.417	-16.9833	2003-04-14	R. Storey
AM			RB320		Amegilla	Zonamegilla	adelaidae	F	Barkly Homestead 40 km W			135.516	-19.4908	2008-05-14	M. Batley
ANIC	32	33455			Amegilla	Notomegilla	chlorocyanea	M	8K SWbyS of Hugh River			133.22	-24.25	1978-05-06	J.C. Cardale
AM	K.	290934			Amegilla	Zonamegilla	pulchra	F	8km E Bellbrook		NSW	152.572	-30.8444	39183	M. Batley
UQIC		92893			Amegilla	Zonamegilla	asserta	M	8km S Mendooran			149.109	-31.893	29233	H.E. & M.A. Evans & A. Hook
AM	K.	316330			Amegilla	Zonamegilla	adelaidae	F	40 km W Barkly Hstd		NT	135.516	-19.4908	39582	M. Batley
ANIC	32	33545			Amegilla	Zonamegilla	adelaidae	F	Upper Ross Townsville			146.731	-19.32	24930
MAGNT		I004965			Amegilla	Asaropoda		M	9 km N by E of Mudginberri H.S.		NT	132.9	-12.5167	26810	T. Weir & N. Forrester
MAGNT		I004968			Amegilla	Asaropoda		M	9 km N by E of Mudginberri H.S.		NT	132.9	-12.5167	26825	T. Weir & A. Allwood
ABTC		32-002598	RB292	RL806	Amegilla	Zonamegilla	thorogoodi	2m	N of Bamaga		QLD	142.423	-10.8412	39261	R. Leys & M. Batley
ANIC	32	34397			Amegilla	Zonamegilla	cingulata	M	9km ENE Mt Tozer			143.17	-12.43	31600	J.C. Cardale
MV					Amegilla	Zonamegilla	asserta	F	9km N Cann River			149.162	-37.483	31813	K. Walker & C. McPhee
ANIC	32	33728			Amegilla	Zonamegilla	murrayensis	M	9km WbyN Mt Tozer			143.08	-12.45	31597	J.C. Cardale
SAM		32-001913			Amegilla	Notomegilla	chlorocyanea	F	Adelaide	Adelaide	SA	138.601	-34.9287
SAM		32-001914			Amegilla	Notomegilla	chlorocyanea	F	Adelaide	Adelaide	SA	138.601	-34.9287
SAM		32-002127			Amegilla	Notomegilla	chlorocyanea	F	Adelaide		SA	138.601	-34.9287
SAM		32-002176			Amegilla	Notomegilla	chlorocyanea	F	Adelaide		SA	138.601	-34.9287	1931-02-14
SAM		32-002419			Amegilla	Notomegilla	chlorocyanea	M	Adelaide		SA	138.601	-34.9287
SAM		32-002428			Amegilla	Notomegilla	chlorocyanea	M	Adelaide		SA	138.601	-34.9287	1942-02-01	J.S. Womersley
SAM		32-002436			Amegilla	Notomegilla	chlorocyanea	F	Adelaide		SA	138.601	-34.9287
BMNH		99-303			Amegilla	Zonamegilla	murrayensis	F	Adelaide			138.601	-34.9287
SAM		32-001981			Amegilla	Notomegilla	chlorocyanea	F	Adelaide Bot. Pk	Adelaide	SA	138.601	-34.9287	1991-10-21	L. Jansen
ABTC			RB236	RL758	Amegilla	Notomegilla	chlorocyanea	F	Adelaide Botanical Gardens		SA	138.609	-34.609	2007-01-11	R.Leys & K.Hogendoorn
ABTC			RB237	RL759	Amegilla	Zonamegilla	murrayensis	M	Adelaide Botanical Gardens		SA	138.609	-34.609	2007-01-11	R.Leys & K.Hogendoorn
ABTC			RB238	RL760	Amegilla	Zonamegilla	murrayensis	2f	Adelaide Botanical Gardens		SA	138.609	-34.609	2007-01-11	R.Leys & K.Hogendoorn
ABTC				RL761	Amegilla	Zonamegilla	murrayensis	2f	Adelaide Botanical Gardens		SA	138.609	-34.609	2007-01-11	R.Leys
SAM		32-001992			Amegilla	Notomegilla	chlorocyanea	M	Adelaide Hills		SA	138.742	-35.0168	1983-05-25
SAM		32-001993			Amegilla	Notomegilla	chlorocyanea	M	Adelaide Hills		SA	138.742	-35.0168	1983-05-25
SAM		32-001994			Amegilla	Notomegilla	chlorocyanea	M	Adelaide Hills		SA	138.742	-35.0168	1983-05-25
SAM		32-001995			Amegilla	Notomegilla	chlorocyanea	M	Adelaide Hills		SA	138.742	-35.0168	1983-05-25
SAM		32-001996			Amegilla	Notomegilla	chlorocyanea	M	Adelaide Hills		SA	138.742	-35.0168	1983-05-25
SAM		32-001997			Amegilla	Notomegilla	chlorocyanea	M	Adelaide Hills		SA	138.742	-35.0168	1983-05-25
ANIC	32	33546			Amegilla	Zonamegilla	adelaidae	F	Upper Ross Townsville			146.731	-19.32	24930
ANIC	32	33547			Amegilla	Zonamegilla	adelaidae	F	Upper Ross Townsville			146.731	-19.32	24930
ANIC	32	33548			Amegilla	Zonamegilla	adelaidae	F	Upper Ross Townsville			146.731	-19.32	24930
AM	K.	316473			Amegilla	Zonamegilla	indistincta	F	Agnes Water		QLD	151.883	-24.2167	30985	N.W. Rodd
AM	K.	316474			Amegilla	Zonamegilla	indistincta	M	Agnes Water		QLD	151.883	-24.2167	30985	N.W. Rodd
ANIC	32	33549			Amegilla	Zonamegilla	adelaidae	F	Upper Ross Townsville			146.731	-19.32	24930
ANIC	32	33550			Amegilla	Zonamegilla	adelaidae	M	Upper Ross Townsville			146.731	-19.32	24930
AM	K.	290886	RB194		Amegilla	Zonamegilla	indistincta	F	Agnes Water 23 km SW		QLD	151.933	-24.35	39095	M. Batley
AM	K.	290887	RB195		Amegilla	Zonamegilla	indistincta	M	Agnes Water 23 km SW		QLD	151.933	-24.35	39095	M. Batley
AM	K.	290888	RB196		Amegilla	Zonamegilla	pulchra	F	Agnes Water 23 km SW		QLD	151.933	-24.35	39095	M. Batley
WAM		5030			Amegilla	Notomegilla	chlorocyanea	F	Agricultural Research Station	Loxton	SA	140.567	-34.45	06/05/1980	Anderson, G. & Symon, D.
UQIC		92997			Amegilla	Zonamegilla	pulchra	F	Albion			153.041	-27.428	10990
SAM		32-001851			Amegilla	Notomegilla	chlorocyanea	M	Aldinga scrub	Aldinga scrub	SA	138.456	-35.2939	1970-03-16	T.F. Houston
ANIC	32	32983			Amegilla	Notomegilla	chlorocyanea	M	Alice Springs			133.88	-23.7	1972-09-25	H.E. Evans
MAGNT		I004961			Amegilla	Asaropoda		F	Alice Springs		NT	133.867	-23.7	1980-08-04	G. Griffin
MAGNT		I005002			Amegilla	Notomegilla	chlorocyanea	M	Alice Springs		NT	133.867	-23.7	1980-02-01	G. Griffin
MAGNT		I005003			Amegilla	Notomegilla	chlorocyanea	F	Alice Springs		NT	133.867	-23.7	1977-10-21	G. Griffin
ABTC				RL434	Amegilla	Notomegilla	chlorocyanea	F	Alice Springs		NT	133.88	-23.7	2005-04-12	Chris Brocks
ABTC				RL435	Amegilla	Notomegilla	chlorocyanea	F	Alice Springs		NT	133.88	-23.7	2005-04-11	Chris Brocks
ABTC		78815	RB015	RL336	Amegilla	Notomegilla	chlorocyanea	1	Alice Springs Olive Pink Botanic Gardens		NT	133.88	-23.7	2003-10-02	K.Hogendoorn
QM	T	95528			Amegilla	Zonamegilla	indistincta	f	Alligator Ck nr base of Mt Elliott			146.933	-19.4167	36282	J.E.Purdie
SAM		32-001949			Amegilla	Notomegilla	chlorocyanea	M	Alligator Gorge NP	Alligator Gorge NP	SA	138.076	-32.7379	1978-01-05	T.F. Houston
SAM		32-002050			Amegilla	Zonamegilla	asserta	M	Alligator Gorge NP	Alligator Gorge NP	SA	138.076	-32.7379	1978-01-05	T.F. Houston
WAM		5307			Amegilla	Notomegilla	chlorocyanea	F	Along road from Wyloo to Kooline	Wyloo	WA	116.286	-22.8122	23/08/1975	Kendrick, P.G.
UQIC		92883			Amegilla	Notomegilla	chlorocyanea	F	Amby			148.187	-26.549	1979-11-25	H.E. & M.A. Evans & A. Hook
UQIC		92884			Amegilla	Zonamegilla	asserta	M	Amby			148.187	-26.549	1979-11-25	H.E. & M.A. Evans & A. Hook
UQIC		92885			Amegilla	Notomegilla	chlorocyanea	F	Amby			148.187	-26.549	1979-11-25	H.E. & M.A. Evans & A. Hook
SAM-DNA-Tissue				RL123	Amegilla	Notomegilla	chlorocyanea	F	Amegilla on Loranthus		SA	138.665	-31.0984	2005-01-27	R.Leys
SAM-DNA-Tissue				RL128	Amegilla	Notomegilla	chlorocyanea	2m,1f	Amegilla on Loranthus		SA	138.645	-31.0788	2005-01-27	R.Leys
SAM-DNA-Tissue				RL129	Amegilla	Notomegilla	chlorocyanea	2m	Amegilla on Loranthus		SA	138.645	-31.0788	2005-01-27	R.Leys
ANIC	32	32999			Amegilla	Notomegilla	chlorocyanea	F	Amphitheatre Finke Gorge			132.848	-24.093	1974-01-15	G. Griffin
MAGNT		I004891			Amegilla	Zonamegilla	karlba	M	Anbangbang Billabong track Kakadu NP		NT	132.8	-12.8667	1996-02-25	Brown & McAlpine
ANIC	32	33877			Amegilla	Notomegilla	aeruginosa	F	Mackay			149.186	-21.141	12/99
SAM		32-002389			Amegilla	Notomegilla	chlorocyanea	F	Andamooka 6.4 K SE Stonwall Dam		SA	137.166	-30.4471	2006-11-11	Stoney Desert Survey
SAM		32-002129			Amegilla	Notomegilla	chlorocyanea	2m	Angas Plains		SA	138.992	-35.3294		C.D. Quist
SAM		32-002352			Amegilla	Notomegilla	chlorocyanea	F	Angepina			138.5	-30.5	1936-11-14
SAM		32-002358			Amegilla	Notomegilla	chlorocyanea	F	Anna Ck Stn 12.5 K W Backadinna Hill			136.173	-28.8887	1995-10-04	Stoney Desert Survey
SAM		32-002359			Amegilla	Notomegilla	chlorocyanea	F	Anna Ck Stn 7.6K NW Mungutona dam			136.173	-28.8887	1995-10-04	Stoney Desert Survey
SAM-DNA-Tissue				RL674	Amegilla	Notomegilla	chlorocyanea	2m	Anna Creek Stn Lake Caddi inlet		SA	135.6	-28.9698	2006-04-04	RL
SAM-DNA-Tissue				RL675	Amegilla	Notomegilla	chlorocyanea	2m	Anna Creek Stn Lake Caddi inlet		SA	135.6	-28.9698	2006-04-04	RL
ABTC				RL676	Amegilla	Notomegilla	chlorocyanea	2f	Anna Creek Stn Marpoo Dam		SA	135.813	-29.0826	2006-04-06	R.Leys
SAM-DNA-Tissue			RB136	RL677	Amegilla	Notomegilla	chlorocyanea	M	Anna Creek Stn Marpoo Dam		SA	135.813	-29.0826	2006-04-06	RL
BMNH					Amegilla	Notomegilla	aeruginosa	M	Mackay			149.186	-21.141	3/1899
ANIC	32	33551			Amegilla	Zonamegilla	adelaidae	F	Upper Ross Townsville			146.731	-19.32	24930
ANIC	32	33737			Amegilla	Zonamegilla	viridicingulata	F	Annan R, 3 km WbyS Black Mt.			145.12	-15.41	1981-04-26	I.D.Naumann
ANIC	32	33765			Amegilla	Zonamegilla	indistincta	F	Annan R, 3 km WbyS Black Mt.			145.12	-15.41	1981-04-26	I.D.Naumann
ANIC	32	33766			Amegilla	Zonamegilla	indistincta	F	Annan R, 3 km WbyS Black Mt.			145.12	-15.41	1981-04-26	I.D.Naumann
ANIC	32	33810			Amegilla	Zonamegilla	indistincta	F	Annan R, 3 km WbyS Black Mt.			145.12	-15.41	1981-04-26	I.D.Naumann
BMNH					Amegilla	Notomegilla	aeruginosa	M	Mackay			149.186	-21.141	3/1899
BMNH					Amegilla	Notomegilla	aeruginosa	M	Mackay			149.186	-21.141
BMNH					Amegilla	Notomegilla	aeruginosa	F	Mackay			149.186	-21.141
BMNH					Amegilla	Notomegilla	aeruginosa	F	Mackay			149.186	-21.141	4/1897
BMNH					Amegilla	Notomegilla	aeruginosa	F	Mackay			149.186	-21.141
BMNH					Amegilla	Notomegilla	aeruginosa	F	Mackay			149.186	-21.141	1900-03-01
BMNH					Amegilla	Notomegilla	aeruginosa	F	Mackay			149.186	-21.141	12/1899
WAM		5262			Amegilla	Zonamegilla	murrayensis	F	approx.	Napier Downs HS	WA	124.87	-17.2541	1988-04-09	Houston, T.F.
ANIC	32	33708			Amegilla	Zonamegilla	indistincta	M	Arcadia Magnetic Is			146.52	-19.09	1998-10-06	R.W.Matthews
ANIC	32	33709			Amegilla	Zonamegilla	indistincta	M	Arcadia Magnetic Is			146.52	-19.09	1998-10-06	R.W.Matthews
ANIC	32	33710			Amegilla	Zonamegilla	indistincta	F	Arcadia Magnetic Is			146.52	-19.09	1998-10-06	R.W.Matthews
ANIC	32	33711			Amegilla	Zonamegilla	indistincta	F	Arcadia Magnetic Is			146.52	-19.09	1998-10-06	R.W.Matthews
ANIC	32	33712			Amegilla	Zonamegilla	indistincta	M	Arcadia Magnetic Is			146.52	-19.09	1998-10-07	R.W.Matthews
ANIC	32	33713			Amegilla	Zonamegilla	indistincta	M	Arcadia Magnetic Is			146.52	-19.09	1998-10-12	R.W.Matthews
ANIC	32	33714			Amegilla	Zonamegilla	murrayensis	M	Arcadia Magnetic Is			146.52	-19.09	36081	R.W.Matthews
ANIC	32	33715			Amegilla	Zonamegilla	indistincta	M	Arcadia Magnetic Is			146.52	-19.09	36094	R.W.Matthews
ANIC	32	33767			Amegilla	Zonamegilla	indistincta	M	Arcadia Magnetic Is			146.52	-19.09	1998-11-26	R.W.Matthews
ANIC	32	33768			Amegilla	Zonamegilla	indistincta	M	Arcadia Magnetic Is			146.52	-19.09	1998-09-12	R.W.Matthews
ANIC	32	33769			Amegilla	Zonamegilla	indistincta	M	Arcadia Magnetic Is			146.52	-19.09	1998-09-12	R.W.Matthews
ANIC	32	33770			Amegilla	Zonamegilla	indistincta	F	Arcadia Magnetic Is			146.52	-19.09	1998-09-12	R.W.Matthews
ANIC	32	33771			Amegilla	Zonamegilla	indistincta	F	Arcadia Magnetic Is			146.52	-19.09	1998-09-12	R.W.Matthews
ANIC	32	33773			Amegilla	Zonamegilla	indistincta	F	Arcadia Magnetic Is			146.52	-19.09	1998-11-04	R.W.Matthews
ANIC	32	33774			Amegilla	Zonamegilla	indistincta	F	Arcadia Magnetic Is			146.52	-19.09	1998-11-04	R.W.Matthews
ANIC	32	34404			Amegilla	Zonamegilla	cingulata	F	Arcadia Magnetic Is			146.52	-19.09	1998-10-06	R.W. Matthews
ANIC	32	34405			Amegilla	Zonamegilla	cingulata	F	Arcadia Magnetic Is			146.52	-19.09	1998-10-06	R.W. Matthews
ANIC	32	34477			Amegilla	Zonamegilla	cingulata	M	Arcadia Magnetic Is			146.52	-19.09	1998-11-11	R.W. Matthews
ANIC	32	34478			Amegilla	Zonamegilla	cingulata	M	Arcadia Magnetic Is			146.52	-19.09	1998-12-04	R.W. Matthews
ANIC	32	34506			Amegilla	Zonamegilla	cingulata	F	Arcadia Magnetic Is			146.52	-19.09	1998-11-11	R.W. Matthews
ANIC	32	34512			Amegilla	Zonamegilla	cingulata	M	Arcadia Magnetic Is			146.52	-19.09	1998-09-12	R.W. Matthews
ANIC	32	34513			Amegilla	Zonamegilla	cingulata	M	Arcadia Magnetic Is			146.52	-19.09	1998-10-30	R.W. Matthews
ABTC		32-002570	RB284	RL788	Amegilla	Zonamegilla	asserta	2m	Archer River X-ing		QLD	142.945	-13.4349	2007-06-27	R. Leys & M. Batley
ABTC		32-002588	RB283	RL787	Amegilla	Zonamegilla	murrayensis	3f	Archer River X-ing		QLD	142.945	-13.4349	2007-06-27	R. Leys & M. Batley
ABTC		32-002600	RB290	RL801	Amegilla	Zonamegilla	thorogoodi	1leg	N of Bamaga		QLD	142.423	-10.8412	2007-06-28	R. Leys & M. Batley
ABTC				RL789	Amegilla	Zonamegilla	asserta	2m	Archer River X-ing		QLD	142.945	-13.4349	2007-06-27	R. Leys & M. Batley
ANIC	32	33601			Amegilla	Notomegilla	chlorocyanea	F	Ardrossan			137.9	-34.42	1952-01-07	H.M.Cane
SAM		32-002435			Amegilla	Notomegilla	chlorocyanea	M	Ardrossan		SA	137.9	-34.42		J.G.O. Tepper
WAM		5236			Amegilla	Notomegilla	chlorocyanea	F	Area	Coppin Pool	WA	118.141	-22.8894	10/05/1980	Houston, T.F. et al
WAM		5237			Amegilla	Notomegilla	chlorocyanea	F	Area	Coppin Pool	WA	118.141	-22.8894	10/05/1980	Houston, T.F. et al
WAM		5238			Amegilla	Notomegilla	chlorocyanea	M	Area	Coppin Pool	WA	118.141	-22.8894	10/05/1980	Houston, T.F. et al
SAM		32-002258			Amegilla	Notomegilla	chlorocyanea	F	Arkaroola HS	Arkaroola	SA	138.496	-31.7785	1969-10-28	N. McFarland
ANIC	32	34325			Amegilla	Zonamegilla	asserta	F	Armidale			151.667	-30.5167	1960-02-06	C.W. Frazier
ANIC	32	34328			Amegilla	Zonamegilla	asserta	F	Armidale			151.667	-30.5167	1960-02-10	C.W. Frazier
AM	K.	316390			Amegilla	Zonamegilla	asserta	M	Armidale		NSW	151.667	-30.5167	1980-03-01	C Szuck
ANIC	32	33518			Amegilla	Zonamegilla	asserta	F	Armindale			151.667	-30.5167	1960-02-10	C.W.Frazier
ANIC	32	33519			Amegilla	Zonamegilla	asserta	F	Armindale			151.667	-30.5167	1960-02-10	C.W.Frazier
SAM		32-002557			Amegilla	Notomegilla	chlorocyanea	M	Aroona cpq nr Copley			138.57	-31.6	1951-11-29	E.F. Gross
ANIC	32	33688			Amegilla	Zonamegilla	asserta	M	Arrawarra			153.2	-30.059	24936	C.W. Frazier
ANIC	32	33689			Amegilla	Zonamegilla	asserta	F	Arrawarra			153.2	-30.059	24935	C.W. Frazier
ANIC	32	33690			Amegilla	Zonamegilla	asserta	M	Arrawarra			153.2	-30.059	24936	C.W. Frazier
ANIC	32	33691			Amegilla	Zonamegilla	pulchra	F	Arrawarra			153.2	-30.059	25262	C.W. Frazier
ANIC	32	33472			Amegilla	Notomegilla	chlorocyanea	M	Ashmount Wagga			148.161	-26.828	23458	R. Herrington
ANIC	32	34271			Amegilla	Zonamegilla	asserta	M	Asquith			151.108	-33.687	24433	A.L. Dyce
SAM		32-002368			Amegilla	Notomegilla	chlorocyanea	F	Atuti Hill 6 K NW Mt Hoare		SA	129.702	-27.0569	2001-09-26	WHC Aplands Art camp
SAM		32-002369			Amegilla	Notomegilla	chlorocyanea	F	Atuti Hill 6 K NW Mt Hoare		SA	129.702	-27.0569	2001-09-26	WHC Aplands Art camp
WAITE					Amegilla	Zonamegilla	asserta	F	Auburn		SA	138.683	-34.0167	1987-12-15	J.Jennings
WAITE					Amegilla	Zonamegilla	asserta	F	Auburn		SA	138.683	-34.0167	1987-12-15	J.Jennings
WAITE					Amegilla	Zonamegilla	asserta	F	Auburn		SA	138.683	-34.0167	1987-12-15	J.Jennings
WAITE					Amegilla	Notomegilla	chlorocyanea	M	Auburn		SA	138.683	-34.0167	1987-12-15	J.Jennings
WAITE					Amegilla	Zonamegilla	murrayensis	M	Auburn		SA	138.683	-34.0167	1954-01-19	Miss A. Travers
WAITE					Amegilla	Zonamegilla	murrayensis	M	Auburn		SA	138.683	-34.0167	1954-01-19	Miss A. Travers
WAITE					Amegilla	Zonamegilla	murrayensis	M	Auburn		SA	138.683	-34.0167	1954-01-19	Miss A. Travers
BMNH		1914-110			Amegilla	Zonamegilla	pulchra	F	Australia						P. Cameron
BMNH		BMNH(E)#668712			Amegilla	Zonamegilla	cingulata	F	Australia
AM	K.	290952			Amegilla	Zonamegilla	pulchra	F	Australian Museum		NSW	151.2	-33.8667	39024	M. Batley
ABTC			RB077	RL464	Amegilla	Notomegilla	chlorocyanea		Avenong Well Hillview Stn		WA	119.114	-27.2252	2006-10-21	R.Leys
AM	K.	316271			Amegilla	Zonamegilla	pulchra	F	Avoca Beach		NSW	151.433	-33.4667	30733	S. Hunter
AM	K.	316298			Amegilla	Zonamegilla	pulchra	M	Avoca Beach		NSW	151.433	-33.4667	30733	S. Hunter
AM	K.	316308			Amegilla	Zonamegilla	pulchra	F	Avoca Beach		NSW	151.433	-33.4667	32098	S. Hunter
ANIC	32	33925			Amegilla	Notomegilla	aeruginosa	F	Warreah Rly Stn E Hughenden			144.803	-20.8279	24429	A. & R. Mesa
ABTC			RB288	RL797	Amegilla	Zonamegilla	thorogoodi	2f	N of Bamaga		QLD	142.423	-10.8412	2007-06-28	R. Leys & M. Batley
ANIC	32	33109			Amegilla	Notomegilla	chlorocyanea	F	Badgingarra NP Cadda road			115.357	-30.4023	37935	C. Lambkin,J. Rescei
AQIS		TS3511			Amegilla	Zonamegilla	murrayensis	F	Badu Is Torres Strait			142.145	-10.1156	1997-05-09	T. Hona
AQIS		TS3511			Amegilla	Zonamegilla	murrayensis	F	Badu Is Torres Strait			142.145	-10.1156	1997-05-09	T. Hona
AQIS		TS3511			Amegilla	Zonamegilla	murrayensis	F	Badu Is Torres Strait			142.145	-10.1156	1997-05-09	T. Hona
AQIS		TS3511			Amegilla	Zonamegilla	murrayensis	M	Badu Is Torres Strait			142.145	-10.1156	1997-05-09	T. Hona
AQIS		TS3511			Amegilla	Zonamegilla	murrayensis	M	Badu Is Torres Strait			142.145	-10.1156	1997-05-09	T. Hona
AQIS		TS3511			Amegilla	Zonamegilla	murrayensis	M	Badu Is Torres Strait			142.145	-10.1156	1997-05-09	T. Hona
AQIS		TS3511			Amegilla	Zonamegilla	murrayensis	F	Badu Is Torres Strait			142.145	-10.1156	1997-05-09	T. Hona
AQIS		TS3511			Amegilla	Zonamegilla	murrayensis	F	Badu Is Torres Strait			142.145	-10.1156	1997-05-09	T. Hona
AQIS		JFG1879			Amegilla	Zonamegilla	viridicingulata	F	Balamuk, PNG		PNG			1993-05-29	J.F. Grimshaw
ANIC	32	34417			Amegilla	Zonamegilla	cingulata	M	Baldwin Swamp E Bundaberg			152.394	-24.866	28431	H. Frauca
ANIC	32	33702			Amegilla	Zonamegilla	murrayensis	F	Balgo Hill			127.793	-20.123	31298	M.Colding
ANIC	32	34195			Amegilla	Zonamegilla	murrayensis	F	Balgo Hills			127.793	-20.123	31340	M. Golding
AM	K.	316428			Amegilla	Zonamegilla	cingulata	F	Ball Bay			148.983	-20.9167	1988-09-06	N.W. Rodd
AM	K.	344851			Amegilla	Notomegilla	chlorocyanea	F	Balladonia		WA	123.483	-32.9833	1990-12-26	M.S. & B.J. Moulds
ANIC	32	34393			Amegilla	Zonamegilla	cingulata	F	Ballina			153.533	-28.8333
AM	K.	316421			Amegilla	Zonamegilla	cingulata	F	Ballina			153.533	-28.8333	1989-12-31	D.J. Scambler
AQIS		JFG1751			Amegilla	Zonamegilla	murrayensis	M	Bamaga		QLD	142.427	-10.851	1993-03-30	B.M. Waterhouse
AQIS		JFG1760			Amegilla	Zonamegilla	murrayensis	F	Bamaga		QLD	142.427	-10.851	1993-03-30	J.F. Grimshaw
AQIS		JFG1760			Amegilla	Zonamegilla	murrayensis	F	Bamaga		QLD	142.427	-10.851	1993-03-30	J.F. Grimshaw
ANIC	32	33528			Amegilla	Zonamegilla	murrayensis	M	Bamaga Cape York		QLD	142.427	-10.851	23462	I.F.B.Common&M.S.Upton
ANIC	32	33530			Amegilla	Zonamegilla	murrayensis	M	Bamaga Cape York		QLD	142.427	-10.851	23462	I.F.B.Common&M.S.Upton
ANIC	32	33542			Amegilla	Zonamegilla	murrayensis	M	Bamaga Cape York		QLD	142.427	-10.851	23462	I.F.B.Common&M.S.Upton
ANIC	32	34152			Amegilla	Zonamegilla	paeninsulae	F	Bamaga Cape York		QLD	142.427	-10.851	1964-04-05	I.F.B. Common & W.S. Upton
UQIC		92558			Amegilla	Zonamegilla	paeninsulae	M	Bamaga-Captain Billy Ck Rd junct. 16 km NE Heathlands HS			142.7	-11.6833	1992-04-16	G. Daniels, M.A. Schneider
WAM		5181			Amegilla	Zonamegilla	murrayensis	F	Bamboo Creek	Bamboo Creek	WA	120.167	-20.74	25/08/1976	Douglas, A.M. & M.J.
WAM		5182			Amegilla	Zonamegilla	murrayensis	F	Bamboo Creek	Bamboo Creek	WA	120.167	-20.74	25/08/1976	Douglas, A.M. & M.J.
WAM		5183			Amegilla	Zonamegilla	murrayensis	F	Bamboo Creek	Bamboo Creek	WA	120.167	-20.74	25/08/1976	Douglas, A.M. & M.J.
WAM		5185			Amegilla	Zonamegilla	murrayensis	F	Bamboo Creek	Bamboo Creek	WA	120.167	-20.74	25/08/1976	Douglas, A.M. & M.J.
WAM		5187			Amegilla	Zonamegilla	murrayensis	F	Bamboo Creek	Bamboo Creek	WA	120.167	-20.74	25/08/1976	Douglas, A.M. & M.J.
WAM		5188			Amegilla	Zonamegilla	murrayensis	F	Bamboo Creek	Bamboo Creek	WA	120.167	-20.74	25/08/1976	Douglas, A.M. & M.J.
WAM		5189			Amegilla	Zonamegilla	murrayensis	F	Bamboo Creek	Bamboo Creek	WA	120.167	-20.74	25/08/1976	Douglas, A.M. & M.J.
WAM		5190			Amegilla	Zonamegilla	murrayensis	F	Bamboo Creek	Bamboo Creek	WA	120.167	-20.74	25/08/1976	Douglas, A.M. & M.J.
WAM		5192			Amegilla	Zonamegilla	murrayensis	F	Bamboo Creek	Bamboo Creek	WA	120.167	-20.74	25/08/1976	Douglas, A.M. & M.J.
WAM		5193			Amegilla	Zonamegilla	murrayensis	F	Bamboo Creek	Bamboo Creek	WA	120.167	-20.74	25/08/1976	Douglas, A.M. & M.J.
WAM		5194			Amegilla	Zonamegilla	murrayensis	F	Bamboo Creek	Bamboo Creek	WA	120.167	-20.74	25/08/1976	Douglas, A.M. & M.J.
WAM		5195			Amegilla	Zonamegilla	murrayensis	F	Bamboo Creek	Bamboo Creek	WA	120.167	-20.74	25/08/1976	Douglas, A.M. & M.J.
WAM		5196			Amegilla	Zonamegilla	murrayensis	F	Bamboo Creek	Bamboo Creek	WA	120.167	-20.74	25/08/1976	Douglas, A.M. & M.J.
WAM		5197			Amegilla	Zonamegilla	murrayensis	F	Bamboo Creek	Bamboo Creek	WA	120.167	-20.74	25/08/1976	Douglas, A.M. & M.J.
WAM		5184			Amegilla	Zonamegilla	murrayensis	F	Bamboo Creek (There are several Bamboo Creeks this is the Pilbara location)	Bamboo Creek	WA	120.167	-20.74	25/08/1976	Douglas, A.M. & M.J.
ABTC				RL798	Amegilla	Zonamegilla	thorogoodi	2f	N of Bamaga		QLD	142.423	-10.8412	2007-06-28	R. Leys & M. Batley
ANIC	32	34426			Amegilla	Zonamegilla	cingulata	F	Ban-Ban Ra. via Coalstoun Lakes		QLD	151.95	-25.633	1/74	H. Frauca
SAM-DNA-Tissue			RB044	RL452	Amegilla	Notomegilla	chlorocyanea	2f	Banjawarn HS		WA	121.614	-27.7053	2005-05-05	R.Leys
SAM-DNA-Tissue			RB045	RL453	Amegilla	Notomegilla	chlorocyanea	2f	Banjawarn HS		WA	121.614	-27.7053	2005-05-05	R.Leys
SAM-DNA-Tissue				RL454	Amegilla	Notomegilla	chlorocyanea	2f	Banjawarn HS		WA	121.614	-27.7053	2005-05-05	R.Leys
SAM-DNA-Tissue				RL455	Amegilla	Notomegilla	chlorocyanea	2f	Banjawarn HS		WA	121.614	-27.7053	2005-05-05	R.Leys
UQIC		92564			Amegilla	Notomegilla	aeruginosa	M	Ridgepole Waterhole, 24km ESE Musselbrook Resource Centre, Lawn Hill NP			140.367	-20.6667	1995-05-04	G. Daniels, M.A. Schneider
UQIC		92281			Amegilla	Notomegilla	aeruginosa	M	Lake Moondarra 12mls from Mt Isa			139.547	-20.612	1967-11-05	E.M. Exley
UQIC		92996			Amegilla	Zonamegilla	pulchra	F	Banyo		QLD	153.078	-27.374	41275	N. Bendira
AM	K.	344875			Amegilla	Notomegilla	chlorocyanea	F	Barcaldine			145.35	-23.9833	1987-08-03	N.W. Rodd
MAGNT		I004959			Amegilla	Asaropoda		F	Bardadjidji Kakadu NP		NT	132.967	-12.4333	1996-06-17	G.R. Brown
UQIC		92829			Amegilla	Zonamegilla	cingulata	F	Bardon			152.979	-27.4583	32568	E.M. Exley
ANIC	32	33084			Amegilla	Notomegilla	chlorocyanea	F	Barham			144.118	-35.632	1940-01-20
ANIC	32	33086			Amegilla	Notomegilla	chlorocyanea	F	Barham			144.118	-35.632	1940-01-20
ANIC	32	33090			Amegilla	Notomegilla	chlorocyanea	F	Barham			144.118	-35.632	1940-01-20
ANIC	32	33092			Amegilla	Notomegilla	chlorocyanea	F	Barham			144.118	-35.632	1940-01-20
ANIC	32	33093			Amegilla	Notomegilla	chlorocyanea	F	Barham			144.118	-35.632	1940-01-20
ANIC	32	33094			Amegilla	Notomegilla	chlorocyanea	F	Barham			144.118	-35.632	1940-01-20
ANIC	32	33095			Amegilla	Notomegilla	chlorocyanea	F	Barham			144.118	-35.632	1940-01-20
ANIC	32	33512			Amegilla	Notomegilla	chlorocyanea	F	Barham			144.118	-35.632	1940-01-04
ANIC	32	33559			Amegilla	Notomegilla	chlorocyanea	F	Barham			144.118	-35.632	1940-01-04
ANIC	32	33560			Amegilla	Notomegilla	chlorocyanea	F	Barham			144.118	-35.632	1920-03-02
ABTC		78816	RB016	RL322	Amegilla	Notomegilla	chlorocyanea	1	Barina Creek		SA	139.08	-33.67	2003-10-07	R.Leys
ABTC		78817	RB017	RL353	Amegilla	Notomegilla	chlorocyanea	1	Barina Creek		SA	139.08	-33.67	2003-10-07	R.Leys
SAM		32-002115			Amegilla	Zonamegilla	adelaidae	M	Townsville	Townsville	QLD	146.8	-19.2666		C.F. Hill
ANIC	32	33704			Amegilla	Zonamegilla	adelaidae	F	Louie Ck nr old stockyards Lawn Hill NP			138.509	-18.7775	1995-05-17	D.C.F.Rentz
ANIC	32	33698			Amegilla	Zonamegilla	adelaidae	F	85km SEbyE Broome			122.53	-18.22	1976-08-15	I.F.B.Common
AM	K.	344877			Amegilla	Notomegilla	chlorocyanea	M	Barkly Hstd			135.817	-19.7167	1987-08-23	N.W. Rodd
WAITE					Amegilla	Notomegilla	chlorocyanea	F	Barmera		SA	140.45	-34.25	1942-03-15	D.C.S.
WAITE					Amegilla	Zonamegilla	murrayensis	M	Barmera		SA	140.45	-34.25	1947-02-15	RRC
UQIC		92282			Amegilla	Notomegilla	aeruginosa	F	Lake Moondarra 12mls from Mt Isa			139.547	-20.612	24781	E.M. Exley
UQIC		92283			Amegilla	Notomegilla	aeruginosa	F	Lake Moondarra 12mls from Mt Isa			139.547	-20.612	24781	E.M. Exley
MAGNT		I004980			Amegilla	Zonamegilla	walkeri	F	Baroalba Springs Kakadu N.P.		NT	132.817	-12.8	1991-07-10	Wells & Webber
MAGNT		I004893			Amegilla	Zonamegilla	karlba	M	Baroalba Springs Kakadu NP		NT	132.817	-12.8	1991-05-03	Wells & Weber
MAGNT		I004900			Amegilla	Zonamegilla	karlba	F	Baroalba Springs Kakadu NP		NT	132.817	-12.8	1991-07-10	Wells & Webber
MAGNT		I004903			Amegilla	Zonamegilla	karlba	F	Baroalba Springs Kakadu NP		NT	132.817	-12.8	1991-05-03	Wells
ANIC	32	33208			Amegilla	Notomegilla	chlorocyanea	M	Baroota			137.982	-32.923
UQIC		92284			Amegilla	Notomegilla	aeruginosa	F	Lake Moondarra 12mls from Mt Isa			139.547	-20.612	24781	E.M. Exley
UQIC		92285			Amegilla	Notomegilla	aeruginosa	F	Lake Moondarra 12mls from Mt Isa			139.547	-20.612	24779	E.M. Exley
UQIC		92713			Amegilla	Zonamegilla	cingulata	F	Barron Falls nr Kuranda			145.647	-16.8515	31029	R. de Keyzer
AM	K.	316333			Amegilla	Zonamegilla	murrayensis	M	Barrow Is		WA	115.4	-20.7833	22768	C.N. Smithers
ANIC	32	33756			Amegilla	Zonamegilla	murrayensis	M	Barrow R. Im. N. Redlynch			145.695	-16.872	21263	T.G. Campbell
WAITE					Amegilla	Zonamegilla	asserta	F	Basket range		SA	138.75	-35.0833	1946-01-04	B.G.Coombe
WAM		64315			Amegilla	Notomegilla	chlorocyanea	F	Bassendean	Perth	WA	116.03	-32.12	1999-12-25	McMillan, R.P.
AM	K.	290949			Amegilla	Zonamegilla	murrayensis	F	Bathurst		NSW	149.58	-33.41	39460	M. Batley
AM	K.	290950			Amegilla	Zonamegilla	pulchra	M	Bathurst		NSW	149.58	-33.41	39460	M. Batley
AM	K.	316287			Amegilla	Zonamegilla	murrayensis	F	Bathurst		NSW	149.583	-33.4167	30361	N.W. Rodd
AM	K.	316288			Amegilla	Zonamegilla	murrayensis	F	Bathurst		NSW	149.583	-33.4167	30361	N.W. Rodd
AM	K.	316289			Amegilla	Zonamegilla	murrayensis	F	Bathurst		NSW	149.583	-33.4167	30361	N.W. Rodd
AM	K.	316291			Amegilla	Zonamegilla	murrayensis	F	Bathurst		NSW	149.583	-33.4167	30361	N.W. Rodd
AM	K.	316297			Amegilla	Zonamegilla	pulchra	M	Bathurst		NSW	149.583	-33.4167	30361	N.W. Rodd
AM	K.	316299			Amegilla	Zonamegilla	pulchra	F	Bathurst		NSW	149.433	-33.3	30737	B.J. Day & C. Green
AM	K.	316336			Amegilla	Zonamegilla	murrayensis	M	Bathurst		NSW	149.583	-33.4167	30361	N.W. Rodd
ABTC			RB084	RL495	Amegilla	Zonamegilla	murrayensis	M	Bathurst		NSW	149.717	-33.8167	2003-01-11	M.Bell
ABTC			RB085	RL496	Amegilla	Zonamegilla	murrayensis	F	Bathurst		NSW	149.717	-33.8167	2003-01-11	M.Bell
WAM		5044			Amegilla	Notomegilla	chlorocyanea	F	Bathurst Point	Rottnest Island	WA	115.613	-32.0061	1933-12-11	Glauert, L.
WAM		5045			Amegilla	Notomegilla	chlorocyanea	F	Bathurst Point	Rottnest Island	WA	115.613	-32.0061	1933-12-18	Glauert, L.
WAM		5046			Amegilla	Notomegilla	chlorocyanea	M	Bathurst Point	Rottnest Island	WA	115.613	-32.0061	1933-12-27	Glauert, L.
ANIC	32	33841			Amegilla	Notomegilla	aeruginosa	M	Proserpine			148.58	-20.4011	13636
BMNH		17B.663			Amegilla	Zonamegilla	walkeri	F	Baudin I. Long Reef			125.605	-14.1278
ANIC	32	33667			Amegilla	Zonamegilla	asserta	F	Bawley Point			150.24	-35.3	34355	D.C.F.rentz, K.McCarron
WAM		4922			Amegilla	Notomegilla	aeruginosa	F		Bowen	QLD	148.25	-20.1963	02/05/1968	Houston, T.F.
WAM		4923			Amegilla	Notomegilla	aeruginosa	F		Bowen	QLD	148.25	-20.1963	02/05/1968	Houston, T.F.
AM	K.	290889	RB162		Amegilla	Zonamegilla	asserta	F	Beecroft		NSW	151.067	-33.7333	38658	M. Batley
AM	K.	290890	RB163		Amegilla	Zonamegilla	asserta	F	Beecroft		NSW	151.067	-33.7333	38678	M. Batley
AM	K.	290891	RB164		Amegilla	Zonamegilla	asserta	F	Beecroft		NSW	151.067	-33.7333	38720	M. Batley
AM	K.	290892	RB165		Amegilla	Zonamegilla	asserta	M	Beecroft		NSW	151.067	-33.7333	38756	M. Batley
AM	K.	290935			Amegilla	Zonamegilla	pulchra	F	Beecroft		NSW	151.067	-33.7333	39137	M. Batley
AM	K.	290977			Amegilla	Zonamegilla	asserta	F	Beecroft		NSW	151.067	-33.7333	35763	M. Batley
SAM		32-002194			Amegilla	Notomegilla	chlorocyanea	F	Beed Bede "Holmfirth" Fulham		SA	138.514	-34.9271	1/12/1889	J.W. Mellor
AM	K.	290893	RB173		Amegilla	Zonamegilla	pulchra	M	Beerburrum		QLD	152.833	-26.9333	38825	M. Batley
AM	K.	290894	RB174		Amegilla	Zonamegilla	pulchra	F	Beerburrum		QLD	152.833	-26.9333	38825	M. Batley
WAITE					Amegilla	Zonamegilla	asserta	F	Belair		SA	138.617	-34.9833	1964-03-28	T.L.F.
AM	K.	105219			Amegilla	Notomegilla	chlorocyanea	F	Bellata			149.783	-29.9167	1942-12-31	B. Kent
AM	K.	316311			Amegilla	Zonamegilla	pulchra	M	Bellbrook		NSW	152.5	-30.8167	33184	N.W. Rodd
AM	K.	316380			Amegilla	Zonamegilla	asserta	M	Bellbrook		NSW	152.5	-30.8167	33184	N.W. Rodd
AM	K.	316381			Amegilla	Zonamegilla	asserta	M	Bellbrook		NSW	152.5	-30.8167	33184	N.W. Rodd
AM	K.	290951			Amegilla	Zonamegilla	asserta	F	Bendemeer		NSW	151.237	-30.78	39187	M. Batley
AM	K.	53522			Amegilla	Zonamegilla	asserta	F	Bendermeer			151.237	-30.78	9557	D.A. Porter
AM	K.	53522			Amegilla	Zonamegilla	asserta	F	Bendermeer		NSW	151.15	-30.8833	9557	D.A. Porter
ABTC		32-002597	RB087	RL500	Amegilla	Zonamegilla	walkeri	1leg	Berimah Researh Farm Orchard		NT	130.917	-12.4333	2003-05-14	G.R. Brown & H Wallace
BMNH					Amegilla	Zonamegilla	adelaidae	F	Tinaroo Dam, Kuranda			145.548	-17.1674	1972-04-11	O.W. Richards
SAM		32-002039			Amegilla	Zonamegilla	adelaidae	F	Mt House Stn Kimberley Div	Kimberley	WA	125.42	-17.05	1966-03-26	C.A. & T.F. Houston
ABTC				RL497	Amegilla	Zonamegilla	walkeri	F	Berimah Researh Farm Orchard		NT	130.917	-12.4333	2003-05-14	G.R. Brown & H Wallace
ABTC				RL498	Amegilla	Zonamegilla	walkeri	M	Berimah Researh Farm Orchard		NT	130.917	-12.4333	2003-05-14	G.R. Brown & H Wallace
ABTC			RB086	RL499	Amegilla	Zonamegilla	walkeri	M	Berimah Researh Farm Orchard		NT	130.917	-12.4333	2003-05-14	G.R. Brown & H Wallace
ABTC			RB250	RL731	Amegilla	Notomegilla	chlorocyanea	F	Berry Farm Campaspe River near Woodend		VIC	144.479	-37.3342	2007-01-04	R.Leys & K.Hogendoorn
ABTC			RB224	RL732	Amegilla	Zonamegilla	asserta	2f	Berry Farm Campaspe River near Woodend		VIC	144.479	-37.3342	2007-01-04	R.Leys & K.Hogendoorn
MAGNT		I004982			Amegilla	Zonamegilla	walkeri	F	Berry Springs		NT	130.967	-12.7	1992-12-25	Wells & Webber
SAM		32-002048			Amegilla	Zonamegilla	murrayensis	M	Berry Well Everard Pk Stn		SA	132.424	-27.0232	1970-11-04	E.G. Matthews
ANIC	32	33851			Amegilla	Notomegilla	aeruginosa	F	Charters Tow			146.267	-20.0667		Mrs Black
AM	K.	345399			Amegilla	Notomegilla	aeruginosa	F	Charters Towers			146.267	-20.0667	1986-08-20	N.W. Rodd
ANIC	32	33962			Amegilla	Notomegilla	aeruginosa	F	40 SW Ayr			147.124	-19.827	18543	E.F. Riek
SAM		32-001916			Amegilla	Notomegilla	chlorocyanea	F	Bettys Well Everard Pk Station	Bettys Well	SA	132.424	-27.0232	1970-11-03	T.F. Houston
SAM		32-001917			Amegilla	Notomegilla	chlorocyanea	F	Bettys Well Everard Pk Station	Bettys Well	SA	132.424	-27.0232	1970-11-03	T.F. Houston
SAM		32-001918			Amegilla	Notomegilla	chlorocyanea	F	Bettys Well Everard Pk Station	Bettys Well	SA	132.424	-27.0232	1970-11-03	T.F. Houston
SAM		32-001919			Amegilla	Notomegilla	chlorocyanea	F	Bettys Well Everard Pk Station	Bettys Well	SA	132.424	-27.0232	1970-11-03	T.F. Houston
SAM		32-001920			Amegilla	Notomegilla	chlorocyanea	F	Bettys Well Everard Pk Station	Bettys Well	SA	132.424	-27.0232	1970-11-03	T.F. Houston
SAM		32-001921			Amegilla	Notomegilla	chlorocyanea	F	Bettys Well Everard Pk Station	Bettys Well	SA	132.424	-27.0232	1970-11-03	T.F. Houston
SAM		32-001922			Amegilla	Notomegilla	chlorocyanea	F	Bettys Well Everard Pk Station	Bettys Well	SA	132.424	-27.0232	1970-11-03	T.F. Houston
SAM		32-001923			Amegilla	Notomegilla	chlorocyanea	F	Bettys Well Everard Pk Station	Bettys Well	SA	132.424	-27.0232	1970-11-03	T.F. Houston
SAM		32-001924			Amegilla	Notomegilla	chlorocyanea	F	Bettys Well Everard Pk Station	Bettys Well	SA	132.424	-27.0232	1970-11-03	T.F. Houston
SAM		32-002474			Amegilla	Notomegilla	chlorocyanea	F	between Ulkiya and 20 K W		SA	130.85	-26.33	2001-09-19	J.A. Forrest
SAM		32-002279			Amegilla	Notomegilla	chlorocyanea	F	Between Wantaru and 90 K W	Wataru	SA	129.485	-27.0459	1998-10-22	GVD
SAM		32-002476			Amegilla	Notomegilla	chlorocyanea	F	between Watarru E and 100km		SA	129.485	-27.0459	2001-09-19	J.A. Forrest
ANIC	32	33525			Amegilla	Zonamegilla	indistincta	F	Biggenden			152.044	-25.508	26278	H.Frauca
ANIC	32	33532			Amegilla	Zonamegilla	murrayensis	M	Biggenden			152.044	-25.508	26667	H.Frauca
ANIC	32	33731			Amegilla	Zonamegilla	indistincta	F	Biggenden			152.044	-25.508	26278	H.Frauca
ANIC	32	33747			Amegilla	Zonamegilla	asserta	F	Biggenden			152.044	-25.508	26391	H. Frauca
UQIC		92563			Amegilla	Notomegilla	aeruginosa	M	Ridgepole Waterhole, 24km ESE Musselbrook Resource Centre, Lawn Hill NP			139.367	-19.6667	34823	G. Daniels, M.A. Schneider
MV	HYM	35236			Amegilla	Notomegilla	aeruginosa	F	Ayr			147.4	-19.6	21/04/1957
ANIC	32	34348			Amegilla	Notomegilla	aeruginosa	F	Black Brass NP			144.2	-19.54	2001-11-12	D. Yeates, C. Lamkin, N. Starick & J. Hamilton
ANIC	32	34349			Amegilla	Notomegilla	aeruginosa	F	Black Brass NP			144.2	-19.54	2001-11-12	D. Yeates, C. Lamkin, N. Starick & J. Hamilton
AM	K.	345416			Amegilla	Notomegilla	aeruginosa	F	Townsville		QLD	146.783	-19.3333	1994-06-10	A. Wright
ANIC	32	33839			Amegilla	Notomegilla	aeruginosa	F	Towns'lle			146.8	-19.2666	1934-05-05
SAM		32-002399			Amegilla	Notomegilla	aeruginosa	M	Townsville		QLD	146.8	-19.2666		G.F. Hill
ANIC	32	34083			Amegilla	Zonamegilla	indistincta	F	Biggenden			152.044	-25.508	1973-01-09	H. Frauca
ANIC	32	34241			Amegilla	Zonamegilla	asserta	F	Biggenden			152.044	-25.508	1973-01-03	H. Frauca
SAM-DNA-Tissue			RB137	RL673	Amegilla	Notomegilla	chlorocyanea	M	Billa Kalina HS		SA	136.189	-29.9168	2006-04-01	RL
ANIC	32	33301			Amegilla	Notomegilla	aeruginosa	M	Ts'ville		QLD	146.8	-19.2666	1939-12-12
AM	K.	316273			Amegilla	Zonamegilla	pulchra	M	Bilpin		NSW	150.583	-33.4667	29525	N.W. Rodd
AM	K.	316313			Amegilla	Zonamegilla	pulchra	F	Bilpin		NSW	150.583	-33.4667	28513	N.W. Rodd
AM	K.	316361			Amegilla	Zonamegilla	asserta	F	Bilpin		NSW	150.583	-33.4667	29283	N.W. Rodd
AM	K.	316362			Amegilla	Zonamegilla	asserta	F	Bilpin		NSW	150.583	-33.4667	29262	N.W. Rodd
AM	K.	316363			Amegilla	Zonamegilla	asserta	F	Bilpin		NSW	150.583	-33.4667	28555	N.W. Rodd
AM	K.	316392			Amegilla	Zonamegilla	asserta	M	Bilpin		NSW	150.583	-33.4667	29920	N.W. Rodd
ANIC	32	33801			Amegilla	Zonamegilla	indistincta	M	Bin Bin Ra. via Didcot			151.817	-25.4833	1975-03-22	H.Frauca
ABTC				RL799	Amegilla	Zonamegilla	thorogoodi	2f	N of Bamaga		QLD	142.423	-10.8412	2007-06-28	R. Leys & M. Batley
ANIC	32	34421			Amegilla	Zonamegilla	cingulata	F	Bin Bin Ra. via Didcot			151.817	-25.4833	1974-12-04	H. Frauca
AM	K.	316463			Amegilla	Zonamegilla	cingulata	M	Bingil Bay			146.083	-17.8333	1984-10-12	N.W. Rodd
AM	K.	195312			Amegilla	Notomegilla	chlorocyanea		Binnaway			149.379	-31.5523	1931-11-01	A. Musgrave
UQIC		92244			Amegilla	Zonamegilla	cingulata	F	Bkfield					11683
SAM		32-002040			Amegilla	Zonamegilla	indistincta	F	Black Beach		QLD			1966-06-12	T.F. Houston
ANIC	32	33303			Amegilla	Notomegilla	aeruginosa	M	Ts'ville		QLD	146.8	-19.2666	1939-12-12
ANIC	32	33304			Amegilla	Notomegilla	aeruginosa	M	Ts'ville		QLD	146.8	-19.2666	1939-12-12
SAM		32-001958			Amegilla	Notomegilla	chlorocyanea	M	Black Hill CP	Black Hill CP	SA	138.723	-34.8757	1993-03-02	L. Jansen
SAM		32-002627			Amegilla	Zonamegilla	asserta	M	Black Hill CP	Black Hill CP	SA	138.723	-34.8757	1991-01-10	L. Jansen
ABTC				RL516	Amegilla	Zonamegilla	cingulata	F	Black Mountain rd		QLD	145.467	-16.65	2003-10-27	W. Forno
ABTC				RL517	Amegilla	Zonamegilla	cingulata	F	Black Mountain rd		QLD	145.467	-16.65	2003-10-27	W. Forno
WAM		4924			Amegilla	Notomegilla	aeruginosa	M		Rowes Bay	QLD	146.783	-19.25	05/05/1968	Houston, T.F.
ANIC	32	34444			Amegilla	Zonamegilla	cingulata	F	Black Mt Road 7km NNW Kuranda			145.37	-16.45	1984-03-30	A. Calder & T. Weir
MV	HYM	35441			Amegilla	Zonamegilla	asserta		Black Mt. FCT			149.1	-35.3	03/01/1936
WAM		4925			Amegilla	Notomegilla	aeruginosa	F		Rowes Bay	QLD	146.783	-19.25	05/05/1968	Houston, T.F.
ANIC	32	33979			Amegilla	Zonamegilla	walkeri	M	Black Point Coburg Pen.			132.09	-11.09	1977-02-19	T.A. Weir
ANIC	32	33980			Amegilla	Zonamegilla	walkeri	M	Black Point Coburg Pen.			132.09	-11.09	1977-02-19	T.A. Weir
ANIC	32	33981			Amegilla	Zonamegilla	walkeri	M	Black Point Coburg Pen.			132.09	-11.09	1977-02-08	R. Lewis & R. Barrett
ANIC	32	33982			Amegilla	Zonamegilla	walkeri	M	Black Point Coburg Pen.			132.09	-11.09	1977-01-27	E.D. Edwards
ANIC	32	33983			Amegilla	Zonamegilla	walkeri	M	Black Point Coburg Pen.			132.09	-11.09	1977-01-28	E.D. Edwards
ANIC	32	33984			Amegilla	Zonamegilla	walkeri	M	Black Point Coburg Pen.			132.09	-11.09	1977-01-29	E.D. Edwards
ANIC	32	33985			Amegilla	Zonamegilla	walkeri	M	Black Point Coburg Pen.			132.09	-11.09	1977-01-29	E.D. Edwards
ANIC	32	34541			Amegilla	Zonamegilla	walkeri	M	Black Point Coburg Pen.			132.09	-11.09	1977-01-28	E.D. Edwards
SAM		32-002047			Amegilla	Zonamegilla	adelaidae	M	Mt House Stn Kimberley Div	Kimberley	WA	125.42	-17.05	1973-05-10	T.F. Houston
ANIC	32	33556			Amegilla	Zonamegilla	murrayensis	M	Black point Coburg Pen.			132.09	-11.09	28157	E.D.Edwards
ANIC	32	33557			Amegilla	Zonamegilla	murrayensis	M	Black point Coburg Pen.			132.09	-11.09	28153	E.D.Edwards
MV	HYM	35212			Amegilla	Zonamegilla	asserta		Blackall Rgs {Blackall Range lat/long}			152.9	-26.6	/02/1929
MV	HYM	35213			Amegilla	Zonamegilla	asserta		Blackall Rgs {Blackall Range lat/long}			152.9	-26.6	/02/1929
MV	HYM	35214			Amegilla	Zonamegilla	asserta		Blackall Rgs {Blackall Range lat/long}			152.9	-26.6	/02/1929	1
ANIC	32	33169			Amegilla	Notomegilla	chlorocyanea	F	Blackb.			145.2	-37.8
ANIC	32	33235			Amegilla	Notomegilla	chlorocyanea	F	Blackb.			145.2	-37.8	1940-11-01
MV	HYM	35298			Amegilla	Zonamegilla	asserta		Blackburn			145.2	-37.8	28/02/1934
MV	HYM	35363			Amegilla	Zonamegilla	asserta		Blackburn			145.2	-37.8	07/04/1957
MV	HYM	35443			Amegilla	Zonamegilla	asserta		Blackburn			145.2	-37.8	19/12/1955
MV	HYM	35558			Amegilla	Zonamegilla	asserta		Blackburn			145.2	-37.8	26/12/1951
MV	HYM	35588			Amegilla	Zonamegilla	asserta		Blackburn			145.2	-37.8	04/03/1951
AM	K.	16669			Amegilla	Notomegilla	aeruginosa	F	Townsville		QLD	146.817	-19.25	1903-03-31	F.P. Dodd
ANIC	32	33369			Amegilla	Zonamegilla	asserta	F	Blakall Rge.			152.9	-26.6	Jan 1930
WAITE					Amegilla	Notomegilla	chlorocyanea	F	Blinman		SA	138.667	-31.0833	1935-10-28
WAITE					Amegilla	Notomegilla	chlorocyanea	F	Blinman		SA	138.667	-31.0833	1935-10-28
WAITE					Amegilla	Notomegilla	chlorocyanea	F	Blinman		SA	138.667	-31.0833	1935-10-28
WAITE					Amegilla	Notomegilla	chlorocyanea	F	Blinman		SA	138.667	-31.0833	1935-10-28
SAM-DNA-Tissue			RB023	RL126	Amegilla	Notomegilla	chlorocyanea	3m	Blinman Amegilla on Eremophila		SA	138.678	-31.0936	2005-01-27	R.Leys
SAM-DNA-Tissue				RL127	Amegilla	Notomegilla	chlorocyanea	2m	Blinman Amegilla on Eremophila		SA	138.678	-31.0936	2005-01-27	R.Leys
ABTC			RB289	RL800	Amegilla	Zonamegilla	thorogoodi	2f	N of Bamaga		QLD	142.423	-10.8412	2007-06-28	R. Leys & M. Batley
ABTC				RL802	Amegilla	Zonamegilla	thorogoodi	2m	N of Bamaga		QLD	142.423	-10.8412	2007-06-28	R. Leys & M. Batley
ABTC				RL805	Amegilla	Zonamegilla	thorogoodi	2m	N of Bamaga		QLD	142.423	-10.8412	2007-06-28	R. Leys & M. Batley
AM	K.	316348			Amegilla	Zonamegilla	asserta	F	Blowering		NSW	148.267	-35.4833	29992	M.L. Bason
AM	K.	316349			Amegilla	Zonamegilla	asserta	M	Blowering		NSW	148.267	-35.4833	29991	M.L. Bason
ABTC				RL807	Amegilla	Zonamegilla	thorogoodi	M	N of Bamaga		QLD	142.423	-10.8412	2007-06-28	R. Leys & M. Batley
ANIC	32	34424			Amegilla	Zonamegilla	cingulata	M	Bluff Ra. Biggenden			152.03	-25.36	1972-12-15	H.Frauca
ABTC		32-002605	RB294	RL816	Amegilla	Zonamegilla	thorogoodi	2m	near Jardine's Well		QLD	142.609	-10.7501	2007-06-29	R. Leys & M. Batley
ANIC	32	33788			Amegilla	Zonamegilla	viridicingulata	M	Bluff Range Biggenden			152.03	-25.36	1971-12-10	H.Frauca
ANIC	32	33789			Amegilla	Zonamegilla	viridicingulata	M	Bluff Range Biggenden			152.03	-25.36	1971-12-10	H.Frauca
ANIC	32	33790			Amegilla	Zonamegilla	asserta	M	Bluff Range Biggenden			152.03	-25.36	1971-12-10	H.Frauca
ABTC				RL814	Amegilla	Zonamegilla	thorogoodi	F	near Jardine's Well		QLD	142.609	-10.7501	2007-06-29	R. Leys & M. Batley
AM	K.	16669			Amegilla	Notomegilla	aeruginosa	F	Townsville		QLD	146.817	-19.25	1903-04-01	F.P. Dodd
ANIC	32	34554			Amegilla	Notomegilla	aeruginosa	F	Magnetic Is			146.835	-19.1386	1939-12-20
ANIC	32	33541			Amegilla	Zonamegilla	indistincta	F	Bluff Range, Biggenden			152.03	-25.36	1971-12-10	H.Frauca
ANIC	32	33299			Amegilla	Notomegilla	aeruginosa	F	Magnetic Is.			146.835	-19.1386	1939-12-20
ANIC	32	33372			Amegilla	Zonamegilla	asserta	M	Blundell's F.C.T					1930-03-15	L.F.Graham
UQIC		92892			Amegilla	Zonamegilla	pulchra	M	Blunder Ck, Brisbane					29160	H.E. & M.A. Evans & A. Hook
SAM		32-001915			Amegilla	Notomegilla	chlorocyanea	F	Blyth Ck Warrina RS	Blyth Ck	SA	136.075	-28.0465	1977-09-01	W. Jeffrey
ANIC	32	34047			Amegilla	Zonamegilla	asserta	M	Boambee			153.085	-30.3318	1/1961	K.R. Norris
AM	K.	105226			Amegilla	Notomegilla	chlorocyanea	M	Bogan R.			148	-33		J. Armstrong
AM	K.	344864			Amegilla	Notomegilla	chlorocyanea	M	Bogan R.		NSW	148	-33	1953-02-20	A. Musgrave
AM	K.	105224			Amegilla	Notomegilla	chlorocyanea	F	Bogan River			148	-33		J. Armstrong
AM	K.	195313			Amegilla	Notomegilla	chlorocyanea	F	Bogan River			148	-33		J. Armstrong
AM	K.	105220			Amegilla	Notomegilla	chlorocyanea	M	Bogan River			148	-33		J. Armstrong
QM	T	95545			Amegilla	Zonamegilla	pulchra	m	Boggomoss, Taroom district		QLD	149.8	-25.6393	35380	C.J.Burwell, S.Evans
AM	K.	105216			Amegilla	Zonamegilla	thorogoodi	F	Carnarvon Range		QLD	148.717	-25.2833	1938-12-18	N. Geary
AM	K.	105227			Amegilla	Zonamegilla	thorogoodi	F	Clermont			147.633	-22.8167	1928-09-01	K.K. Spence
UQIC		92278			Amegilla	Notomegilla	aeruginosa	M	Harvey Range 29mls NW Townsville			146.407	-19.067	1967-11-01	E.M. Exley
ANIC	32	33003			Amegilla	Notomegilla	chlorocyanea	M	Bolgart			116.509	-31.2746	1946-12-20	H.S
ANIC	32	33045			Amegilla	Notomegilla	chlorocyanea	F	Bolgart			116.509	-31.2746	nov 1946	N.S.
ANIC	32	33056			Amegilla	Notomegilla	chlorocyanea	F	Bolgart			116.509	-31.2746	1946-01-18
ANIC	32	33057			Amegilla	Notomegilla	chlorocyanea	F	Bolgart			116.509	-31.2746	1905-04-29
ANIC	32	33058			Amegilla	Notomegilla	chlorocyanea	F	Bolgart			116.509	-31.2746	1905-04-29	N.S.
ANIC	32	33059			Amegilla	Notomegilla	chlorocyanea	M	Bolgart			116.509	-31.2746	1905-05-01
ANIC	32	33170			Amegilla	Notomegilla	chlorocyanea	F	Bolgart			116.509	-31.2746	1946-11-11	N.S.
ANIC	32	33173			Amegilla	Notomegilla	chlorocyanea	F	Bolgart			116.509	-31.2746	1946-11-11	N.S.
ANIC	32	33174			Amegilla	Notomegilla	chlorocyanea	F	Bolgart			116.509	-31.2746	1949-09-20
ANIC	32	33176			Amegilla	Notomegilla	chlorocyanea	M	Bolgart			116.509	-31.2746	1950-03-03
ANIC	32	33204			Amegilla	Notomegilla	chlorocyanea	M	Bolgart			116.509	-31.2746	1948-04-14	N.S.
ANIC	32	33230			Amegilla	Notomegilla	chlorocyanea	M	Bolgart			116.509	-31.2746	1950-03-08
ANIC	32	33231			Amegilla	Notomegilla	chlorocyanea	M	Bolgart			116.509	-31.2746	1950-03-08
ANIC	32	33232			Amegilla	Notomegilla	chlorocyanea	M	Bolgart			116.509	-31.2746	1950-03-08
ANIC	32	33379			Amegilla	Notomegilla	chlorocyanea	M	Bolgart			116.509	-31.2746	1946-12-20	N.S.
ANIC	32	33380			Amegilla	Notomegilla	chlorocyanea	F	Bolgart			116.509	-31.2746	1946-11-11	N.S.
ANIC	32	33381			Amegilla	Notomegilla	chlorocyanea	M	Bolgart			116.509	-31.2746	1946-12-20	N.S.
ANIC	32	33382			Amegilla	Notomegilla	chlorocyanea	M	Bolgart			116.509	-31.2746	1946-12-20	N.S.
ANIC	32	33401			Amegilla	Notomegilla	chlorocyanea	M	Bolgart			116.509	-31.2746	1946-11-11	N.S.
ANIC	32	33498			Amegilla	Notomegilla	chlorocyanea	M	Bolgart			116.509	-31.2746	1950-03-08
BMNH		1962-153			Amegilla	Notomegilla	chlorocyanea	F	Bolgart			116.509	-31.2746	14/12/61	E.B. Britton A. Douglas
WAM		5460			Amegilla	Zonamegilla	cingulata	F	Bombana National Park near	Brisbane	QLD	153.017	-27.4666	16/03/1966	Houston, T.F.
WAM		5462			Amegilla	Zonamegilla	cingulata	M	Bombana National Park near	Brisbane	QLD	153.017	-27.4666	16/03/1966	Houston, T.F.
UQIC		92279			Amegilla	Notomegilla	aeruginosa	M	Harvey Range 29mls NW Townsville			146.407	-19.067	1967-11-01	E.M. Exley
UQIC		92280			Amegilla	Notomegilla	aeruginosa	M	Harvey Range 29mls NW Townsville			146.407	-19.067	1967-11-01	E.M. Exley
WAITE					Amegilla	Zonamegilla	murrayensis	F	Booborowie		SA	138.75	-33.55	1971-12-26	P.R.B.
WAITE					Amegilla	Zonamegilla	murrayensis	F	Booborowie		SA	138.75	-33.55	1971-12-26	P.R.B.
WAITE					Amegilla	Zonamegilla	murrayensis	F	Booborowie		SA	138.75	-33.55	1971-12-26	P.R.B.
WAITE					Amegilla	Zonamegilla	murrayensis	F	Booborowie		SA	138.75	-33.55	1971-12-26	P.R.B.
WAITE					Amegilla	Zonamegilla	murrayensis	M	Booborowie		SA	138.75	-33.55	1971-12-26	P.R.B.
WAM		64300			Amegilla	Zonamegilla	murrayensis	F	Boodarie Station	Port Headland	WA	118.47	-20.42	1988-11-11	WA Dept. Ag.
WAM		64301			Amegilla	Zonamegilla	murrayensis	M	Boodarie Station	Port Headland	WA	118.47	-20.42	1988-11-11	WA Dept. Ag.
WAM		64302			Amegilla	Zonamegilla	murrayensis	M	Boodarie Station	Port Headland	WA	118.47	-20.42	1988-11-11	WA Dept. Ag.
WAM		64303			Amegilla	Zonamegilla	murrayensis	F	Boodarie Station	Port Headland	WA	118.47	-20.42	1988-11-11	WA Dept. Ag.
WAM		64304			Amegilla	Zonamegilla	murrayensis	F	Boodarie Station	Port Headland	WA	118.47	-20.42	1988-11-11	WA Dept. Ag.
WAM		64305			Amegilla	Zonamegilla	murrayensis	F	Boodarie Station	Port Headland	WA	118.47	-20.42	1988-11-11	WA Dept. Ag.
WAM		64306			Amegilla	Zonamegilla	murrayensis	F	Boodarie Station	Port Headland	WA	118.47	-20.42	1988-11-11	WA Dept. Ag.
WAM		64307			Amegilla	Zonamegilla	murrayensis	F	Boodarie Station	Port Headland	WA	118.47	-20.42	1988-11-11	WA Dept. Ag.
WAM		64308			Amegilla	Zonamegilla	murrayensis	F	Boodarie Station	Port Headland	WA	118.47	-20.42	1988-11-11	WA Dept. Ag.
WAM		64309			Amegilla	Zonamegilla	murrayensis	F	Boodarie Station	Port Headland	WA	118.47	-20.42	1988-11-11	WA Dept. Ag.
WAM		64310			Amegilla	Zonamegilla	murrayensis	F	Boodarie Station	Port Headland	WA	118.47	-20.42	1988-11-11	WA Dept. Ag.
WAM		64311			Amegilla	Zonamegilla	murrayensis	F	Boodarie Station	Port Headland	WA	118.47	-20.42	1988-11-11	WA Dept. Ag.
WAM		64312			Amegilla	Zonamegilla	murrayensis	F	Boodarie Station	Port Headland	WA	118.47	-20.42	1988-11-11	WA Dept. Ag.
WAM		64313			Amegilla	Zonamegilla	murrayensis	F	Boodarie Station	Port Headland	WA	118.47	-20.42	1988-11-11	WA Dept. Ag.
SAM		32-002477			Amegilla	Notomegilla	chlorocyanea	M	Boognya		WA			1934-05-01	A.E. Baesjou
AM	K.	290898	RB053		Amegilla	Zonamegilla	thorogoodi	M	Clairview		QLD	149.533	-22.1167	2005-04-20	M. Batley
AM	K.	290877	RB050		Amegilla	Zonamegilla	thorogoodi	F	50 km N Mackay		QLD	148.8	-20.9167	2005-04-19	M. Batley
AM	K.	316402			Amegilla	Zonamegilla	thorogoodi	M	Haliday Bay			148.989	-20.8941	1988-09-09	N.W. Rodd
QM	T	95521			Amegilla	Zonamegilla	pulchra	f	Boonah, 16km NE		QLD	152.683	-27.9	35449	C.J.Burwell
AM	K.	182797			Amegilla	Notomegilla	chlorocyanea	F	Bornholm		WA	117.567	-35.0667		Trouton
UQIC		92562			Amegilla	Notomegilla	aeruginosa	M	Ridgepole Waterhole, 24km ESE Musselbrook Resource Centre, Lawn Hill NP			138.367	-18.6667	1995-05-04	G. Daniels, M.A. Schneider
ABTC				RL682	Amegilla	Notomegilla	chlorocyanea	2f	Botanical Garden Pt. Augusta		SA	137.744	-32.4653	2006-04-08	R.Leys
SAM-DNA-Tissue			RB138	RL683	Amegilla	Notomegilla	chlorocyanea	M	Botanical Garden Pt. Augusta		SA	137.744	-32.4653	2006-04-08	RL
UQIC		92377			Amegilla	Zonamegilla	asserta	F	Botany Bay			151.185	-33.9818		HP Schrader
ABTC			RB256	RL751	Amegilla	Notomegilla	chlorocyanea	1m,1f	Boundary Bend		VIC	143.15	-34.7158	2007-01-07	R.Leys & K.Hogendoorn
AM	K.	316403			Amegilla	Zonamegilla	thorogoodi	F	Haliday Bay			148.989	-20.8941	1982-07-09	N.W. Rodd
MAGNT		I004945			Amegilla	Notomegilla	aeruginosa	M	Musselbrook Res Murray Spring		QLD	138.05	-18.6	1995-04-19	G.R. Brown
AQIS		CY899			Amegilla	Zonamegilla	adelaidae	F	Mareeba			145.4	-17	1999-12-30	R. Bauer
ANIC	32	33447			Amegilla	Notomegilla	chlorocyanea	M	Brachina Ck			138.39	-31.19	1978-05-01	J.C. Cardale
ANIC	32	33449			Amegilla	Notomegilla	chlorocyanea	F	Brachina Ck			138.39	-31.19	1978-05-01	J.C. Cardale
ANIC	32	33146			Amegilla	Notomegilla	chlorocyanea	M	Brachina Gorge			138.34	-31.2	1987-11-08	I.D.Naumann, J.C. Cardale
ANIC	32	33236			Amegilla	Notomegilla	chlorocyanea	F	Brachina Gorge			138.34	-31.205	1987-11-08	I.D.Naumann, J.C. Cardale
WAITE					Amegilla	Notomegilla	chlorocyanea	F	Brachina gorge		SA	138.55	-31.3333	1976-01-16	D.E. Symon
ABTC			RB246	RL723	Amegilla	Notomegilla	chlorocyanea	3f	Bragfield Lavender Farm near Wellington		SA	139.409	-35.3091	2007-01-02	R.Leys & K.Hogendoorn
ABTC			RB247	RL724	Amegilla	Notomegilla	chlorocyanea	2m,1f	Bragfield Lavender Farm near Wellington		SA	139.409	-35.3091	2007-01-02	R.Leys & K.Hogendoorn
ABTC			RB222	RL725	Amegilla	Zonamegilla	murrayensis	F	Bragfield Lavender Farm near Wellington		SA	139.409	-35.3091	2007-01-02	R.Leys & K.Hogendoorn
AM	K.	316431			Amegilla	Zonamegilla	cingulata	F	Bramston Beach			146	-17.35	1987-08-26	N.W. Rodd
AM	K.	316432			Amegilla	Zonamegilla	cingulata	F	Bramston Beach			146	-17.35	1987-08-26	N.W. Rodd
AM	K.	316433			Amegilla	Zonamegilla	cingulata	F	Bramston Beach			146	-17.35	1985-06-21	N.W. Rodd
AM	K.	316434			Amegilla	Zonamegilla	cingulata	F	Bramston Beach			146	-17.35	1985-06-21	N.W. Rodd
AM	K.	316410			Amegilla	Zonamegilla	thorogoodi	F	Haliday Bay			148.989	-20.8941	1982-07-09	N.W. Rodd
AM	K.	316436			Amegilla	Zonamegilla	cingulata	M	Bramston Beach			146	-17.35	1985-06-22	N.W. Rodd
AM					Amegilla	Zonamegilla	cingulata	F	Bramston Beach			146	-17.35	1985-06-21	N.W. Rodd
ANIC	32	33177			Amegilla	Notomegilla	chlorocyanea	F	Brewarrina			146.86	-29.9607	1905-03-28	W.Frogatt
ANIC	32	33004			Amegilla	Notomegilla	chlorocyanea	F	Brewarrina			146.86	-29.9607	1905-03-28	W.W.Frogatt
MV	HYM	35294			Amegilla	Zonamegilla	asserta		Briagolong Tarleton			147.1	-37.8	11/01/1921
AQIS		CY899			Amegilla	Zonamegilla	adelaidae	F	Mareeba			145.4	-17	1999-12-30	R. Bauer
AM	K.	290895	RB197		Amegilla	Zonamegilla	pulchra	F	Bribie Is		QLD	153.149	-27.0494	15 Jan 2007	M. Batley
AM	K.	290896	RB198		Amegilla	Zonamegilla	pulchra	M	Bribie Is		QLD	153.15	-27.05	39097	M. Batley
AM			RB197		Amegilla	Zonamegilla	?	F	Bribie Is		QLD	153.15	-27.05	2007-01-15	M. Batley
ANIC	32	34572			Amegilla	Zonamegilla	asserta	M	Bribie Is.		QLD	153.15	-27.05		H. Hacker
MV	HYM	35235			Amegilla	Notomegilla	chlorocyanea	F	Brighton			144.996	-37.905
MV	HYM	35253			Amegilla	Zonamegilla	asserta		Brighton			144.996	-37.905
MV	HYM	35256			Amegilla	Zonamegilla	asserta		Brighton			144.996	-37.905
MV	HYM	35275			Amegilla	Notomegilla	chlorocyanea	F	Brighton			144.996	-37.905
ANIC	32	33389			Amegilla	Notomegilla	chlorocyanea	F	Brisbane			153	-27.5	1938-02-03
AM	K.	48380			Amegilla	Zonamegilla	unplaced	F	Brisbane			153	-27.5		McGregor
ANIC	32	33687			Amegilla	Zonamegilla	asserta	F	Brisbane			153	-27.5	14768
ANIC	32	33754			Amegilla	Zonamegilla	pulchra	F	Brisbane			153	-27.5	5922
ANIC	32	34126			Amegilla	Zonamegilla	pulchra	M	Brisbane			153	-27.5		H. Tryon
ANIC	32	34136			Amegilla	Zonamegilla	pulchra	F	Brisbane			153	-27.5		McGregor
ANIC	32	34269			Amegilla	Zonamegilla	asserta	M	Brisbane			153	-27.5	1911-11-06	H. Hacker
MV	HYM	35333			Amegilla	Zonamegilla	pulchra		Brisbane			153	-27.5	25/01/1956
MV	HYM	35334			Amegilla	Zonamegilla	pulchra		Brisbane			153	-27.5	25/01/1956
MV	HYM	35335			Amegilla	Zonamegilla	pulchra		Brisbane			153	-27.5	25/01/1956
MV	HYM	35341			Amegilla	Zonamegilla	pulchra		Brisbane			153	-27.5	27/11/1955
MV	HYM	35342			Amegilla	Zonamegilla	pulchra		Brisbane			153	-27.5	20/03/1954
MV	HYM	35343			Amegilla	Zonamegilla	pulchra		Brisbane			153	-27.5	20/03/1954
MV	HYM	35344			Amegilla	Zonamegilla	pulchra		Brisbane			153	-27.5	21/03/1954
MV	HYM	35345			Amegilla	Zonamegilla	pulchra		Brisbane			153	-27.5	07/03/1923
MV	HYM	35346			Amegilla	Zonamegilla	pulchra		Brisbane			153	-27.5	07/03/1923
MV	HYM	35347			Amegilla	Zonamegilla	pulchra		Brisbane			153	-27.5	07/03/1923
MV	HYM	35348			Amegilla	Zonamegilla	pulchra		Brisbane			153	-27.5	07/03/1923
MV	HYM	35349			Amegilla	Zonamegilla	cingulata	F	Brisbane			153	-27.5	18/03/1923
MV	HYM	35350			Amegilla	Zonamegilla	pulchra		Brisbane			153	-27.5	18/03/1923
MV	HYM	35351			Amegilla	Zonamegilla	pulchra		Brisbane			153	-27.5	30/12/1922
MV	HYM	35352			Amegilla	Zonamegilla	pulchra		Brisbane			153	-27.5	30/12/1922
MV	HYM	35353			Amegilla	Zonamegilla	pulchra		Brisbane			153	-27.5	30/12/1922
MV	HYM	35354			Amegilla	Zonamegilla	pulchra		Brisbane			153	-27.5	13/12/1922
MV	HYM	35355			Amegilla	Zonamegilla	pulchra		Brisbane			153	-27.5	17/12/1922
MV	HYM	35356			Amegilla	Zonamegilla	pulchra		Brisbane			153	-27.5	15/12/1922
MV	HYM	35357			Amegilla	Zonamegilla	pulchra		Brisbane			153	-27.5	02/03/1923
MV	HYM	35358			Amegilla	Zonamegilla	pulchra		Brisbane			153	-27.5	10/03/1923
MV	HYM	35359			Amegilla	Zonamegilla	pulchra		Brisbane			153	-27.5	03/01/1923
MV	HYM	35360			Amegilla	Zonamegilla	pulchra		Brisbane			153	-27.5	11/04/1955
MV	HYM	35468			Amegilla	Zonamegilla	pulchra		Brisbane			153	-27.5	13/03/1954
MV	HYM	35469			Amegilla	Zonamegilla	pulchra		Brisbane			153	-27.5	13/03/1954
MV	HYM	35470			Amegilla	Zonamegilla	pulchra		Brisbane			153	-27.5	13/03/1954
MV	HYM	35471			Amegilla	Zonamegilla	pulchra		Brisbane			153	-27.5	13/03/1954
MV	HYM	35472			Amegilla	Zonamegilla	pulchra		Brisbane			153	-27.5	13/03/1954
MV	HYM	35473			Amegilla	Zonamegilla	pulchra		Brisbane			153	-27.5	21/03/1954
MV	HYM	35474			Amegilla	Zonamegilla	pulchra		Brisbane			153	-27.5	21/03/1954
MV	HYM	35475			Amegilla	Zonamegilla	pulchra		Brisbane			153	-27.5	01/04/1954
MV	HYM	35476			Amegilla	Zonamegilla	pulchra		Brisbane			153	-27.5	01/04/1954
MV	HYM	35477			Amegilla	Zonamegilla	pulchra		Brisbane			153	-27.5	07/03/1954
MV	HYM	35478			Amegilla	Zonamegilla	pulchra		Brisbane			153	-27.5	07/03/1954
MV	HYM	35479			Amegilla	Zonamegilla	pulchra		Brisbane			153	-27.5	03/04/1955	Kerr, J.
MV	HYM	35480			Amegilla	Zonamegilla	pulchra		Brisbane			153	-27.5	03/04/1954
MV	HYM	35481			Amegilla	Zonamegilla	pulchra		Brisbane			153	-27.5	03/04/1954
MV	HYM	35482			Amegilla	Zonamegilla	pulchra		Brisbane			153	-27.5	20/03/1954
MV	HYM	35483			Amegilla	Zonamegilla	pulchra		Brisbane			153	-27.5	06/03/1954
MV	HYM	35484			Amegilla	Zonamegilla	pulchra		Brisbane			153	-27.5	06/03/1954
MV	HYM	35485			Amegilla	Zonamegilla	pulchra		Brisbane			153	-27.5	21/03/1954
MV	HYM	35486			Amegilla	Zonamegilla	pulchra		Brisbane			153	-27.5	21/03/1954
MV	HYM	35487			Amegilla	Zonamegilla	pulchra		Brisbane			153	-27.5	21/03/1954
MV	HYM	35488			Amegilla	Zonamegilla	pulchra		Brisbane			153	-27.5	03/04/1954
MV	HYM	35508			Amegilla	Zonamegilla	pulchra		Brisbane			153	-27.5	25/01/1956
MV	HYM	35509			Amegilla	Zonamegilla	pulchra		Brisbane			153	-27.5	25/01/1956
MV	HYM	35538			Amegilla	Zonamegilla	pulchra		Brisbane			153	-27.5	13/03/1954
MV	HYM	35539			Amegilla	Zonamegilla	asserta		Brisbane			153	-27.5	17/11/1955
MV	HYM	35540			Amegilla	Zonamegilla	pulchra		Brisbane			153	-27.5	01/04/1954
MV	HYM	35541			Amegilla	Zonamegilla	pulchra		Brisbane			153	-27.5	27/03/1954
MV	HYM	35542			Amegilla	Zonamegilla	pulchra		Brisbane			153	-27.5	11/04/1955
MV	HYM	35543			Amegilla	Zonamegilla	pulchra		Brisbane			153	-27.5	11/04/1955
MV	HYM	35544			Amegilla	Zonamegilla	pulchra		Brisbane			153	-27.5	11/04/1955
MV	HYM	35545			Amegilla	Zonamegilla	pulchra		Brisbane			153	-27.5	20/03/1954
MV	HYM	35546			Amegilla	Zonamegilla	pulchra		Brisbane			153	-27.5	20/03/1954
MV	HYM	35547			Amegilla	Zonamegilla	pulchra		Brisbane			153	-27.5	12/03/1957
MV	HYM	35548			Amegilla	Zonamegilla	pulchra		Brisbane			153	-27.5	25/01/1956
MV	HYM	35619			Amegilla	Zonamegilla	pulchra		Brisbane			153	-27.5	25/01/1956
MV	HYM	35620			Amegilla	Zonamegilla	pulchra		Brisbane			153	-27.5	25/01/1956
MV	HYM	35624			Amegilla	Zonamegilla	pulchra		Brisbane			153	-27.5	27/03/1954
MV	HYM	35625			Amegilla	Zonamegilla	pulchra		Brisbane			153	-27.5	27/03/1954
MV	HYM	35626			Amegilla	Zonamegilla	pulchra		Brisbane			153	-27.5	27/03/1954
MV	HYM	35627			Amegilla	Zonamegilla	pulchra		Brisbane			153	-27.5	27/03/1954
MV	HYM	35628			Amegilla	Zonamegilla	pulchra		Brisbane			153	-27.5	21/03/1954
MV	HYM	35629			Amegilla	Zonamegilla	pulchra		Brisbane			153	-27.5	21/03/1954
MV	HYM	35630			Amegilla	Zonamegilla	pulchra		Brisbane			153	-27.5	21/03/1954
MV	HYM	35631			Amegilla	Zonamegilla	pulchra		Brisbane			153	-27.5	20/03/1954
MV	HYM	35633			Amegilla	Zonamegilla	pulchra		Brisbane			153	-27.5	20/03/1954
MV	HYM	35634			Amegilla	Zonamegilla	pulchra		Brisbane			153	-27.5	20/03/1954
MV	HYM	35663			Amegilla	Zonamegilla	pulchra		Brisbane			153	-27.5	13/03/1954
MV	HYM	35681			Amegilla	Zonamegilla	pulchra		Brisbane			153	-27.5	30/04/1955
MV	HYM	35689			Amegilla	Zonamegilla	cingulata	F	Brisbane			153	-27.5	26/12/1955
MV	HYM	35690			Amegilla	Zonamegilla	pulchra		Brisbane			153	-27.5	03/04/1954
MV	HYM	35691			Amegilla	Zonamegilla	pulchra		Brisbane			153	-27.5	20/03/1954
MV	HYM	35692			Amegilla	Zonamegilla	pulchra		Brisbane			153	-27.5	20/03/1954
MV	HYM	35707			Amegilla	Zonamegilla	asserta		Brisbane			153	-27.5	14/11/1954
MV	HYM	35717			Amegilla	Zonamegilla	pulchra		Brisbane			153	-27.5	06/03/1954
MV	HYM	35725			Amegilla	Zonamegilla	pulchra		Brisbane			153	-27.5	25/01/1956
UQIC		92249			Amegilla	Zonamegilla	asserta	F	Brisbane			153	-27.5	1957-11-06	J.A. O'Shea
UQIC		92374			Amegilla	Zonamegilla	asserta	F	Brisbane			153	-27.5	1955-10-28	H.J. Lavery
UQIC		92375			Amegilla	Zonamegilla	asserta	F	Brisbane			153	-27.5	1955-11-03	D.J. Woodland
UQIC		92378			Amegilla	Zonamegilla	cingulata	M	Brisbane			153	-27.5	1957-04-22	Haseler
UQIC		92384			Amegilla	Zonamegilla	pulchra	M	Brisbane			153	-27.5	24063	J.C. Cardale
UQIC		92385			Amegilla	Zonamegilla	pulchra	M	Brisbane			153	-27.5	23803	J.C. Cardale
UQIC		92386			Amegilla	Zonamegilla	pulchra	M	Brisbane			153	-27.5	24068	J.C. Cardale
UQIC		92387			Amegilla	Zonamegilla	pulchra	M	Brisbane			153	-27.5	24054	J.C. Cardale
UQIC		92388			Amegilla	Zonamegilla	pulchra	M	Brisbane			153	-27.5	24063	J.C. Cardale
UQIC		92389			Amegilla	Zonamegilla	pulchra	M	Brisbane			153	-27.5	24044	J.C. Cardale
UQIC		92390			Amegilla	Zonamegilla	pulchra	M	Brisbane			153	-27.5	24054	J.C. Cardale
UQIC		92391			Amegilla	Zonamegilla	pulchra	M	Brisbane			153	-27.5	23795	J.C. Cardale
UQIC		92392			Amegilla	Zonamegilla	pulchra	M	Brisbane			153	-27.5	24063	J.C. Cardale
UQIC		92393			Amegilla	Zonamegilla	pulchra	M	Brisbane			153	-27.5	23784	J.C. Cardale
UQIC		92394			Amegilla	Zonamegilla	pulchra	M	Brisbane			153	-27.5	24044	J.C. Cardale
UQIC		92395			Amegilla	Zonamegilla	pulchra	M	Brisbane			153	-27.5	24054	J.C. Cardale
UQIC		92396			Amegilla	Zonamegilla	pulchra	M	Brisbane			153	-27.5	24063	J.C. Cardale
UQIC		92397			Amegilla	Zonamegilla	pulchra	M	Brisbane			153	-27.5	24054	J.C. Cardale
UQIC		92398			Amegilla	Zonamegilla	pulchra	M	Brisbane			153	-27.5	24044	J.C. Cardale
UQIC		92399			Amegilla	Zonamegilla	pulchra	M	Brisbane			153	-27.5	24063	J.C. Cardale
UQIC		92400			Amegilla	Zonamegilla	pulchra	M	Brisbane			153	-27.5	23788	J.C. Cardale
UQIC		92401			Amegilla	Zonamegilla	pulchra	M	Brisbane			153	-27.5	24054	J.C. Cardale
UQIC		92402			Amegilla	Zonamegilla	pulchra	M	Brisbane			153	-27.5	23806	J.C. Cardale
UQIC		92403			Amegilla	Zonamegilla	pulchra	M	Brisbane			153	-27.5	24053	J.C. Cardale
UQIC		92404			Amegilla	Zonamegilla	pulchra	M	Brisbane			153	-27.5	23789	J.C. Cardale
UQIC		92405			Amegilla	Zonamegilla	pulchra	M	Brisbane			153	-27.5	24063	J.C. Cardale
UQIC		92406			Amegilla	Zonamegilla	pulchra	M	Brisbane			153	-27.5	24053	J.C. Cardale
UQIC		92407			Amegilla	Zonamegilla	pulchra	M	Brisbane			153	-27.5	24053	J.C. Cardale
UQIC		92408			Amegilla	Zonamegilla	pulchra	M	Brisbane			153	-27.5	23795	J.C. Cardale
UQIC		92409			Amegilla	Zonamegilla	pulchra	M	Brisbane			153	-27.5	24083	J.C. Cardale
UQIC		92412			Amegilla	Zonamegilla	cingulata	M	Brisbane			153	-27.5	22596	F. McKenzie
UQIC		92421			Amegilla	Zonamegilla	pulchra	M	Brisbane			153	-27.5	23789	J.C. Cardale
UQIC		92422			Amegilla	Zonamegilla	pulchra	M	Brisbane			153	-27.5	23789	J.C. Cardale
UQIC		92423			Amegilla	Zonamegilla	pulchra	M	Brisbane			153	-27.5	23788	J.C. Cardale
UQIC		92424			Amegilla	Zonamegilla	pulchra	M	Brisbane			153	-27.5	23788	J.C. Cardale
UQIC		92425			Amegilla	Zonamegilla	pulchra	F	Brisbane			153	-27.5	23788	J.C. Cardale
UQIC		92426			Amegilla	Zonamegilla	pulchra	F	Brisbane			153	-27.5	23784	J.C. Cardale
UQIC		92427			Amegilla	Zonamegilla	pulchra	F	Brisbane			153	-27.5	23795	J.C. Cardale
UQIC		92428			Amegilla	Zonamegilla	pulchra	F	Brisbane			153	-27.5	23796	J.C. Cardale
UQIC		92429			Amegilla	Zonamegilla	pulchra	F	Brisbane			153	-27.5	23803	J.C. Cardale
UQIC		92430			Amegilla	Zonamegilla	pulchra	M	Brisbane			153	-27.5	23803	J.C. Cardale
UQIC		92431			Amegilla	Zonamegilla	pulchra	F	Brisbane			153	-27.5	23803	J.C. Cardale
UQIC		92432			Amegilla	Zonamegilla	pulchra	F	Brisbane			153	-27.5	23810	J.C. Cardale
UQIC		92433			Amegilla	Zonamegilla	pulchra	F	Brisbane			153	-27.5	23824	J.C. Cardale
UQIC		92434			Amegilla	Zonamegilla	pulchra	F	Brisbane			153	-27.5	23745	J.C. Cardale
UQIC		92435			Amegilla	Zonamegilla	pulchra	F	Brisbane			153	-27.5	24054	J.C. Cardale
UQIC		92436			Amegilla	Zonamegilla	pulchra	M	Brisbane			153	-27.5	24054	J.C. Cardale
UQIC		92437			Amegilla	Zonamegilla	pulchra	M	Brisbane			153	-27.5	24053	J.C. Cardale
UQIC		92438			Amegilla	Zonamegilla	pulchra	M	Brisbane			153	-27.5	24062	J.C. Cardale
UQIC		92439			Amegilla	Zonamegilla	pulchra	F	Brisbane			153	-27.5	24062	J.C. Cardale
UQIC		92440			Amegilla	Zonamegilla	pulchra	M	Brisbane			153	-27.5	24062	J.C. Cardale
UQIC		92441			Amegilla	Zonamegilla	pulchra	F	Brisbane			153	-27.5	24063	J.C. Cardale
UQIC		92442			Amegilla	Zonamegilla	pulchra	F	Brisbane			153	-27.5	24063	J.C. Cardale
UQIC		92443			Amegilla	Zonamegilla	pulchra	M	Brisbane			153	-27.5	24063	J.C. Cardale
UQIC		92444			Amegilla	Zonamegilla	pulchra	M	Brisbane			153	-27.5	24063	J.C. Cardale
UQIC		92445			Amegilla	Zonamegilla	pulchra	F	Brisbane			153	-27.5	24063	J.C. Cardale
UQIC		92446			Amegilla	Zonamegilla	pulchra	F	Brisbane			153	-27.5	24069	J.C. Cardale
UQIC		92447			Amegilla	Zonamegilla	pulchra	F	Brisbane			153	-27.5	24058	J.C. Cardale
UQIC		92448			Amegilla	Zonamegilla	pulchra	F	Brisbane			153	-27.5	24068	J.C. Cardale
UQIC		92449			Amegilla	Zonamegilla	pulchra	F	Brisbane			153	-27.5	24070	J.C. Cardale
UQIC		92450			Amegilla	Zonamegilla	pulchra	M	Brisbane			153	-27.5	24044	J.C. Cardale
UQIC		92451			Amegilla	Zonamegilla	pulchra	M	Brisbane			153	-27.5	24044	J.C. Cardale
UQIC		92452			Amegilla	Zonamegilla	pulchra	M	Brisbane			153	-27.5	24036	J.C. Cardale
UQIC		92453			Amegilla	Zonamegilla	pulchra	M	Brisbane			153	-27.5	24455	J.C. Cardale
UQIC		92458			Amegilla	Zonamegilla	pulchra	F	Brisbane			153	-27.5	24163	J.C. Cardale
UQIC		92459			Amegilla	Zonamegilla	pulchra	F	Brisbane			153	-27.5	23788	J.C. Cardale
UQIC		92460			Amegilla	Zonamegilla	pulchra	F	Brisbane			153	-27.5	23806	J.C. Cardale
UQIC		92461			Amegilla	Zonamegilla	pulchra	F	Brisbane			153	-27.5	23802	J.C. Cardale
UQIC		92462			Amegilla	Zonamegilla	pulchra	F	Brisbane			153	-27.5	23810	J.C. Cardale
UQIC		92463			Amegilla	Zonamegilla	pulchra	F	Brisbane			153	-27.5	24062	J.C. Cardale
UQIC		92464			Amegilla	Zonamegilla	pulchra	F	Brisbane			153	-27.5	24068	J.C. Cardale
UQIC		92469			Amegilla	Zonamegilla	pulchra	F	Brisbane			153	-27.5	24456	J.C. Cardale
UQIC		92465			Amegilla	Zonamegilla	pulchra	F	Brisbane			153	-27.5	24034	J.C. Cardale
UQIC		92466			Amegilla	Zonamegilla	asserta	F	Brisbane			153	-27.5	24113	J.C. Cardale
UQIC		92467			Amegilla	Zonamegilla	asserta	M	Brisbane			153	-27.5	24193	J.C. Cardale
UQIC		92468			Amegilla	Zonamegilla	pulchra	F	Brisbane			153	-27.5	24161	J.C. Cardale
UQIC		92580			Amegilla	Zonamegilla	pulchra	F	Brisbane			153	-27.5	25892	I.D. Naumann
UQIC		92581			Amegilla	Zonamegilla	pulchra	M	Brisbane			153	-27.5	25538	I.D. Naumann
UQIC		92471			Amegilla	Zonamegilla	pulchra		Brisbane			153.024	-27.471	16898	F.Kleinschmidt
UQIC		93054			Amegilla	Zonamegilla	pulchra	M	Brisbane			153.024	-27.471	19120
QM	T	95510			Amegilla	Zonamegilla	asserta	m	Brisbane			153.024	-27.471	6674	H.Hacker
QM	T	95511			Amegilla	Zonamegilla	asserta	m	Brisbane			153.024	-27.471	6997	H.Hacker
QM	T	95512			Amegilla	Zonamegilla	pulchra	m	Brisbane		QLD	153.024	-27.471	4388	H.Hacker
QM	T	95513			Amegilla	Zonamegilla	asserta	f	Brisbane		QLD	153.024	-27.471	5820	H.Hacker
QM	T	95523			Amegilla	Zonamegilla	pulchra	f	Brisbane		QLD	153.024	-27.471	6681	H.Hacker
QM	T	95524			Amegilla	Zonamegilla	pulchra	f	Brisbane		QLD	153.024	-27.471	9487	H.Hacker
QM	T	95527			Amegilla	Zonamegilla	asserta	f	Brisbane		QLD	153.024	-27.471	4388	H.Hacker
UQIC		92784			Amegilla	Zonamegilla	pulchra	M	Brisbane			153	-27.5	25515	V. Stablum
UQIC		92830			Amegilla	Zonamegilla	pulchra	M	Brisbane			153	-27.5	24044	J.C. Cardale
UQIC		92832			Amegilla	Zonamegilla	asserta	F	Brisbane			153	-27.5	22929	D.A. Torlach
UQIC		92945			Amegilla	Zonamegilla	pulchra	M	Brisbane			153	-27.5	22054	J. Ireland
UQIC		92946			Amegilla	Zonamegilla	asserta	M	Brisbane			153	-27.5	23627	M.L. Wyndham
UQIC		92947			Amegilla	Zonamegilla	asserta	M	Brisbane			153	-27.5	15352	J.S. Ralston
UQIC		92953			Amegilla	Zonamegilla	pulchra	M	Brisbane			153	-27.5	23544	V.R. Finlay
UQIC		92954			Amegilla	Zonamegilla	pulchra	M	Brisbane			153	-27.5	23708	J. Rand
UQIC		92955			Amegilla	Zonamegilla	pulchra	M	Brisbane			153	-27.5	21282	I. Romana
UQIC		92978			Amegilla	Zonamegilla	pulchra	M	Brisbane			153	-27.5	22989	R. Elder
UQIC		92982			Amegilla	Zonamegilla	pulchra	M	Brisbane			153	-27.5	23824	D.R. Robertson
UQIC		92987			Amegilla	Zonamegilla	pulchra	F	Brisbane			153	-27.5	22720	C.H. Hew
UQIC		92988			Amegilla	Zonamegilla	asserta	F	Brisbane			153	-27.5	9829
UQIC		92989			Amegilla	Zonamegilla	pulchra	F	Brisbane			153	-27.5	13224
UQIC		92990			Amegilla	Zonamegilla	pulchra	M	Brisbane			153	-27.5	19100	R.A. Logan
UQIC		92991			Amegilla	Zonamegilla	asserta	F	Brisbane			153	-27.5	22167	D. Hanger
UQIC		92992			Amegilla	Zonamegilla	cingulata	M	Brisbane			153	-27.5	22713	R.J. Elder
UQIC		92993			Amegilla	Zonamegilla	pulchra	F	Brisbane			153	-27.5	23459	J. McMaster
UQIC		92994			Amegilla	Zonamegilla	pulchra	F	Brisbane			153	-27.5	20333	D.B. Jones
UQIC		92995			Amegilla	Zonamegilla	pulchra	F	Brisbane			153	-27.5	22025	J.B. Stephens
UQIC		93043			Amegilla	Zonamegilla	pulchra	M	Brisbane			153	-27.5	21462	J. Nolan
UQIC		93044			Amegilla	Zonamegilla	pulchra	M	Brisbane			153	-27.5	21271	R. Metcalfe
UQIC		93045			Amegilla	Zonamegilla	pulchra	M	Brisbane			153	-27.5	22954	T. Brooks
UQIC		93046			Amegilla	Zonamegilla	pulchra	M	Brisbane			153	-27.5	23102	A.J. Wong
UQIC		93047			Amegilla	Zonamegilla	pulchra	M	Brisbane			153	-27.5	23827	D.R. Robertson
UQIC		93048			Amegilla	Zonamegilla	pulchra	M	Brisbane			153	-27.5	23471	V. Williams
UQIC		93049			Amegilla	Zonamegilla	pulchra	M	Brisbane			153	-27.5	23038	B. Ross
UQIC		93050			Amegilla	Zonamegilla	pulchra	M	Brisbane			153	-27.5	21916	P.R. Webb
UQIC		93051			Amegilla	Zonamegilla	pulchra	M	Brisbane			153	-27.5	22201	M. Breen
UQIC		93052			Amegilla	Zonamegilla	pulchra	M	Brisbane			153	-27.5	21980	J.L. Rose
UQIC		93053			Amegilla	Zonamegilla	pulchra	M	Brisbane			153	-27.5	23058	W. Kleczaj
UQIC		93059			Amegilla	Zonamegilla	pulchra	M	Brisbane			153	-27.5	21922	R. Jones
SAM		32-001998			Amegilla	Zonamegilla		F	Brisbane	Brisbane	QLD	153.028	-27.468	2017-02-27	H. Hacker
SAM		32-002006			Amegilla	Zonamegilla	asserta	M	Brisbane	Brisbane	QLD	153.028	-27.468	1966-04-17	T.F. Houston
SAM		32-002011			Amegilla	Zonamegilla	asserta	F	Brisbane	Brisbane	QLD	153.02	-27.47
SAM		32-002016			Amegilla	Zonamegilla	pulchra	M	Brisbane	Brisbane	QLD	153.02	-27.47	1966-02-14	T.F. Houston
SAM		32-002017			Amegilla	Zonamegilla	pulchra	F	Brisbane	Brisbane	QLD	153.02	-27.47	1966-02-14	T.F. Houston
SAM		32-002038			Amegilla	Zonamegilla	asserta	F	Brisbane	Brisbane	QLD	153.02	-27.47	1966-02-04	T.F. Houston
SAM		32-002042			Amegilla	Zonamegilla	asserta	F	Brisbane	Brisbane	QLD	153.02	-27.47	1966-02-04	T.F. Houston
SAM		32-002043			Amegilla	Zonamegilla	asserta	M	Brisbane	Brisbane	QLD	153.02	-27.47	1966-02-06	T.F. Houston
SAM		32-002046			Amegilla	Zonamegilla	cingulata	M	Brisbane	Brisbane	QLD	153.02	-27.47	1966-02-04	T.F. Houston
WAITE		doos3			Amegilla	Zonamegilla	asserta	M	Brisbane		QLD	153.017	-27.4667	1936-04-05	J.L. Groom
MAGNT		I005013			Amegilla	Zonamegilla	asserta	F	Brisbane		QLD	153.017	-27.4667	1965-03-06	K. Bedford
WAITE					Amegilla	Zonamegilla	asserta	F	Brisbane		QLD	153.017	-27.4667	1940-05-06	R. Kay
WAITE					Amegilla	Zonamegilla	asserta	M	Brisbane		QLD	153.017	-27.4667	1945-03-26	R.Simms
BMNH					Amegilla	Zonamegilla	pulchra	F	Brisbane, Indooroopilly			153	-27.5	1976-12-12	Bouček
QM	T	95520			Amegilla	Zonamegilla	asserta	f	Brisbane, Salisbury		QLD	153.022	-27.5521	20902	G.Billing
QM	T	95525			Amegilla	Zonamegilla	pulchra	f	Brisbane, Salisbury		QLD	153.022	-27.5521	20902	G.Billing
QM	T	95526			Amegilla	Zonamegilla	pulchra	f	Brisbane, Salisbury		QLD	153.022	-27.5521	20902	G.Billing
QM	T	95530			Amegilla	Zonamegilla	pulchra	f	Brisbane, Salisbury		QLD	153.022	-27.5521	20902	G.Billing
QM	T	95531			Amegilla	Zonamegilla	pulchra	f	Brisbane, Salisbury		QLD	153.022	-27.5521	20902	G.Billing
QM	T	95532			Amegilla	Zonamegilla	pulchra	f	Brisbane, Salisbury		QLD	153.022	-27.5521	20902	G.Billing
QM	T	95533			Amegilla	Zonamegilla	pulchra	f	Brisbane, Salisbury		QLD	153.022	-27.5521	20902	G.Billing
QM	T	95534			Amegilla	Zonamegilla	pulchra	f	Brisbane, Salisbury		QLD	153.022	-27.5521	20902	G.Billing
QM	T	95535			Amegilla	Zonamegilla	pulchra	f	Brisbane, Salisbury		QLD	153.022	-27.5521	20902	G.Billing
QM	T	95536			Amegilla	Zonamegilla	pulchra	m	Brisbane, Salisbury		QLD	153.022	-27.5521	20902	G.Billing
QM	T	95537			Amegilla	Zonamegilla	pulchra	f	Brisbane, Salisbury		QLD	153.022	-27.5521	20902	G.Billing
QM	T	95538			Amegilla	Zonamegilla	pulchra	f	Brisbane, Salisbury		QLD	153.022	-27.5521	20902	G.Billing
QM	T	95539			Amegilla	Zonamegilla	pulchra	f	Brisbane, Salisbury		QLD	153.022	-27.5521	20902	G.Billing
QM	T	95540			Amegilla	Zonamegilla	pulchra	f	Brisbane, Salisbury		QLD	153.022	-27.5521	20902	G.Billing
UQIC		92518			Amegilla	Zonamegilla	asserta	f	Brisbane, St Lucia, U of Q					29568	S.W. de Beer
QM	T	95541			Amegilla	Zonamegilla	pulchra	m	Brisbane, Windsor		QLD	153.017	-27.4333	35483	C.J.Burwell
QM	T	95542			Amegilla	Zonamegilla	pulchra	m	Brisbane, Windsor		QLD	153.017	-27.4333	35483	C.J.Burwell
QM	T	95543			Amegilla	Zonamegilla	pulchra	m	Brisbane, Windsor		QLD	153.017	-27.4333	35483	C.J.Burwell
UQIC		92577			Amegilla	Zonamegilla	asserta	M	Broadwater, 25km SW Dalby			151.1	-27.35	2006-02-23	D.K. Yeates
UQIC		92561			Amegilla	Notomegilla	aeruginosa	M	Holts Ck, 8km NE Musselbrook Resource Centre, Lawn Hill NP			138.183	-18.55	1995-05-14	G. Daniels, M.A. Schneider
AQIS					Amegilla	Zonamegilla	adelaidae	F	Mareeba			145.4	-17	29 Jan- 12 Feb 2003	R. Blanche & R. Bauer
AM	K.	290872			Amegilla	Notomegilla	aeruginosa	F	Tennant Creek		NT	133.868	-18.48	2008-04-01	K. Williams & W. Pulawski
ANIC	32	34333			Amegilla	Notomegilla	aeruginosa	M	Holts Ck 8km N Musselbrook Camp			138.11	-18.33	1995-05-15	I.D. Naumann
ANIC	32	34334			Amegilla	Notomegilla	aeruginosa	M	Holts Ck 8km N Musselbrook Camp			138.11	-18.33	1995-05-15	I.D. Naumann
ANIC	32	34335			Amegilla	Notomegilla	aeruginosa	F	Holts Ck 8km N Musselbrook Camp			138.11	-18.33	1995-05-15	I.D. Naumann
ANIC	32	34336			Amegilla	Notomegilla	aeruginosa	F	Holts Ck 8km N Musselbrook Camp			138.11	-18.33	1995-05-15	I.D. Naumann
ANIC	32	34337			Amegilla	Notomegilla	aeruginosa	F	Holts Ck 8km N Musselbrook Camp			138.11	-18.33	1995-05-15	I.D. Naumann
ANIC	32	34015			Amegilla	Zonamegilla	walkeri	F	Brock Creek Burnside			131.415	-13.4589	1929-03-29	T.G. Campbell
ANIC	32	33544			Amegilla	Zonamegilla	murrayensis	F	Brocks Creek			131.415	-13.4589	13242	T.G.Campbell
UQIC		92303			Amegilla	Notomegilla	aeruginosa	F	Renner Springs			133.796	-18.319	1974-11-12	E.M. Exley & R.I. Storey
UQIC		92304			Amegilla	Notomegilla	aeruginosa	F	Renner Springs			133.796	-18.319	1974-11-12	E.M. Exley & R.I. Storey
UQIC		92305			Amegilla	Notomegilla	aeruginosa	F	Renner Springs			133.796	-18.319	1974-11-12	E.M. Exley & R.I. Storey
UQIC		92306			Amegilla	Notomegilla	aeruginosa	M	Renner Springs			133.796	-18.319	1974-11-12	E.M. Exley & R.I. Storey
AM	K.	195317			Amegilla	Notomegilla	chlorocyanea	F	Broken H.			141.468	-31.9568	1940-03-15
ANIC	32	33030			Amegilla	Notomegilla	chlorocyanea	M	Broken Hill			141.45	-31.9667	14651
ANIC	32	33033			Amegilla	Notomegilla	chlorocyanea	M	Broken Hill			141.45	-31.9667	14685
ANIC	32	33035			Amegilla	Notomegilla	chlorocyanea	M	Broken Hill			141.45	-31.9667	14685
ANIC	32	33038			Amegilla	Notomegilla	chlorocyanea	M	Broken Hill			141.45	-31.9667	14685
ANIC	32	33039			Amegilla	Notomegilla	chlorocyanea	M	Broken Hill			141.45	-31.9667	14685
ANIC	32	33048			Amegilla	Notomegilla	chlorocyanea	M	Broken Hill			141.45	-31.9667	14685
ANIC	32	33122			Amegilla	Notomegilla	chlorocyanea	F	Broken Hill			141.45	-31.9667	14661
ANIC	32	33123			Amegilla	Notomegilla	chlorocyanea	M	Broken Hill			141.45	-31.9667	14661
ANIC	32	33124			Amegilla	Notomegilla	chlorocyanea	M	Broken Hill			141.45	-31.9667	14661
ANIC	32	33125			Amegilla	Notomegilla	chlorocyanea	M	Broken Hill			141.45	-31.9667	14651
ANIC	32	33126			Amegilla	Notomegilla	chlorocyanea	M	Broken Hill			141.45	-31.9667	14651
ANIC	32	33127			Amegilla	Notomegilla	chlorocyanea	M	Broken Hill			141.45	-31.9667	14661
ANIC	32	33128			Amegilla	Notomegilla	chlorocyanea	F	Broken Hill			141.45	-31.9667	14661
ANIC	32	33129			Amegilla	Notomegilla	chlorocyanea	M	Broken Hill			141.45	-31.9667	14651
ANIC	32	33131			Amegilla	Notomegilla	chlorocyanea	M	Broken Hill			141.45	-31.9667	14661
ANIC	32	33134			Amegilla	Notomegilla	chlorocyanea	M	Broken Hill			141.45	-31.9667	14661
ANIC	32	33145			Amegilla	Notomegilla	chlorocyanea	M	Broken Hill			141.45	-31.9667	14651
ANIC	32	33216			Amegilla	Notomegilla	chlorocyanea	M	Broken Hill			141.45	-31.9667	17573
ANIC	32	33595			Amegilla	Notomegilla	chlorocyanea	F	Broken Hill			141.45	-31.9667	15038	RHMI
ANIC	32	34204			Amegilla	Notomegilla	chlorocyanea	M	Broken Hill			141.45	-31.9667	14651
AM	K.	344886			Amegilla	Notomegilla	chlorocyanea	M	Broken Hill			141.45	-31.9667	1988-11-25	N.W. Rodd
AM	K.	344887			Amegilla	Notomegilla	chlorocyanea	M	Broken Hill			141.45	-31.9667	1988-11-25	N.W. Rodd
AM	K.	344888			Amegilla	Notomegilla	chlorocyanea	M	Broken Hill			141.45	-31.9667	1988-11-25	N.W. Rodd
AM	K.	344889			Amegilla	Notomegilla	chlorocyanea	F	Broken Hill			141.45	-31.9667	1988-11-25	N.W. Rodd
AM	K.	344890			Amegilla	Notomegilla	chlorocyanea	F	Broken Hill			141.45	-31.9667	1988-11-25	N.W. Rodd
SAM		32-002141			Amegilla	Notomegilla	chlorocyanea	M	Broken Hill		NSW	141.451	-31.965	1963-05-01	K. Dansle
SAM		32-002254			Amegilla	Notomegilla	chlorocyanea	M	Broken Hill	Broken Hill	NSW	141.451	-31.965	1962-01-01	R.H. Mew
SAM		32-002255			Amegilla	Notomegilla	chlorocyanea	F	Broken Hill	Broken Hill	NSW	141.451	-31.965	1961-05-07	R.H. Mew
SAM		32-002256			Amegilla	Notomegilla	chlorocyanea	F	Broken Hill	Broken Hill	NSW	141.451	-31.965	1961-05-07	R.H. Mew
SAM		32-002263			Amegilla	Notomegilla	chlorocyanea	F	Broken Hill	Broken Hill	NSW	141.451	-31.965	1960-02-28	R.H. Mew
SAM		32-002264			Amegilla	Notomegilla	chlorocyanea	M	Broken Hill	Broken Hill	NSW	141.451	-31.965	1962-01-01	R.H. Mew
SAM		32-002265			Amegilla	Notomegilla	chlorocyanea	F	Broken Hill	Broken Hill	NSW	141.451	-31.965	1960-03-12	R.H. Mew
SAM		32-002266			Amegilla	Notomegilla	chlorocyanea	F	Broken Hill	Broken Hill	NSW	141.451	-31.965	1960-03-12	R.H. Mew
SAM		32-002267			Amegilla	Notomegilla	chlorocyanea	M	Broken Hill	Broken Hill	NSW	141.451	-31.965	1962-01-01	R.H. Mew
SAM		32-002268			Amegilla	Notomegilla	chlorocyanea	F	Broken Hill	Broken Hill	NSW	141.451	-31.965	1960-03-12	R.H. Mew
SAM		32-002269			Amegilla	Notomegilla	chlorocyanea	F	Broken Hill	Broken Hill	NSW	141.451	-31.965	1962-01-01	R.H. Mew
SAM		32-002270			Amegilla	Notomegilla	chlorocyanea	F	Broken Hill	Broken Hill	NSW	141.451	-31.965	1960-03-25	R.H. Mew
SAM		32-002271			Amegilla	Notomegilla	chlorocyanea	M	Broken Hill	Broken Hill	NSW	141.451	-31.965	1962-01-01	R.H. Mew
SAM		32-002272			Amegilla	Notomegilla	chlorocyanea	F	Broken Hill	Broken Hill	NSW	141.451	-31.965	1960-04-03	R.H. Mew
SAM		32-002273			Amegilla	Notomegilla	chlorocyanea	F	Broken Hill	Broken Hill	NSW	141.451	-31.965	1960-04-03	R.H. Mew
SAM		32-002274			Amegilla	Notomegilla	chlorocyanea	F	Broken Hill	Broken Hill	NSW	141.451	-31.965	1960-06-02	R.H. Mew
ANIC	32	34135			Amegilla	Zonamegilla	pulchra	F	Bronte			151.268	-33.9068	1/1932
ANIC	32	33114			Amegilla	Notomegilla	chlorocyanea	F	Brookfield Cons Pk			139.3	-34.19	33646	J.Steiman, S. Williams
ANIC	32	33119			Amegilla	Notomegilla	chlorocyanea	M	Brookfield Cons Pk			139.3	-34.19	33646	J.Steiman, S. Williams
ANIC	32	33599			Amegilla	Notomegilla	chlorocyanea	F	Brookfield Cons Pk			139.31	-34.21	33955	J.Steiman, S. Williams
ANIC	32	33600			Amegilla	Notomegilla	chlorocyanea	F	Brookfield Cons Pk			139.31	-34.21	33955	J.Steiman, S. Williams
ANIC	32	33604			Amegilla	Notomegilla	chlorocyanea	F	Brookfield Cons Pk			139.31	-34.21	33955	J.Steiman, S. Williams
AM	K.	316285			Amegilla	Zonamegilla	pulchra	F	Broom Head		NSW	153.333	-29.6167	33192	N.W. Rodd
UQIC		92779			Amegilla	Notomegilla	chlorocyanea	F	Bruce Rock			118.168	-31.8665	1973-02-05	E.M. Exley
ANIC	32	33474			Amegilla	Notomegilla	chlorocyanea	M	Brunette Downs via Freewyna					30097	R. Patterson
ANIC	32	33475			Amegilla	Notomegilla	chlorocyanea	M	Brunette Downs via Freewyna					30097	R. Patterson
ANIC	32	34501			Amegilla	Zonamegilla	cingulata	F	Brunswick Heads			153.548	-28.5415	22686	D.E. Havenstein
ANIC	32	34502			Amegilla	Zonamegilla	cingulata	M	Brunswick Heads			153.548	-28.5415	22686	D.E. Havenstein
UQIC		92470			Amegilla	Zonamegilla	pulchra	m	Buderim			153.068	-26.69	22616	A.White
UQIC		92578			Amegilla	Zonamegilla	cingulata	M	Buderim			153.068	-26.69	30332	R. Eastwood
UQIC		92579			Amegilla	Zonamegilla	cingulata	M	Buderim			153.068	-26.69	30332	R. Eastwood
AM	K.	290946			Amegilla	Zonamegilla	pulchra	F	Buderim		QLD	153.06	-26.69	39123	R. Luttrell
SAM		32-001956			Amegilla	Notomegilla	chlorocyanea	F	BulBul Soak Coorong NP	Coorong NP	SA	139.112	-35.6679	1993-12-21	D.C. Paton
AM	K.	316388			Amegilla	Zonamegilla	asserta	M	Bulli		NSW	150.9	-34.3167	11349	WD
UQIC		92307			Amegilla	Notomegilla	aeruginosa	F	Renner Springs			133.796	-18.319	27345	E.M. Exley & R.I. Storey
BMNH		1966-325			Amegilla	Notomegilla	chlorocyanea	M	Bullsbrook		WA	115.998	-31.6649	13/2/66	O.W. Richards
AM					Amegilla	Zonamegilla	mcnamarae	F	Bulolo					1950-04-30	H.Faddy
ANIC	32	33383			Amegilla	Notomegilla	chlorocyanea ???	F	Bulolo N.G.					18442
ANIC	32	33587			Amegilla	Notomegilla	chlorocyanea	F	Bunbury			115.633	-33.3333	17958	HLW
AM	K.	344861			Amegilla	Notomegilla	chlorocyanea	F	Bunbury		WA	115.633	-33.3333	1937-01-01	A. Snell
ANIC	32	33750			Amegilla	Zonamegilla	pulchra	M	Bundaberg			152.349	-24.8662	26386	H. Frauca
ANIC	32	34053			Amegilla	Zonamegilla	asserta	M	Bundaberg			152.349	-24.8662	4/1971	H. Frauca
ANIC	32	34054			Amegilla	Zonamegilla	asserta	M	Bundaberg			152.349	-24.8662	6/1971	H. Frauca
ANIC	32	34055			Amegilla	Zonamegilla	asserta	M	Bundaberg			152.349	-24.8662	1972-04-18	H. Frauca
ANIC	32	34056			Amegilla	Zonamegilla	asserta	F	Bundaberg			152.349	-24.8662	12/1970	H. Frauca
ANIC	32	34100			Amegilla	Zonamegilla	asserta	F	Bundaberg			152.349	-24.8662	11/1971	H. Frauca
ANIC	32	34101			Amegilla	Zonamegilla	asserta	F	Bundaberg			152.349	-24.8662	11/1971	H. Frauca
ANIC	32	34102			Amegilla	Zonamegilla	asserta	F	Bundaberg			152.349	-24.8662	1971-11-12	H. Frauca
ANIC	32	34242			Amegilla	Zonamegilla	asserta	F	Bundaberg			152.349	-24.8662	11/1972	H. Frauca
BMNH		1942-95			Amegilla	Zonamegilla	asserta	F	Bundaberg			152.349	-24.8662
UQIC		92999			Amegilla	Zonamegilla	asserta	M	Bundaberg			152.349	-24.8662	17938	R. Moller
UQIC		93061			Amegilla	Zonamegilla	asserta	F	Bundamba			152.809	-27.6044	16913	P. Bertle
MV	HYM	35426			Amegilla	Zonamegilla	asserta		Bunya Mountains			151.6	-26.9	15/12/1956
MV	HYM	35427			Amegilla	Zonamegilla	asserta		Bunya Mountains			151.6	-26.9	15/12/1956
MV	HYM	35428			Amegilla	Zonamegilla	asserta		Bunya Mountains			151.6	-26.9	15/12/1956
MV	HYM	35916			Amegilla	Zonamegilla	asserta		Bunya Mountains			151.6	-26.9	17/01/1955
UQIC		92411			Amegilla	Zonamegilla	asserta	M	Bunya Mtns			151.6	-26.9	25234	T.F. Houston
MV	HYM	35537			Amegilla	Zonamegilla	cingulata	M	Burleigh			143.1	-20.3	10/10/1959
MV	HYM	35656			Amegilla	Zonamegilla	cingulata	F	Burleigh			143.1	-20.3	16/10/1966
ANIC	32	34415			Amegilla	Zonamegilla	cingulata	F	Burnett R. Bundaberg			152.401	-24.7534	6/1971	H. Frauca
UQIC		92308			Amegilla	Notomegilla	aeruginosa	F	Renner Springs			133.796	-18.319	27345	E.M. Exley & R.I. Storey
UQIC		92309			Amegilla	Notomegilla	aeruginosa	F	Renner Springs			133.796	-18.319	27345	E.M. Exley & R.I. Storey
AM	K.	290957			Amegilla	Notomegilla	aeruginosa	M	Georgetown 34 km E			143.831	-18.2814	2008-05-16	M. Batley
AM	K.	290954			Amegilla	Notomegilla	aeruginosa	M	Croydon 28 km E			142.482	-18.2389	2008-05-16	M. Batley
UQIC		93029			Amegilla	Notomegilla	aeruginosa	F	Leichhardt Falls, 35ml SE Burketown			139.883	-18.2167	26443	G.B. & S.R. Monteith
MV					Amegilla	Notomegilla	aeruginosa	M	Fitzroy x-ing			125.567	-18.1971	1983-09-25	Schlinger, E.L. & Irwin, M
ANIC	32	33976			Amegilla	Zonamegilla	walkeri	F	Burnside			131.417	-13.4792
ANIC	32	33977			Amegilla	Zonamegilla	walkeri	F	Burnside			131.417	-13.4792	1929-03-22	T.G. Campbell
ANIC	32	33988			Amegilla	Zonamegilla	walkeri	F	Burnside			131.417	-13.4792	1929-03-22	T.G. Campbell
ANIC	32	33989			Amegilla	Zonamegilla	walkeri	M	Burnside			131.417	-13.4792	1929-03-23	T.G. Campbell
ANIC	32	33994			Amegilla	Zonamegilla	walkeri	F	Burnside			131.417	-13.4792	1929-03-22	T.G. Campbell
SAM		32-002411			Amegilla	Notomegilla	chlorocyanea	M	Burra		SA	139.081	-33.67	1940-03-01	J.W
SAM		32-002413			Amegilla	Notomegilla	chlorocyanea	M	Burra		SA	139.081	-33.67	1940-03-01	J.S. Womersley
SAM		32-002414			Amegilla	Notomegilla	chlorocyanea	M	Burra		SA	139.081	-33.67	1940-03-01	J.W.
SAM		32-002415			Amegilla	Notomegilla	chlorocyanea	M	Burra		SA	139.081	-33.67	1940-03-01	J.W.
SAM		32-002416			Amegilla	Notomegilla	chlorocyanea	M	Burra		SA	139.081	-33.67	1940-03-01	J.W.
SAM		32-002417			Amegilla	Notomegilla	chlorocyanea	F	Burra		SA	139.081	-33.67	1940-03-01	J.W.
SAM		32-002418			Amegilla	Notomegilla	chlorocyanea	M	Burra		SA	139.081	-33.67		J.S. Womersley
SAM		32-002420			Amegilla	Notomegilla	chlorocyanea	M	Burra		SA	139.081	-33.67	1940-03-01	J.W.
ABTC			RB109	RL574	Amegilla	Zonamegilla	asserta	F	Burra		SA	138.519	-33.0026	2006-01-03	R.Leys & K.Hogendoorn
BMNH		1914-190			Amegilla	Zonamegilla	asserta ???	F	Busselton		WA??			24-27 Jan 1914	R.E. Turner
ABTC			RB263	RL768	Amegilla	Zonamegilla	murrayensis	pupa	BY22 Katja's kweek		SA			2007-03-17	K.Hogendoorn
BMNH		1959-616			Amegilla	Zonamegilla	asserta	F	Cabramatta		NSW	150.935	-33.8985	23/3/59	M.I. Nikitin
MV					Amegilla	Notomegilla	aeruginosa	M	Fitzroy x-ing			125.567	-18.1971	1983-09-25	Schlinger, E.L. & Irwin, M
MV					Amegilla	Notomegilla	aeruginosa	M	Fitzroy x-ing			125.567	-18.1971	1983-09-25	Schlinger, E.L. & Irwin, M
WAM		18450			Amegilla	Notomegilla	aeruginosa	M		Moola Bulla	WA	127.497	-18.1916	31/10/1994	Patterson, S.R.
AM					Amegilla	Zonamegilla	thorogoodi	F	Haliday Bay			148.989	-20.8941	1988-09-08	N.W. Rodd
ANIC	32	34396			Amegilla	Zonamegilla	cingulata	F	Cairns			145.8	-16.9	1940-05-10
ANIC	32	34463			Amegilla	Zonamegilla	cingulata	F	Cairns			145.8	-16.9	1940-05-01
ANIC	32	34464			Amegilla	Zonamegilla	cingulata	M	Cairns			145.8	-16.9	1940-06-16
ANIC	32	34465			Amegilla	Zonamegilla	cingulata	M	Cairns			145.8	-16.9	1940-06-16
ANIC	32	34466			Amegilla	Zonamegilla	cingulata	M	Cairns			145.8	-16.9	1940-06-16
ANIC	32	34469			Amegilla	Zonamegilla	cingulata	M	Cairns			145.8	-16.9	1940-06-16
ANIC	32	34471			Amegilla	Zonamegilla	cingulata	M	Cairns			145.8	-16.9	1940-05-10
ANIC	32	34472			Amegilla	Zonamegilla	cingulata	M	Cairns			145.8	-16.9	1940-05-10
ANIC	32	34473			Amegilla	Zonamegilla	cingulata	M	Cairns			145.8	-16.9	1940-05-16
ANIC	32	34475			Amegilla	Zonamegilla	cingulata	F	Cairns			145.8	-16.9	1940-06-06
ANIC	32	34492			Amegilla	Zonamegilla	cingulata	M	Cairns			145.8	-16.9	7/1917
WAM		18451			Amegilla	Notomegilla	aeruginosa	M		Moola Bulla	WA	127.497	-18.1916	1994-09-22	Patterson, S.R.
MV	HYM	35447			Amegilla	Zonamegilla	cingulata	M	Cairns			145.8	-16.9	27/09/1950
AM	K.	316400			Amegilla	Zonamegilla	thorogoodi	M	Cannonvale		QLD	148.683	-20.2833	1982-08-06	N.W. Rodd
AM	K.				Amegilla	Zonamegilla	thorogoodi	M	Ingham		QLD	146.183	-18.5167	18 Apr 2005	M. Batley
AQIS		JFG4307			Amegilla	Notomegilla	aeruginosa	M	Doomadgee			138.827	-17.9435	1999-03-23	G.V. Maynard
MV	HYM	35573			Amegilla	Zonamegilla	cingulata	M	Cairns			145.8	-16.9	15/12/1949
AM	K.	316399			Amegilla	Zonamegilla	thorogoodi	M	Mission Beach		QLD	146.1	-17.8667	1985-05-27	N.W. Rodd
AM	K.	316405			Amegilla	Zonamegilla	thorogoodi	F	Mission Beach		QLD	146.1	-17.8667	1985-05-27	N.W. Rodd
AM	K.	316406			Amegilla	Zonamegilla	thorogoodi	M	Mission Beach		QLD	146.1	-17.8667	1985-05-25	N.W. Rodd
AM	K.	316407			Amegilla	Zonamegilla	thorogoodi	M	Mission Beach		QLD	146.1	-17.8667	1985-05-27	N.W. Rodd
AM	K.	316412			Amegilla	Zonamegilla	thorogoodi	F	Mission Beach		QLD	146.1	-17.8667	1984-10-11	N.W. Rodd
UQIC		92785			Amegilla	Zonamegilla	cingulata	M	Cairns			145.8	-16.9	26970	W. Forno
AM	K.	345419			Amegilla	Notomegilla	aeruginosa	F	Mission Beach		QLD	146.1	-17.8667	1975-08-16	G. O'Reilly
AM	K.	316413			Amegilla	Zonamegilla	thorogoodi	F	Mission Beach		QLD	146.1	-17.8667	1975-08-16	G. O'Reilly
SAM		32-002116			Amegilla	Zonamegilla	cingulata	M	Cairns	Cairns	QLD	145.77	-16.92		F.P.Dodd
AM	K.	345392			Amegilla	Notomegilla	aeruginosa	F	Ravenshoe			145.55	-17.75	1984-10-16	N.W. Rodd
AM	K.	345393			Amegilla	Notomegilla	aeruginosa	F	Ravenshoe			145.55	-17.75	1984-10-16	N.W. Rodd
AM	K.				Amegilla	Zonamegilla	thorogoodi	M	Mission Beach		QLD	146.1	-17.8667	1985-05-27	N.W. Rodd
BMNH					Amegilla	Zonamegilla	cingulata	F	Cairns			145.8	-16.9	4/1902
BMNH					Amegilla	Zonamegilla	cingulata	M	Cairns			145.8	-16.9	1/1902
BMNH					Amegilla	Zonamegilla	cingulata	M	Cairns			145.8	-16.9	1/1902
BMNH					Amegilla	Zonamegilla	cingulata	M	Cairns			145.8	-16.9	4/1902
MV	HYM	35435			Amegilla	Zonamegilla	cingulata	F	Cairns District [Cairns lat/long]			145.8	-16.9	/01/1952
AM	K.	105223			Amegilla	Notomegilla	chlorocyanea	M	Caldwell			144.5	-35.6333	1950-03-02	V. Robb
AM	K.	344863			Amegilla	Notomegilla	chlorocyanea	M	Caldwell			144.5	-35.6333	1950-03-02	V. Robb
MV	HYM	35258			Amegilla	Notomegilla	chlorocyanea		Caldwell [Caldwell rsta lat/long]			144.5	-35.6	22/02/1953
MV	HYM	35411			Amegilla	Notomegilla	chlorocyanea	F	Caldwell [Caldwell rsta lat/long]			144.5	-35.6	03/10/1951
MV	HYM	35412			Amegilla	Notomegilla	chlorocyanea	F	Caldwell [Caldwell rsta lat/long]			144.5	-35.6	03/10/1951
MV	HYM	35413			Amegilla	Notomegilla	chlorocyanea	F	Caldwell [Caldwell rsta lat/long]			144.5	-35.6	03/10/1951
MV	HYM	35414			Amegilla	Notomegilla	chlorocyanea	F	Caldwell [Caldwell rsta lat/long]			144.5	-35.6	03/10/1951
MV	HYM	35439			Amegilla	Notomegilla	chlorocyanea	F	Caldwell [Caldwell rsta lat/long]			144.5	-35.6	03/10/1951
MV	HYM	35553			Amegilla	Zonamegilla	asserta		Caloundra			153.1	-26.8	/11/1959
UQIC		93000			Amegilla	Zonamegilla	pulchra	M	Caloundra			153.1	-26.8	22378	R. Shepherd
UQIC		93001			Amegilla	Zonamegilla	pulchra	F	Caloundra			153.1	-26.8		Deane
WAM		64328			Amegilla	Notomegilla	chlorocyanea	F	Camel soak	Perenjori		116.62	-29.4	2005-10-29	Byrne, G.
AM	K.	344878			Amegilla	Notomegilla	chlorocyanea	M	Cammoweal			138.167	-19.9167	1987-08-23	N.W. Rodd
UQIC		92897			Amegilla	Zonamegilla	asserta	M	Camp Mt. 20km NW Brisbane			152.876	-27.3978	29217
WAM		5034			Amegilla	Zonamegilla	asserta	F	Canberra	Canberra	ACT	149.133	-35.3	19/02/1983	Mcc Callan, E.
ANIC	32	34052			Amegilla	Zonamegilla	asserta	M	Canberra			149.1	-35.3	1972-03-27	C. White
ANIC	32	34079			Amegilla	Zonamegilla	asserta	F	Canberra			149.1	-35.3	1933-02-03
ANIC	32	34090			Amegilla	Zonamegilla	asserta	F	Canberra			149.1	-35.3	1934-01-05
ANIC	32	34240			Amegilla	Zonamegilla	asserta	F	Canberra			149.1	-35.3	1930-01-05	H.J Willings
MV	HYM	35221			Amegilla	Zonamegilla	asserta		Canberra			149.1	-35.3	02/01/1957
MV	HYM	35222			Amegilla	Zonamegilla	asserta		Canberra			149.1	-35.3	18/03/1960
MV	HYM	35224			Amegilla	Notomegilla	chlorocyanea	M	Canberra			149.1	-35.3	18/03/1960
ANIC	32	33521			Amegilla	Zonamegilla	asserta	M	Canberra (Farrer)			149.05	-35.22	1981-12-24	D.C.F.Rentz
WAITE					Amegilla	Zonamegilla	walkeri	M	Cannon Hill 5 K NNW of Cahills Crossing (East Alligator R.)		NT	132.95	-13.2833	1975-10-05	PRB
WAITE					Amegilla	Zonamegilla	walkeri	M	Cannon Hill 5 K NNW of Cahills Crossing (East Alligator R.)		NT	132.95	-13.2833	1975-10-05	PRB
AM	K.	316435			Amegilla	Zonamegilla	thorogoodi	M	Bramston Beach		QLD	146	-17.35	1985-06-21	N.W. Rodd
ANIC	32	33074			Amegilla	Notomegilla	chlorocyanea	F	Canowindra			148.664	-33.5625
MAGNT		I004999			Amegilla	Zonamegilla	walkeri	F	Cape Arnhem E. Arnhemland		NT	136.967	-12.3333	1983-10-16	G.R. Brown
SAM		32-002546			Amegilla	Notomegilla	chlorocyanea	F	Cape Jervis		SA	138.095	-35.606	2001-01-04	R. Leys
MV	HYM	35225			Amegilla	Notomegilla	chlorocyanea		Cape Otway			143.5	-38.9	29/11/1966
AM	K.	316414			Amegilla	Zonamegilla	thorogoodi	F	Cairns		QLD	145.683	-16.8667	1979-12-11	M.S. Moulds
UQIC		92853			Amegilla	Zonamegilla	viridicingulata	M	Cape Tribulation			145.467	-16.0667	8-10/12/84	R. de Keyzer
AM	K.	316427			Amegilla	Zonamegilla	cingulata	F	Cape Tribulation			145.433	-16.0167	1994-04-13	M.S. Moulds
AM	K.	316429			Amegilla	Zonamegilla	cingulata	F	Cape Tribulation			145.433	-16.0167	1973-09-25	G. & T. Williams
AM	K.	316334			Amegilla	Zonamegilla	murrayensis	M	Cape York		QLD	142.533	-10.7	33387	N.W. Rodd
AM	K.	316335			Amegilla	Zonamegilla	murrayensis	F	Cape York		QLD	142.533	-10.7	31202	N.W. Rodd
AM	K.	316417			Amegilla	Zonamegilla	thorogoodi	M	Kuranda		QLD	145.6	-16.8333	1951-12-01	J.G. Brooks
AM	K.	316416			Amegilla	Zonamegilla	thorogoodi	F	Ellis Beach		QLD	145.65	-16.7333	1971-06-22	G. Williams
AM	K.	316411			Amegilla	Zonamegilla	thorogoodi	F	Helenvale		QLD	145.217	-15.7167	1991-06-12	N.W. Rodd
AM	K.	316418			Amegilla	Zonamegilla	thorogoodi	F	Helenvale		QLD	145.217	-15.7167	1991-06-07	N.W. Rodd
AM	K.	316420			Amegilla	Zonamegilla	thorogoodi	F	Cooktown		QLD	145.133	-15.6833	1991-06-11	N.W. Rodd
AM	K.	316401			Amegilla	Zonamegilla	thorogoodi	M	Cooktown		QLD	145.25	-15.4667	1985-06-12	N.W. Rodd
AM	K.	316415			Amegilla	Zonamegilla	thorogoodi	F	Cooktown		QLD	145.25	-15.4667	1983-09-05	N.W. Rodd
AM	K.	316470			Amegilla	Zonamegilla	indistincta	F	Cape York		QLD	142.533	-10.7	1985-06-01	N.W. Rodd
ANIC	32	33918			Amegilla	Notomegilla	aeruginosa	F	Normanton			141.077	-17.6718	1972-05-26	G.B & S.R. Monteith
AQIS		JFG912			Amegilla	Notomegilla	aeruginosa	F	Normanton			141.077	-17.6718	1992-04-03	J.F. Grimshaw
AQIS		JFG912			Amegilla	Notomegilla	aeruginosa	M	Normanton			141.077	-17.6718	1992-04-03	J.F. Grimshaw
AQIS		JFG912			Amegilla	Notomegilla	aeruginosa	F	Normanton			141.077	-17.6718	1992-04-03	J.F. Grimshaw
ABTC			RB296	RL822	Amegilla	Zonamegilla	asserta	M	Capt Billies Landing		QLD	142.856	-11.6319	2007-06-30	R. Leys & M. Batley
AM	K.	316396			Amegilla	Zonamegilla	thorogoodi	M	Cape York			142.533	-10.7	1986-08-05	N.W. Rodd
ANIC	32	34422			Amegilla	Zonamegilla	cingulata	F	Captain Billy Creek Cape York Pen.			142.83	-11.67	1975-07-11	S.R. Monteith
ANIC	32	33705			Amegilla	Zonamegilla	karlba	F	Caranbirini Waterhole 33km Swof Borroloola			136.05	-16.16	1976-04-22	D.H.Colless
UQIC		92584			Amegilla	Zonamegilla	asserta	M	Carlisle Is			149.287	-20.7858	31766	S.R. Monteith
UQIC		92582			Amegilla	Zonamegilla	cingulata	M	Carlsie Is			149.287	-20.7858	9-17 Dec 1986	S.R. Monteith
UQIC		92583			Amegilla	Zonamegilla	cingulata	F	Carlsie Is			149.287	-20.7858	9-17 Dec 1986	S.R. Monteith
UQIC		92890			Amegilla	Zonamegilla	asserta	M	Carnarvon Gorge			148.717	-25.2833	22-25/10/79	H.E. & M.A. Evans & A. Hook
UQIC		92891			Amegilla	Zonamegilla	asserta	M	Carnarvon Gorge			148.717	-25.2833	22-25/10/79	H.E. & M.A. Evans & A. Hook
UQIC		92882			Amegilla	Zonamegilla	asserta	M	Carnarvon Gorge NP			148.717	-25.2833	29151	H.E. & M.A. Evans & A. Hook
AM	K.	316397			Amegilla	Zonamegilla	thorogoodi	M	Cape York			142.533	-10.7	1986-08-05	N.W. Rodd
AM	K.	316398			Amegilla	Zonamegilla	thorogoodi	M	Cape York			142.533	-10.7	1986-08-06	N.W. Rodd
AM	K.	316404			Amegilla	Notomegilla	thorogoodi	M	Cape York			142.533	-10.7	1986-08-02	N.W. Rodd
AM	K.	316408			Amegilla	Zonamegilla	thorogoodi	F	Cape York		QLD	142.533	-10.7	1991-05-28	N.W. Rodd
AM	K.	316409			Amegilla	Zonamegilla	thorogoodi	F	Cape York			142.533	-10.7	1986-08-05	N.W. Rodd
AM	K.	316419			Amegilla	Zonamegilla	thorogoodi	F	Cape York		QLD	142.533	-10.7	1991-06-02	N.W. Rodd
AM	K.	316290			Amegilla	Zonamegilla	thorogoodi	F	Chili Beach		QLD			30553	N.W. Rodd
ANIC	32	33798			Amegilla	Zonamegilla	thorogoodi	F	Coast Range c. 13km S Biggenden			152.042	-25.623	1972-04-21	H.Frauca
AM	K.	105216			Amegilla	Zonamegilla	asserta	F	Carnarvon Range			148.717	-25.2833	1938-12-18	N. Geary
ANIC	32	33782			Amegilla	Zonamegilla	thorogoodi	F	Mt. Walsh, 2200ft. Biggenden			152.059	-25.6122	1972-01-03	H.Frauca
AM	K.	316375			Amegilla	Zonamegilla	asserta	M	Carnarvon Range		QLD	148.733	-25.2833	1954-09-28	J.T. Brooks
UQIC		92310			Amegilla	Notomegilla	aeruginosa	F	5km S Elliott			133.543	-17.596	27346	E.M. Exley & R.I. Storey
UQIC		92311			Amegilla	Notomegilla	aeruginosa	M	5km S Elliott			133.543	-17.596	27346	E.M. Exley & R.I. Storey
ANIC	32	33515			Amegilla	Zonamegilla	asserta	M	Casino			153.047	-28.8582	1969-04-08
AM	K.	290897	RB205		Amegilla	Zonamegilla	asserta	F	Casino 5 km N		NSW	153.033	-28.8167	2007-01-17	M. Batley
UQIC		92312			Amegilla	Notomegilla	aeruginosa	M	5km S Elliott			133.543	-17.596	27346	E.M. Exley & R.I. Storey
UQIC		92313			Amegilla	Notomegilla	aeruginosa	M	5km S Elliott			133.543	-17.596	27346	E.M. Exley & R.I. Storey
SAM		32-002196			Amegilla	Notomegilla	chlorocyanea	F	Cerillat avilladeet					2003-09-01
WAM		20904			Amegilla	Notomegilla	chlorocyanea	F	Cervantes		WA	115.22	-30.53	1968-11-27	Baynes, A.
ANIC	32	33978			Amegilla	Zonamegilla	walkeri	F	Charlie Ck 13km NW Daly River Mission			130.646	-13.663	1974-05-11	J.F. Hutchinson
WAM		4920			Amegilla	Notomegilla	aeruginosa	F		Derby	WA	123.627	-17.5025	09/04/1980	Anderson, G. & Symon, D.
WAM		4921			Amegilla	Notomegilla	aeruginosa	F		Derby	WA	123.627	-17.5025	09/04/1980	Anderson, G. & Symon, D.
AQIS					Amegilla	Zonamegilla	adelaidae	F	Mareeba			145.4	-17	29 Jan- 12 Feb 2003	R. Blanche & R. Bauer
ANIC	32	33749			Amegilla	Zonamegilla	pulchra	F	Chatswood			151.181	-33.7958	18380	A.Dyce
ANIC	32	34124			Amegilla	Zonamegilla	pulchra	M	Chatswood			151.181	-33.7958	18211	A. Dyce
ANIC	32	34166			Amegilla	Zonamegilla	pulchra	F	Chatswood			151.181	-33.7958	18953
AM	K.	316342			Amegilla	Zonamegilla	asserta	F	Cheltenham		NSW	151.083	-33.75	1950-03-05	(N.W. Rodd)
AM	K.	316358			Amegilla	Zonamegilla	asserta	F	Cheltenham		NSW	151.083	-33.75	1951-11-18	(N.W. Rodd)
ANIC	32	33783			Amegilla	Zonamegilla	thorogoodi	F	Mt. Walsh, 2200ft. Biggenden			152.059	-25.6122	26282	H.Frauca
WAM		64322			Amegilla	Notomegilla	chlorocyanea	F	Chillmony Rd	Northhampton		114.57	-28.18	2003-11-05	Byrne, G.
MV	HYM	35231			Amegilla	Notomegilla	aeruginosa	F	Silver Valley			145.2	-17.5	24/09/1950
MV	HYM	35232			Amegilla	Notomegilla	aeruginosa	F	Silver Valley			145.2	-17.5	24/09/1950
SAM		32-002235			Amegilla	Notomegilla	chlorocyanea	F	Ck nr Victory Well Everard Pk Stn		SA	132.506	-27.0536	1970-10-20	G.F. &M.Gross & J.A. Herridge
AM	K.	316477			Amegilla	Zonamegilla	indistincta	M	Clairview		QLD	149.533	-22.1167	1985-05-22	N.W. Rodd
ANIC	32	33784			Amegilla	Zonamegilla	thorogoodi	M	Mt. Walsh, 2200ft. Biggenden			152.059	-25.6122	26301	H.Frauca
WAITE					Amegilla	Zonamegilla	asserta	F	Clare		SA	138.6	-33.8333	1957-12-25	P.R.B.
WAITE					Amegilla	Zonamegilla	asserta	F	Clare		SA	138.6	-33.8333	1957-12-25	P.R.B.
ANIC	32	33585			Amegilla	Notomegilla	chlorocyanea	F	Clare		SA	138.611	-33.8332	21527
AM	K.	316382			Amegilla	Zonamegilla	asserta	M	Clarence		NSW	150.217	-33.4667	1983-02-06	N.W. Rodd
AM	K.	316383			Amegilla	Zonamegilla	asserta	M	Clarence		NSW	150.217	-33.4667	1987-01-12	N.W. Rodd
AM	K.	344865			Amegilla	Notomegilla	chlorocyanea	M	Clarence		NSW	150.217	-33.4667	1977-04-03	N.W. Rodd
MV	HYM	35305			Amegilla	Zonamegilla	asserta		Clarence River			152.5	-29.3		Wilcox
MV	HYM	35306			Amegilla	Zonamegilla	pulchra		Clarence River			152.5	-29.3		Wilcox
UQIC		92723			Amegilla	Zonamegilla	paeninsulae	M	Claudie R			143.35	-12.8333	30137	G. Daniels & M.A. Schneider
MV	HYM	35233			Amegilla	Notomegilla	aeruginosa	F	Silver Valley			145.2	-17.5	24/09/1950
AM	K.	316480			Amegilla	Zonamegilla	paeninsulae	M	Claudie R.			143.35	-12.8333	1971-12-21	D.K. McAlpine & G.A. Holloway
AM	K.	316481			Amegilla	Zonamegilla	paeninsulae	F	Claudie R.			143.35	-12.8333	1971-12-21	D.K. McAlpine & G.A. Holloway
AM	K.	316482			Amegilla	Zonamegilla	paeninsulae	M	Claudie R.			143.35	-12.8333	1971-12-21	D.K. McAlpine & G.A. Holloway
MV	HYM	35237			Amegilla	Notomegilla	aeruginosa	F	Silver Valley			145.2	-17.5	24/09/1950
AM	K.	290973			Amegilla	Notomegilla	aeruginosa	F	Elliott 10 km N			133.502	-17.4917	2008-05-08	M. Batley
MV	HYM	35283			Amegilla	Zonamegilla	paeninsulae		Claudie River			143.3	-12.8	11-13/2/1914
MV	HYM	35284			Amegilla	Zonamegilla	paeninsulae		Claudie River			143.3	-12.8	11-13/2/1915
MV	HYM	35296			Amegilla	Zonamegilla	indistincta		Claudie River			143.3	-12.8
MV	HYM	35300			Amegilla	Zonamegilla	indistincta		Claudie River			143.3	-12.8
MV	HYM	35308			Amegilla	Zonamegilla	indistincta		Claudie River			143.3	-12.8	28/01/1914
MV	HYM	35448			Amegilla	Zonamegilla	asserta		Claudie River			143.3	-12.8
MV	HYM	35510			Amegilla	Zonamegilla	paeninsulae		Claudie River			143.3	-12.8	05/05/1961
MV	HYM	35555			Amegilla	Zonamegilla	cingulata	M	Claudie River			143.3	-12.8	05/05/1961
MV	HYM	35556			Amegilla	Zonamegilla	paeninsulae		Claudie River			143.3	-12.8	05/05/1961
AM	K.	290974			Amegilla	Notomegilla	aeruginosa	M	Elliott 10 km N			133.502	-17.4917	2008-05-08	M. Batley
WAM		4937			Amegilla	Notomegilla	aeruginosa	F	crossing Gibb River Road	Lennard River	WA	124.733	-17.3833	14/07/1988	Houston, T.F.
AM	K.	105217			Amegilla	Zonamegilla	asserta	M	Clermont			147.633	-22.8167	1928-01-01	K.K. Spence
ANIC	32	33793			Amegilla	Zonamegilla	thorogoodi	F	Mt. Walsh, 2200ft. Biggenden			152.059	-25.6122	26301	H.Frauca
AM	K.	105230			Amegilla	Zonamegilla	asserta	M	Clermont			147.633	-22.8167		K.K. Spence
WAM		4938			Amegilla	Notomegilla	aeruginosa	F	crossing Gibb River Road	Lennard River	WA	124.733	-17.3833	14/07/1988	Houston, T.F.
WAM		4931			Amegilla	Notomegilla	aeruginosa	F		Derby	WA	123.627	-17.3044	09/09/1972	Evans, H. & Mattews, R.W.
UQIC		92327			Amegilla	Notomegilla	aeruginosa	F	Tolga			145.48	-17.223	19044	DFT
AM	K.	105217			Amegilla	Zonamegilla	asserta	M	Clermont		QLD	147.633	-22.8167	1928-01-01	K.K. Spence
AM	K.	105230			Amegilla	Zonamegilla	asserta	M	Clermont		QLD	147.633	-22.8167		K.K. Spence
UQIC		93030			Amegilla	Notomegilla	aeruginosa	F	Barramundi Cr, Kakadu NP			136.666	-17.1956	31720	T.A. Heard
UQIC		93037			Amegilla	Notomegilla	aeruginosa	F	Barramundi Cr, Kakadu NP			136.666	-17.1956	31720	T.A. Heard
BMNH					Amegilla	Notomegilla	aeruginosa	F	Tinaroo Dam			145.548	-17.1674	1972-04-11	O.W. Richards
WAM		4932			Amegilla	Notomegilla	aeruginosa	M	Kimberley	Bell, Mount	WA	125.279	-17.1605	25/07/1988	Houston, T.F.
AQIS					Amegilla	Notomegilla	aeruginosa	M	Walkamin			145.426	-17.131	2003-11-08	R.N. Bauer
UQIC		92376			Amegilla	Zonamegilla	asserta	M	Cleveland			147.633	-22.8167	20930	W. Varrow
MV	HYM	35264			Amegilla	Notomegilla	aeruginosa	F	Meringa			145.8	-17.1	03/06/1925
ANIC	32	33753			Amegilla	Zonamegilla	pulchra	F	Clovelly		NSW	151.263	-33.9117
ANIC	32	34410			Amegilla	Zonamegilla	cingulata	M	Coast Ra. 11km S by E Biggenden			152.042	-25.623	1978-12-03	H. Frauca
ANIC	32	34355			Amegilla	Zonamegilla	murrayensis	M	Coast Ra. 15km S Biggenden			152.042	-25.623	1980-11-04	H. Frauca
ANIC	32	33763			Amegilla	Zonamegilla	viridicingulata	M	Coast Range c. 10-12km SbyE Biggenden			152.042	-25.623	1978-02-15	H.Frauca
ANIC	32	33764			Amegilla	Zonamegilla	viridicingulata	M	Coast Range c. 10-12km SbyE Biggenden			152.042	-25.623	1977-11-22	H.Frauca
ANIC	32	34065			Amegilla	Zonamegilla	thorogoodi	F	Bin Bin Ra. via Didcot			151.817	-25.4833	1974-12-15	H. Frauca
UQIC		92931			Amegilla	Notomegilla	chlorocyanea	M	Cobar			145.832	-31.4999	28106	E.M. Exley & T. Low
AM	K.	344879			Amegilla	Notomegilla	chlorocyanea	M	Cobar			145.15	-31.5667	1988-11-21	N.W. Rodd
AM	K.	344880			Amegilla	Notomegilla	chlorocyanea	M	Cobar			145.15	-31.5667	1988-11-21	N.W. Rodd
AM	K.	344881			Amegilla	Notomegilla	chlorocyanea	M	Cobar			145.15	-31.5667	1988-11-21	N.W. Rodd
AM	K.	344882			Amegilla	Notomegilla	chlorocyanea	F	Cobar			145.15	-31.5667	1988-11-21	N.W. Rodd
AM	K.	344883			Amegilla	Notomegilla	chlorocyanea	F	Cobar			144.917	-31.6	1988-11-21	N.W. Rodd
AM					Amegilla	Notomegilla	chlorocyanea	M	Cobar			145.15	-31.5667	1988-11-21	N.W. Rodd
AM					Amegilla	Notomegilla	chlorocyanea	F	Cobar			145.15	-31.5667	1988-11-21	N.W. Rodd
ANIC	32	34398			Amegilla	Zonamegilla	cingulata	F	Cockatoo Cr Xing 17km NW Heathlands			142.27	-11.39	1992-02-16	P. Feenhney
MV	HYM	35491			Amegilla	Zonamegilla	cingulata	F	Codfish Creek			146	-17.4	23/03/1951
MV	HYM	35265			Amegilla	Notomegilla	aeruginosa	F	Meringa			145.8	-17.1	30/05/1925
ANIC	32	34357			Amegilla	Zonamegilla	indistincta	M	Coen			143.12	-13.57	1994-01-01	P. Zborowski & E.D. Edwards
MV	HYM	35266			Amegilla	Notomegilla	aeruginosa	F	Meringa			145.8	-17.1	25/09/1925
MV	HYM	35267			Amegilla	Notomegilla	aeruginosa	F	Meringa			145.8	-17.1	30/05/1925
MV	HYM	35268			Amegilla	Notomegilla	aeruginosa	F	Meringa			145.8	-17.1	30/05/1925
MV	HYM	35269			Amegilla	Notomegilla	aeruginosa	F	Meringa			145.8	-17.1	14/09/1925
MV	HYM	35270			Amegilla	Notomegilla	aeruginosa	F	Meringa			145.8	-17.1	18/06/1925
MV	HYM	35279			Amegilla	Notomegilla	aeruginosa	F	Meringa			145.8	-17.1	30/05/1925
SAM-DNA-Tissue		32-002584	RB280	RL783	Amegilla	Zonamegilla	murrayensis	M	Coen	used	QLD	143.2	-13.9442	2007-06-27	R. Leys & M. Batley
SAM-DNA-Tissue		32-002586	RB279	RL782	Amegilla	Zonamegilla	murrayensis	F	Coen	used	QLD	143.2	-13.9442	2007-06-27	R. Leys & M. Batley
ANIC	32	34064			Amegilla	Zonamegilla	thorogoodi	F	Bluff Ra.			152.03	-25.36	1971-01-08	H.Frauca
ANIC	32	34066			Amegilla	Zonamegilla	asserta	F	Colo Vale			150.486	-34.401	1953-03-12	R. Mykytowycz
ANIC	32	34067			Amegilla	Zonamegilla	asserta	M	Colo Vale			150.486	-34.401	1953-03-12	R. Mykytowycz
ANIC	32	34068			Amegilla	Zonamegilla	asserta	F	Colo Vale			150.486	-34.401	1957-03-14	A.L. Dyce
ANIC	32	34069			Amegilla	Zonamegilla	asserta	M	Colo Vale			150.486	-34.401	1957-03-14	A.L. Dyce
ANIC	32	33181			Amegilla	Notomegilla	chlorocyanea	M	Como			151.067	-33.9833	1939-11-11	N.S.
ANIC	32	33371			Amegilla	Zonamegilla	asserta	M	Como			151.067	-33.9833	1939-11-04
ANIC	32	34273			Amegilla	Zonamegilla	asserta	M	Como			151.067	-33.9833	1940-04-04
ANIC	32	34573			Amegilla	Zonamegilla	pulchra	F	Como			151.067	-33.9833	1940-04-04
AM	K.	316351			Amegilla	Zonamegilla	asserta	F	Como		NSW	151.067	-33.9833	1949-03-17	J.O. Campbell
AM	K.	316314			Amegilla	Zonamegilla	pulchra	F	Concord		NSW	151.083	-33.8333	25159	R. Coveney
AM	K.	316315			Amegilla	Zonamegilla	pulchra	F	Concord		NSW	151.083	-33.8333	25168	R. Coveney
AM	K.	316316			Amegilla	Zonamegilla	pulchra	M	Concord		NSW	151.083	-33.8333	25168	R. Coveney
AM	K.	316317			Amegilla	Zonamegilla	pulchra	M	Concord		NSW	151.083	-33.8333	25168	R. Coveney
AM	K.	316318			Amegilla	Zonamegilla	asserta	F	Concord		NSW	151.083	-33.8333	25175	R. Coveney
AM	K.	316394			Amegilla	Zonamegilla	asserta	F	Concord		NSW	151.083	-33.8333	25168	R. Coveney
AM	K.	316395			Amegilla	Zonamegilla	asserta	F	Concord		NSW	151.083	-33.8333	25179	R. Coveney
ANIC	32	34122			Amegilla	Zonamegilla	asserta	F	Congo 8km SE by E Moruya			150.09	-35.58	1983-01-05	M.S. Upton
ANIC	32	34218			Amegilla	Zonamegilla	asserta	M	Congo 8km SE by E Moruya			150.09	-35.58	1983-01-05	M.S. Upton
ANIC	32	34289			Amegilla	Zonamegilla	asserta	F	Congo 8km SE by E Moruya			150.09	-35.58	1983-01-05	M.S. Upton
ANIC	32	34294			Amegilla	Zonamegilla	asserta	F	Congo 8km SE by E Moruya			150.09	-35.58	1983-01-03	M.S. Upton
ANIC	32	34298			Amegilla	Zonamegilla	asserta	F	Congo 8km SE by E Moruya			150.09	-35.58	1983-01-05	M.S. Upton
ANIC	32	34299			Amegilla	Zonamegilla	asserta	F	Congo 8km SE by E Moruya			150.09	-35.58	1983-01-05	M.S. Upton
ANIC	32	33730			Amegilla	Zonamegilla	indistincta	F	Cooktown			145.15	-15.28	1975-11-13	C.&H.Pratt
UQIC		92317			Amegilla	Notomegilla	aeruginosa	M	Gordonvale			145.781	-17.099	10519	W.A. McD
WAM		4939			Amegilla	Notomegilla	aeruginosa	F	Kimberley	Silent Grove (abandoned)	WA	125.257	-17.0777	16/07/1988	Houston, T.F.
WAM		4940			Amegilla	Notomegilla	aeruginosa	F	Kimberley	Silent Grove (abandoned)	WA	125.257	-17.0777	16/07/1988	Houston, T.F.
AM	K.	105215			Amegilla	Zonamegilla	viridicingulata	F	Cooktown			145.25	-15.4667	1951-06-07	A. Musgrave
AM	K.	316259			Amegilla	Zonamegilla	viridicingulata	M	Cooktown		QLD	145.25	-15.4667	1983-08-18	N.W. Rodd
AM	K.	316261			Amegilla	Zonamegilla	viridicingulata	F	Cooktown			145.25	-15.4667	1951-06-07	A. Musgrave
AM	K.	316262			Amegilla	Notomegilla	viridicingulata	F	Cooktown			145.25	-15.4667	1982-07-21	N.W. Rodd
AM	K.	316263			Amegilla	Zonamegilla	viridicingulata	F	Cooktown			145.25	-15.4667	1983-08-20	N.W. Rodd
AM	K.	316265			Amegilla	Zonamegilla	viridicingulata	F	Cooktown			145.25	-15.4667	1982-07-15	N.W. Rodd
AM	K.	316266			Amegilla	Zonamegilla	viridicingulata	M	Cooktown			145.25	-15.4667	1982-07-17	N.W. Rodd
AM	K.	316267			Amegilla	Zonamegilla	viridicingulata	F	Cooktown			145.25	-15.4667	1982-07-15	N.W. Rodd
ABTC		32-002615	RB221	RL542	Amegilla	Zonamegilla	adelaidae	2f	8K SE Mareeba		QLD	145.417	-16.9833	2003-04-14	R. Storey
ABTC		32-002618	RB100	RL543	Amegilla	Zonamegilla	adelaidae	2f	8K SE Mareeba		QLD	145.417	-16.9833	2003-04-14	R. Storey
ANIC	32	33787			Amegilla	Zonamegilla	thorogoodi	M	Bluff Range Biggenden			152.03	-25.36	1971-12-10	H.Frauca
ANIC	32	33791			Amegilla	Zonamegilla	thorogoodi	F	Bluff Range Biggenden			152.03	-25.36	1971-12-10	H.Frauca
ANIC	32	33814			Amegilla	Zonamegilla	thorogoodi	F	Carnarvon Ra.			148.717	-25.2833	1957-03-30	E.F.Riek
AM	K.	316444			Amegilla	Zonamegilla	cingulata	F	Cooktown			145.25	-15.4667	1941-06-09	A. Musgrave
SAM		32-002398			Amegilla	Notomegilla	aeruginosa	F	Meringa		QLD	145.77	-17.07	1925-12-30	a.b.
SAM		32-002391			Amegilla	Notomegilla	aeruginosa	F	Meringa		QLD	145.77	-17.07	1925-12-29	a.b.
UQIC		92326			Amegilla	Notomegilla	aeruginosa	F	Meringa			145.77	-17.059	17158	Rosser
WAM		4936			Amegilla	Notomegilla	aeruginosa	F		Mount Hart	WA	125.009	-17.0388	1973-05-10	Houston, T.F. & C.A.
UQIC		92325			Amegilla	Notomegilla	aeruginosa	F	Mareeba			145.4	-17	23238	J.P. Monaghan
AQIS		CY900			Amegilla	Notomegilla	aeruginosa	F	Mareeba			145.4	-17	1999-12-30	R. Bauer
AQIS					Amegilla	Notomegilla	aeruginosa	F	Mareeba			145.4	-17	2000-09-10	J. Watson
ABTC			RB149	RL531	Amegilla	Notomegilla	aeruginosa	F	8K SE Mareeba		QLD	145.417	-16.9833	2003-04-24	R. Storey
AQIS					Amegilla	Notomegilla	aeruginosa	F	Vanrook Stn			141.95	-16.9667	2004-08-11	S. Carseldine & L. Picco
WAM		4941			Amegilla	Notomegilla	aeruginosa	F	King Leopold Ranges	Bell Gorge	WA	125.178	-16.9377	16/07/1988	Houston, T.F.
WAM		4930			Amegilla	Notomegilla	aeruginosa	F		Adcock Gorge	WA	125.777	-16.9269	14/04/1980	Anderson, G. & Symon, D.
SAM-DNA-Tissue		32-002624	RB308	RL857	Amegilla	Zonamegilla	viridicingulata	F	Cooktown	used	QLD	145.241	-15.4898	2007-07-03	R. Leys & M. Batley
SAM-DNA-Tissue		32-002625	RB309	RL859	Amegilla	Zonamegilla	viridicingulata	M	Cooktown	used	QLD	145.241	-15.4898	2007-07-03	R. Leys & M. Batley
ABTC		32-002626	RB310	RL860	Amegilla	Zonamegilla	viridicingulata	tars	Cooktown		QLD	145.241	-15.4898	2007-07-03	R. Leys & M. Batley
ABTC				RL855	Amegilla	Zonamegilla	viridicingulata	2m	Cooktown		QLD	145.241	-15.4898	2007-07-03	R. Leys & M. Batley
ABTC				RL856	Amegilla	Zonamegilla	viridicingulata	2f	Cooktown		QLD	145.241	-15.4898	2007-07-03	R. Leys & M. Batley
ABTC				RL858	Amegilla	Zonamegilla	viridicingulata	2m	Cooktown		QLD	145.241	-15.4898	2007-07-03	R. Leys & M. Batley
AM					Amegilla	Zonamegilla	viridicingulata	F	Cooktown			145.25	-15.4667	1951-06-09	A. Musgrave
ANIC	32	34270			Amegilla	Zonamegilla	asserta	F	Coolati Stn Coolati					1966-12-03	T.G. Campbell
UQIC		92720			Amegilla	Notomegilla	chlorocyanea	M	Coolbinga, 30km E Quilpie			144.6	-26.6143	29180	K.L. Walker
UQIC		92813			Amegilla	Notomegilla	chlorocyanea	M	Coolgardie			121.166	-30.9536	26693	E.M. Exley
WAM		28030			Amegilla	Notomegilla	chlorocyanea	F	Cooloomia Nature Reserve	Nerren Nerren	WA	114.163	-27.1155	21/10/2000	Houston, T.F. & Mueller, O.
ANIC	32	34061			Amegilla	Zonamegilla	asserta	M	Coongara Rock Ban Ban Ra. nr Biggenden			151.983	-25.6667	1975-02-06	H. Frauca
SAM		32-002402			Amegilla	Notomegilla	aeruginosa	M	Cairns		QLD	145.77	-16.92		A.M. Lea
ANIC	32	33873			Amegilla	Notomegilla	aeruginosa	M	Cairns			145.8	-16.9	1917	Jarvis
ANIC	32	33969			Amegilla	Notomegilla	aeruginosa	M	Cairns			145.8	-16.9	1917	Jarvis
ANIC	32	33970			Amegilla	Notomegilla	aeruginosa	M	Cairns			145.8	-16.9	1917	Jarvis
MV	HYM	35272			Amegilla	Notomegilla	aeruginosa	M	Cairns			145.8	-16.9	15/12/1949
ANIC	32	34383			Amegilla	Zonamegilla	karlba	F	Cooper Ck 11km S by W Nimbuwah Rock			133.2	-12.17	1973-06-03	J.C. Cardale
MV	HYM	35572			Amegilla	Notomegilla	aeruginosa	F	Cairns			145.8	-16.9	11/10/1949
BMNH					Amegilla	Notomegilla	aeruginosa	M	Cairns			145.8	-16.9	1902-01-01
WAM		4928			Amegilla	Notomegilla	aeruginosa	F		Phillips Range	WA	125.806	-16.8758	1973-05-12	Houston, T.F. & C.A.
ANIC	32	34301			Amegilla	Zonamegilla	asserta	F	Cooper Park Sydney			151.251	-33.8902
SAM		32-002109			Amegilla	Notomegilla	chlorocyanea	F	Coopers Ck ferry crossing			146.6	-19.9	1974-11-30	J.A. Herridge
SAM		32-002114			Amegilla	Notomegilla	chlorocyanea	F	Coopers Ck ferry crossing			146.6	-19.9	1974-11-30	J.A. Herridge
SAM		32-002134			Amegilla	Notomegilla	chlorocyanea	F	Coopers Ck ferry crossing			146.6	-19.9	1974-11-30	J.A. Herridge
WAM		4934			Amegilla	Notomegilla	aeruginosa	F		Phillips Range	WA	125.806	-16.8758	12/05/1973	Houston, T.F. & C.A.
ANIC	32	34245			Amegilla	Zonamegilla	asserta	M	Coorambong					1939-05-20
WAITE		Ken Henry			Amegilla	Notomegilla	chlorocyanea	F	Coorong		SA	139.6	-36.1167	1996-09-27
WAITE					Amegilla	Notomegilla	chlorocyanea	F	Coorong		SA	139.6	-36.1167	1996-09-27
WAITE					Amegilla	Notomegilla	chlorocyanea	F	Coorong		SA	139.6	-36.1167	1996-09-27
AM	K.	195318			Amegilla	Zonamegilla	pulchra	M	Cowan		NSW	151.167	-33.5833	16045	(Rodd)
AM	K.	195319			Amegilla	Zonamegilla	asserta	F	Cowan		NSW	151.167	-33.5833	17179	(Rodd)
AM	K.	195320			Amegilla	Zonamegilla	asserta	M	Cowan		NSW	151.167	-33.5833	17168
AM	K.	195319			Amegilla	Zonamegilla	asserta	F	Cowan		NSW	151.167	-33.5833	17179	(Rodd)
AM	K.	195320			Amegilla	Zonamegilla	asserta	M	Cowan		NSW	151.167	-33.5833	17168
AM	K.	290994			Amegilla	Notomegilla	chlorocyanea	M	Cowra		NSW	148.769	-33.8961	2002-01-18	M. Batley
ANIC	32	33564			Amegilla	Notomegilla	chlorocyanea	F	Cranmore Park			116.294	-30.5968	1933-10-24	M.Fuller
SAM		32-002519			Amegilla	Zonamegilla	murrayensis	M	Cromer C.P 5 km NNE Bridwood		SA	138.97	-34.77	1991-12-05	L.Jansen
WAM		4935			Amegilla	Notomegilla	aeruginosa	F		Phillips Range	WA	125.806	-16.8758	12/05/1973	Houston, T.F. & C.A.
ANIC	32	33834			Amegilla	Notomegilla	aeruginosa	F	Carr Ck 18km NNW Mareeba			145.378	-16.836	1980-05-21	I.D. Naumann & J.C. Cardale
WAM		5293			Amegilla	Zonamegilla	murrayensis	F	crossing Gibb River Road	Lennard River	WA	124.733	-17.3833	1988-03-31	Houston, T.F.
WAM		5230			Amegilla	Notomegilla	chlorocyanea	F	Crossing Giles Docker Road	Giles Creek	WA	128.837	-25.2177	19/01/1990	Houston, T.F. & Harvey, M.S.
[truncated: 3,484 more rows]
